# Supplementary material for: Comparative spatial whole transcriptome analysis of matched frozen and formalin-fixed paraffin-embedded colorectal cancer tissues
Source: Biochem Biophys Rep. 2025 Dec 16;45:102413. doi: 10.1016/j.bbrep.2025.102413 (PMC12808533; doi:10.1016/j.bbrep.2025.102413)
Supplement: Multimedia component 1 [file mmc1.xlsx]

## Sheet: Target group
TargetName	FF | 001 | PanCK+	FF | 001 | CD45+	FF | 001 | PanCK-_CD45-	FF | 002 | PanCK+	FF | 002 | CD45+	FF | 002 | PanCK-_CD45-	FF | 003 | PanCK+	FF | 003 | CD45+	FF | 003 | PanCK-_CD45-	FF | 004 | PanCK+	FF | 004 | CD45+	FF | 004 | PanCK-_CD45-	SF | 005 | PanCK+	SF | 005 | CD45+	SF | 005 | PanCK-_CD45-	SF | 006 | PanCK+	SF | 006 | CD45+	SF | 006 | PanCK-_CD45-	SF | 007 | PanCK+	SF | 007 | CD45+	SF | 007 | PanCK-_CD45-	SF | 008 | PanCK+	SF | 008 | CD45+	SF | 008 | PanCK-_CD45-	FFPE | 001 | CD45+	FFPE | 001 | PanCK+	FFPE | 001 | PanCK-_CD45-	FFPE | 002 | CD45+	FFPE | 002 | PanCK+	FFPE | 002 | PanCK-_CD45-	FFPE | 003 | CD45+	FFPE | 003 | PanCK+	FFPE | 003 | PanCK-_CD45-	FFPE | 004 | CD45+	FFPE | 004 | PanCK+	FFPE | 004 | PanCK-_CD45-
ADAMTS4	7.31349	89.0803	164.573	9.90625	104.077	75.1425	5.85281	34.8876	116.236	6.38003	8.16767	111.044	12.9033	75.1425	65.7497	20.038	18.7856	20.8729	5.39301	83.4917	34.6812	17.7969	65.7497	37.5713	70.634	11.2714	57.9904	60.114	23.2584	108.017	59.0406	25.8303	233.337	59.672	17.8911	66.4723
CENPV	85.0373	42.4192	28.5753	86.9817	37.5713	18.7856	69.6673	63.0661	24.6561	70.6529	66.9749	34.2316	50.601	5.36732	28.1785	45.0855	34.8876	33.3967	48.8966	33.3967	28.901	46.4697	37.5713	33.2361	18.0342	33.8141	19.6024	17.5333	46.5168	21.3948	24.153	36.7885	5.93231	22.1007	35.7822	24.0841
COL4A2	29.6842	737.488	785.293	38.6585	913.371	354.579	26.8097	25.4948	816.001	22.2119	45.7389	887.517	114.991	1046.63	735.771	33.8141	190.54	146.111	27.6841	1481.98	762.986	19.7744	131.499	170.516	363.69	37.5713	171.929	260.494	38.4658	280.741	618.853	48.5296	771.2	298.36	26.8366	167.626
HPD	4.73226	6.66587	8.99594	4.5907	6.47781	11.741	4.72001	36.2294	8.21872	4.96224	9.8012	10.019	6.45163	26.8366	6.26188	14.4023	29.5203	4.17459	7.37044	16.6983	10.1153	6.92102	9.39282	21.6757	28.5542	15.0285	17.1521	27.5523	20.5747	11.4801	16.6387	13.3065	7.90974	15.4705	19.6802	17.3406
RPS2	1636.93	932.616	566.215	1266.55	779.496	349.882	1530.98	512.58	625.797	1496.47	1359.1	488.427	723.468	327.407	237.951	701.957	262.999	221.253	769.043	471.728	427.734	756.369	93.9282	209.532	270.513	420.798	296.895	175.333	647.657	353.274	254.411	942.413	391.532	227.638	735.323	276.486
PABPC4L	6.30968	11.5138	12.7001	6.40282	11.6601	21.1338	5.47521	30.8621	11.741	7.08892	14.7018	15.0285	10.8792	10.7346	12.5238	16.2809	32.2039	54.2696	5.39301	12.5238	20.2307	5.93231	46.9641	23.1208	25.5485	7.51425	23.2779	35.0665	25.9421	26.0912	17.7122	14.872	37.5713	30.941	14.3129	26.0109
ADRA1A	4.15865	6.66587	12.171	4.95313	10.3645	11.741	7.17441	32.2039	8.21872	4.25335	17.9689	18.3682	7.21065	16.102	6.26188	20.038	26.8366	33.3967	7.01091	8.34917	20.2307	10.8759	18.7856	24.5658	16.5314	3.75713	8.98443	20.038	28.6257	12.0019	22.006	15.6547	13.842	22.1007	16.102	13.4871
GMFB	55.9267	35.1473	37.0421	56.1757	35.412	25.8303	46.4449	21.4693	30.5267	51.2765	47.3725	31.7269	45.9204	48.3059	25.0475	21.9166	34.8876	16.6983	40.8071	20.8729	27.4559	41.5261	37.5713	28.901	28.5542	15.0285	23.2779	32.5618	31.3094	25.5693	23.0795	24.2648	17.7969	30.941	33.9931	29.8643
GAGE1	35.1334	61.8108	83.0801	40.4707	69.5284	136.196	41.3473	50.9896	96.2764	51.7491	75.1425	117.723	61.8598	69.7752	187.856	214.156	233.479	246.301	48.3573	66.7934	131.499	115.68	216.035	290.455	54.1026	71.3854	62.891	30.057	57.2515	83.4917	42.4019	73.5771	85.0297	35.3612	53.6732	55.8752
PPM1M	5.59267	18.1796	32.2795	7.6109	18.1379	42.2677	6.98561	18.7856	24.6561	8.743	14.7018	30.8919	10.8792	10.7346	6.26188	30.057	24.153	16.6983	8.62881	25.0475	27.4559	13.842	37.5713	28.901	33.0627	11.2714	30.2204	22.5428	27.7312	31.8312	23.6162	16.4374	31.639	33.1511	30.4148	26.0109
ARID3B	14.4836	19.3916	21.6961	16.3091	14.683	25.8303	16.992	21.4693	15.2633	19.6127	17.9689	19.2031	17.3309	5.36732	25.0475	26.2999	56.3569	33.3967	15.2802	8.34917	27.4559	19.7744	9.39282	34.6812	22.5428	15.0285	31.8539	17.5333	21.4693	33.9185	18.7856	19.5684	47.4584	22.1007	21.4693	38.5346
ANKRD10	64.6742	112.714	117.476	84.324	126.101	129.151	82.8834	38.9131	159.678	81.05	83.3102	188.691	94.3709	80.5099	72.0116	92.6758	56.3569	91.8409	100.13	116.888	98.2633	128.533	75.1425	92.4831	66.1254	71.3854	71.4671	75.1425	72.4589	82.4481	75.6793	70.4461	81.0749	81.7728	75.1425	80.9227
TUBB2A	28.6804	19.9976	17.9919	48.0816	17.706	23.482	37.3825	22.8111	16.4374	37.0987	9.8012	23.3777	33.0172	32.2039	21.9166	16.9071	18.7856	12.5238	42.7845	25.0475	21.6757	20.7631	18.7856	26.0109	24.0456	15.0285	15.927	10.019	27.7312	14.6111	17.7122	14.872	27.6841	28.731	33.9931	15.4139
SBF2	33.9862	32.1174	30.1629	38.5377	39.7305	32.8749	42.1025	29.5203	54.0087	41.8246	53.9066	53.4347	46.4265	32.2039	50.095	46.9641	10.7346	37.5713	42.9643	66.7934	27.4559	52.402	18.7856	28.901	24.0456	33.8141	23.2779	30.057	33.9931	25.5693	29.5203	38.354	33.6164	33.1511	37.5713	28.901
C5orf52	5.87947	10.9078	10.0543	6.64444	7.77337	18.7856	6.98561	20.1275	11.741	7.32522	13.0683	19.2031	11.8912	10.7346	12.5238	20.6642	21.4693	37.5713	9.16811	16.6983	15.8955	24.7179	18.7856	23.1208	24.0456	15.0285	23.2779	30.057	30.4148	16.1765	18.2489	18.0029	19.7744	26.5209	12.5238	28.901
RNF212	9.17772	10.3018	15.8752	9.1814	12.0919	21.1338	9.06242	24.153	25.8303	9.45189	17.9689	16.6983	12.7768	16.102	18.7856	38.8236	24.153	50.095	8.98834	12.5238	23.1208	9.88718	56.3569	37.5713	30.057	18.7856	32.2623	20.038	23.2584	30.2657	21.4693	32.8749	31.639	28.731	30.4148	28.901
PLEC	520.979	299.358	354.546	593.046	395.578	288.829	402.145	97.9537	387.454	426.044	217.26	326.453	482.86	268.366	203.511	169.697	139.55	104.365	588.377	379.887	287.565	262.999	56.3569	132.945	196.873	232.942	137.625	167.818	176.227	148.72	165.314	218.383	185.879	190.066	100.19	127.164
CIAPIN1	39.1487	35.7533	30.692	33.8262	29.3661	44.6159	31.3409	16.102	28.1785	29.7735	32.6707	28.3872	29.3486	26.8366	31.3094	38.8236	32.2039	20.8729	37.3915	29.2221	31.7911	40.5374	28.1785	33.2361	21.0399	33.8141	23.2779	37.5713	42.044	25.0475	33.2774	23.482	19.7744	22.1007	30.4148	28.901
SIRT3	16.061	21.2096	23.8128	18.7252	17.2741	21.1338	21.1456	25.4948	29.3526	18.9038	17.9689	21.7078	21.1259	37.5713	31.3094	33.8141	37.5713	20.8729	20.1339	20.8729	27.4559	23.7292	37.5713	33.2361	28.5542	15.0285	26.9533	15.0285	23.2584	16.1765	25.7632	24.2648	21.7518	22.1007	23.2584	24.0841
CCT6A	252.531	169.071	101.072	217.454	131.715	103.321	178.794	89.9027	117.41	189.983	246.664	96.8504	165.971	80.5099	115.845	93.302	32.2039	50.095	206.912	196.206	72.2524	113.703	9.39282	56.3569	66.1254	101.442	53.4982	50.095	134.183	77.2298	43.4753	148.72	81.0749	48.6216	105.557	40.4614
H2BC6	142.685	97.5641	63.5007	127.694	92.8485	72.7943	93.645	87.219	92.7541	103.735	163.353	60.949	70.2089	32.2039	31.3094	21.9166	45.6223	33.3967	44.9417	25.0475	34.6812	50.4246	46.9641	30.346	30.057	22.5428	33.0791	32.5618	95.7173	53.226	28.9836	95.4937	77.12	28.731	50.095	31.7911
TBPL1	12.7628	15.1497	20.1086	14.9802	17.2741	25.8303	16.048	28.1785	15.2633	15.123	14.7018	21.7078	17.9634	10.7346	3.13094	27.5523	8.05099	33.3967	15.9993	16.6983	11.5604	11.8646	28.1785	28.901	19.5371	7.51425	27.7701	20.038	25.9421	20.8729	22.006	18.0029	15.8195	22.1007	28.6257	24.0841
ARSF	5.73607	10.9078	14.8168	7.49009	6.47781	14.0892	7.36321	20.1275	18.7856	6.14373	11.4347	12.5238	12.9033	5.36732	6.26188	21.9166	26.8366	16.6983	12.5837	4.17459	4.33515	11.8646	28.1785	37.5713	31.5599	26.2999	38.388	50.095	42.044	35.484	35.4243	28.1785	27.6841	64.0922	62.6188	41.4247
CFAP97D1	3.87185	12.1198	7.93759	4.34909	4.75039	2.3482	4.72001	25.4948	10.5669	4.72595	9.8012	10.019	8.47567	16.102	21.9166	11.8976	13.4183	41.7459	5.03347	8.34917	11.5604	14.8308	46.9641	8.67029	16.5314	22.5428	16.7437	20.038	11.6292	12.0019	16.102	9.39282	3.95487	15.4705	19.6802	16.3772
CLEC4M	5.87947	5.45389	11.6418	6.40282	7.77337	16.4374	6.98561	36.2294	11.741	6.85262	17.9689	14.1936	10.7527	16.102	31.3094	20.6642	32.2039	41.7459	7.01091	16.6983	21.6757	13.842	28.1785	36.1262	33.0627	22.5428	31.8539	25.0475	23.2584	39.1367	37.0345	23.482	29.6615	33.1511	28.6257	29.8643
INSL5	4.58886	9.69581	13.7585	5.79878	6.90966	16.4374	4.72001	30.8621	8.21872	5.43484	6.53413	13.3587	6.07212	10.7346	28.1785	19.4118	18.7856	29.2221	5.39301	8.34917	14.4505	16.8082	28.1785	28.901	16.5314	7.51425	16.3353	12.5238	24.153	15.6547	16.6387	14.872	17.7969	22.1007	19.6802	17.3406
UMAD1	16.6346	13.3317	7.93759	20.8998	12.0919	9.39282	19.4464	25.4948	11.741	23.1571	16.3353	16.6983	19.3549	10.7346	6.26188	17.5333	21.4693	29.2221	25.3471	20.8729	15.8955	19.7744	9.39282	17.3406	21.0399	7.51425	22.8695	15.0285	25.0475	16.6983	13.955	20.3511	15.8195	13.2604	14.3129	24.0841
ELMOD2	26.6727	25.4515	29.1045	22.2287	26.3431	25.8303	24.3552	17.4438	28.1785	20.7942	13.0683	25.0475	24.2885	10.7346	18.7856	26.2999	34.8876	29.2221	23.1899	37.5713	14.4505	25.7067	28.1785	30.346	31.5599	30.057	26.5449	25.0475	22.3639	30.7876	24.153	26.613	25.7067	30.941	21.4693	32.7544
DAPK3	55.9267	95.1402	89.4302	68.1357	119.192	70.4461	61.9265	37.5713	112.714	81.7589	71.8755	118.558	51.2336	96.6118	56.3569	37.5713	53.6732	58.4442	50.874	75.1425	60.6921	59.3231	28.1785	65.0272	72.1368	45.0855	41.2467	65.1235	30.4148	52.7041	82.6568	45.3986	63.2779	72.9325	50.095	60.6921
PSME3IP1	39.2921	27.8755	34.3962	39.5042	34.9802	21.1338	36.0609	36.2294	25.8303	33.7905	27.7701	35.9014	46.553	37.5713	40.7022	57.6093	13.4183	25.0475	49.9752	50.095	31.7911	41.5261	28.1785	39.0163	33.0627	30.057	36.7545	35.0665	20.5747	34.9622	25.2264	40.7022	43.5036	33.1511	26.8366	26.0109
SUMF1	52.0549	39.9952	42.3338	52.0682	41.8898	25.8303	59.6609	45.6223	52.8346	60.0195	50.6395	38.4062	51.7396	21.4693	37.5713	58.8617	32.2039	37.5713	47.2787	45.9204	34.6812	44.4923	18.7856	24.5658	31.5599	41.3284	30.6288	32.5618	30.4148	29.2221	42.4019	41.4849	41.5261	24.3108	33.9931	31.7911
RABL2B	34.273	47.2671	33.8671	36.3632	39.7305	28.1785	38.3265	42.9386	37.5713	36.8624	39.2048	53.4347	32.5112	42.9386	59.4878	36.3189	29.5203	37.5713	31.8187	25.0475	40.4614	31.639	9.39282	44.7965	28.5542	33.8141	27.7701	27.5523	34.8876	26.613	19.3224	28.9612	15.8195	28.731	35.7822	19.2673
CEP44	14.1968	19.9976	27.517	20.2957	18.5697	14.0892	19.2576	32.2039	29.3526	16.5408	27.7701	22.5428	21.5054	10.7346	21.9166	31.9356	40.2549	12.5238	18.1565	8.34917	30.346	21.7518	9.39282	39.0163	28.5542	18.7856	26.1365	27.5523	20.5747	17.742	22.5428	18.0029	19.7744	26.5209	17.8911	22.1574
INTS6	25.5255	19.9976	29.1045	21.383	32.389	23.482	20.3904	21.4693	34.049	21.7394	27.7701	22.5428	34.7882	32.2039	37.5713	28.1785	29.5203	4.17459	39.1892	33.3967	23.1208	25.7067	65.7497	39.0163	28.5542	11.2714	28.5868	15.0285	16.9965	26.0912	17.1754	16.4374	23.7292	19.8907	26.8366	19.2673
GP1BA	5.59267	6.66587	11.1126	5.07393	6.90966	14.0892	7.36321	34.8876	8.21872	6.85262	16.3353	14.1936	7.33715	16.102	15.6547	9.39282	24.153	25.0475	6.47161	12.5238	20.2307	13.842	9.39282	27.4559	16.5314	18.7856	18.3773	35.0665	25.0475	22.4384	22.5428	16.4374	11.8646	17.6806	19.6802	22.1574
CCDC153	6.73988	4.84791	16.9335	7.00686	8.63707	9.39282	9.81762	25.4948	7.04461	7.32522	21.2359	13.3587	9.4877	26.8366	15.6547	20.6642	13.4183	20.8729	5.57277	20.8729	17.3406	16.8082	18.7856	8.67029	33.0627	18.7856	29.812	17.5333	26.8366	25.0475	23.0795	31.3094	9.88718	35.3612	21.4693	38.5346
NUB1	71.5575	46.6611	55.5632	71.0351	62.1869	32.8749	61.7377	24.153	39.9195	60.7284	44.1054	37.5713	56.7997	53.6732	53.226	53.8522	24.153	37.5713	62.3791	37.5713	62.1371	52.402	18.7856	31.7911	45.0855	52.5998	26.5449	47.5903	46.5168	32.353	28.4468	38.354	39.5487	24.3108	37.5713	24.0841
MGAT3	8.0305	9.08982	11.1126	8.81898	8.63707	4.69641	8.30722	24.153	7.04461	7.79781	14.7018	18.3682	11.1322	10.7346	15.6547	22.5428	13.4183	20.8729	12.2241	16.6983	24.5658	17.7969	18.7856	18.7856	13.5257	18.7856	22.0527	35.0665	17.8911	21.3948	21.4693	14.872	25.7067	22.1007	16.102	15.4139
ADAM22	12.1892	23.0276	19.5794	10.7519	19.8653	18.7856	12.6496	53.6732	17.6115	11.3423	22.8695	14.1936	12.9033	16.102	9.39282	36.3189	32.2039	8.34917	10.0669	12.5238	10.1153	17.7969	9.39282	23.1208	31.5599	26.2999	19.194	17.5333	28.6257	23.482	19.3224	17.2202	21.7518	17.6806	14.3129	19.2673
HSPA4	98.0868	72.7186	59.7965	87.7066	75.1425	23.482	75.1425	48.3059	62.2274	96.173	78.4096	67.6283	76.7871	48.3059	31.3094	52.5998	50.9896	33.3967	93.1192	62.6188	53.4668	76.1313	37.5713	31.7911	45.0855	63.8712	50.2312	32.5618	68.8807	57.4006	44.0121	58.7051	61.3005	48.6216	85.8772	42.3881
PLCD4	3.29824	6.66587	10.0543	4.46989	8.20522	7.04461	4.34241	32.2039	11.741	4.48965	8.16767	11.6888	7.21065	5.36732	12.5238	20.038	40.2549	33.3967	7.19067	20.8729	23.1208	10.8759	18.7856	27.4559	18.0342	18.7856	24.9114	20.038	24.153	18.7856	24.6897	14.872	25.7067	17.6806	21.4693	22.1574
ARNTL	4.15865	7.27186	13.7585	5.31555	5.6141	11.741	6.04161	4.02549	4.69641	5.19854	6.53413	10.019	7.96966	5.36732	18.7856	9.39282	5.36732	16.6983	9.34788	8.34917	7.22524	2.96615	9.39282	4.33515	18.0342	3.75713	8.57605	15.0285	4.47277	12.0019	6.97752	7.82735	9.88718	6.63022	14.3129	6.74356
DEK	188.287	126.652	92.6053	185.199	125.238	75.1425	168.788	84.5354	105.669	175.096	135.583	77.6473	169.387	75.1425	40.7022	76.3949	48.3059	54.2696	142.735	54.2696	91.0381	110.736	46.9641	47.6866	39.0741	71.3854	46.5557	47.5903	84.9826	52.7041	40.2549	93.1454	57.3456	44.2015	67.9861	39.498
L3MBTL4	5.30587	11.5138	13.7585	5.19474	15.1149	23.482	5.85281	38.9131	17.6115	5.43484	9.8012	17.5333	11.1322	5.36732	18.7856	27.5523	34.8876	16.6983	9.34788	8.34917	27.4559	16.8082	37.5713	20.2307	49.5941	18.7856	49.4144	35.0665	47.4114	51.1387	32.2039	38.354	63.2779	33.1511	35.7822	46.2416
KRT20	1166.43	101.806	93.6636	1239.61	90.6893	79.839	904.543	71.1171	76.3166	1139.43	174.788	90.1711	803.545	166.387	122.107	144.649	99.2955	83.4917	1422.67	388.236	88.148	453.821	103.321	65.0272	30.057	631.197	31.0371	35.0665	321.145	41.7459	37.0345	241.865	41.5261	22.1007	146.707	26.9742
RTF2	52.1983	38.7832	41.2755	48.9272	47.0721	49.3123	49.8433	29.5203	50.4864	53.6395	40.8383	45.9204	45.5409	53.6732	25.0475	30.6832	40.2549	29.2221	48.7168	37.5713	49.1317	32.6277	18.7856	43.3515	30.057	26.2999	32.6707	32.5618	40.2549	27.6566	41.8651	35.2231	35.5938	30.941	35.7822	32.7544
RNF175	5.59267	11.5138	9.52511	4.95313	7.77337	18.7856	6.23041	13.4183	5.87051	4.72595	6.53413	11.6888	8.72868	10.7346	31.3094	14.4023	10.7346	20.8729	6.47161	8.34917	11.5604	11.8646	28.1785	15.8955	25.5485	15.0285	14.2934	17.5333	20.5747	13.5674	26.2999	8.61008	17.7969	17.6806	23.2584	15.4139
BOD1	37.8581	44.2371	35.9838	30.806	50.9587	18.7856	35.6833	30.8621	42.2677	30.7187	34.3042	40.9109	29.8546	26.8366	21.9166	31.3094	34.8876	29.2221	30.3806	20.8729	46.2416	41.5261	46.9641	33.2361	31.5599	41.3284	25.7282	32.5618	27.7312	26.613	23.6162	36.7885	29.6615	17.6806	30.4148	25.0475
PLXNA4	3.15484	23.6335	23.2836	6.76525	22.0245	16.4374	6.04161	28.1785	27.0044	4.96224	17.9689	28.3872	5.81912	26.8366	6.26188	16.2809	10.7346	20.8729	8.44904	12.5238	8.67029	16.8082	28.1785	15.8955	13.5257	15.0285	13.885	7.51425	13.4183	21.9166	20.9326	9.39282	15.8195	11.0504	19.6802	13.4871
LRWD1	27.5331	25.4515	26.4586	22.5911	22.4564	30.5267	26.6209	33.5458	16.4374	22.2119	26.1365	23.3777	24.0355	26.8366	25.0475	35.0665	50.9896	29.2221	25.3471	25.0475	41.9064	38.56	37.5713	28.901	40.577	33.8141	32.2623	32.5618	39.3604	28.1785	26.2999	36.0058	25.7067	30.941	32.2039	30.8277
HMGB4	4.44546	10.9078	13.7585	4.83232	8.63707	23.482	4.72001	18.7856	5.87051	8.27041	14.7018	13.3587	10.1202	21.4693	18.7856	15.6547	5.36732	16.6983	6.65137	37.5713	14.4505	11.8646	18.7856	21.6757	19.5371	11.2714	16.3353	32.5618	24.153	19.3075	17.1754	10.9583	13.842	22.1007	23.2584	22.1574
PKIA	4.87566	6.66587	18.5211	4.83232	10.3645	14.0892	4.53121	30.8621	10.5669	6.38003	14.7018	10.8539	7.59016	16.102	18.7856	10.6452	18.7856	16.6983	5.57277	4.17459	15.8955	14.8308	9.39282	27.4559	33.0627	15.0285	25.3198	22.5428	24.153	23.482	24.6897	21.1338	15.8195	41.9914	30.4148	25.0475
SCNM1	19.0724	16.9677	16.9335	16.3091	21.1608	16.4374	15.2928	24.153	16.4374	18.1949	21.2359	17.5333	20.2404	10.7346	18.7856	20.038	32.2039	20.8729	19.7744	29.2221	20.2307	21.7518	28.1785	26.0109	27.0513	7.51425	16.3353	30.057	18.7856	16.6983	15.0285	14.872	15.8195	24.3108	21.4693	10.597
LRRC28	11.9023	18.1796	16.9335	15.4634	16.8423	23.482	11.7056	22.8111	7.04461	16.3045	11.4347	13.3587	14.4213	16.102	6.26188	13.1499	29.5203	12.5238	17.2576	12.5238	15.8955	19.7744	37.5713	18.7856	36.0684	3.75713	18.3773	17.5333	16.9965	16.6983	17.7122	14.0892	9.88718	19.8907	17.8911	19.2673
CREB3L3	4.15865	1.21198	7.40842	4.46989	3.88668	16.4374	5.09761	22.8111	10.5669	4.25335	6.53413	7.51425	5.94562	16.102	9.39282	10.6452	26.8366	20.8729	4.85371	12.5238	8.67029	6.92102	18.7856	15.8955	22.5428	3.75713	14.2934	12.5238	14.3129	10.9583	34.8876	15.6547	21.7518	15.4705	10.7346	34.6812
MBD3	58.9381	57.5689	59.7965	47.4775	62.1869	61.0533	43.0465	38.9131	50.4864	36.1535	55.5401	53.4347	46.6795	42.9386	59.4878	49.4688	37.5713	45.9204	41.3464	54.2696	60.6921	44.4923	56.3569	60.6921	37.5713	18.7856	40.0216	25.0475	50.095	31.3094	55.8202	39.1367	49.4359	44.2015	39.3604	48.1683
MANEAL	20.3631	19.9976	16.4044	25.6113	14.2512	18.7856	32.8513	30.8621	14.0892	29.0646	22.8695	9.18409	16.6983	21.4693	12.5238	22.5428	32.2039	33.3967	13.123	8.34917	11.5604	23.7292	9.39282	18.7856	12.0228	11.2714	25.7282	17.5333	25.0475	18.7856	17.1754	15.6547	29.6615	39.7813	25.0475	22.1574
FBXO36	3.44164	4.84791	16.4044	6.16121	6.47781	9.39282	4.90881	26.8366	2.3482	4.72595	3.26707	6.67934	5.43961	21.4693	9.39282	9.39282	5.36732	20.8729	6.29184	4.17459	7.22524	10.8759	28.1785	14.4505	24.0456	3.75713	21.6443	25.0475	16.102	30.2657	17.1754	11.741	25.7067	11.0504	16.102	16.3772
TMEM242	5.01906	12.1198	10.0543	7.85252	6.04595	21.1338	6.98561	24.153	5.87051	7.32522	8.16767	10.8539	9.8672	10.7346	9.39282	18.7856	42.9386	20.8729	9.34788	20.8729	18.7856	18.7856	18.7856	17.3406	22.5428	15.0285	13.4767	22.5428	19.6802	18.2638	17.7122	13.3065	9.88718	19.8907	23.2584	19.2673
MIP	5.01906	12.1198	11.6418	7.00686	6.04595	14.0892	6.79681	20.1275	4.69641	6.14373	8.16767	8.34917	10.4997	21.4693	18.7856	20.038	24.153	16.6983	7.72997	4.17459	5.7802	20.7631	28.1785	23.1208	27.0513	18.7856	19.6024	27.5523	12.5238	17.2202	13.955	15.6547	27.6841	19.8907	21.4693	35.6445
IGDCC4	4.30205	9.08982	20.6377	4.71151	15.9786	14.0892	7.36321	16.102	21.1338	4.01705	11.4347	30.057	6.45163	21.4693	37.5713	14.4023	26.8366	4.17459	6.29184	4.17459	31.7911	6.92102	28.1785	37.5713	22.5428	11.2714	17.1521	15.0285	25.9421	16.1765	17.7122	13.3065	11.8646	17.6806	10.7346	20.2307
HIRA	49.1868	47.2671	35.9838	43.1284	28.5023	25.8303	37.5713	34.8876	28.1785	33.3179	40.8383	31.7269	36.9388	26.8366	9.39282	25.6737	40.2549	16.6983	35.9534	41.7459	24.5658	29.6615	18.7856	20.2307	28.5542	33.8141	20.4192	12.5238	34.8876	20.3511	22.5428	25.0475	19.7744	11.0504	21.4693	16.3772
ETV4	89.7695	55.1449	25.4003	63.6658	51.8224	18.7856	64.0033	45.6223	29.3526	62.8551	127.416	25.0475	15.4333	16.102	12.5238	26.2999	16.102	20.8729	15.6397	12.5238	14.4505	35.5938	9.39282	23.1208	21.0399	101.442	18.7856	30.057	42.044	16.1765	32.2039	46.1814	35.5938	28.731	28.6257	18.304
SYNJ1	7.8871	15.7557	15.346	9.1814	17.2741	23.482	13.5936	22.8111	16.4374	12.0512	16.3353	21.7078	11.1322	21.4693	34.4403	16.9071	8.05099	4.17459	10.4265	29.2221	17.3406	14.8308	18.7856	20.2307	22.5428	11.2714	21.6443	20.038	14.3129	24.5257	18.7856	16.4374	19.7744	24.3108	19.6802	27.9376
MTG2	30.8314	26.0575	24.8711	31.1685	25.4794	30.5267	30.7745	26.8366	32.8749	35.4446	40.8383	31.7269	33.5232	42.9386	25.0475	30.6832	45.6223	20.8729	32.7176	33.3967	37.5713	34.6051	28.1785	31.7911	33.0627	11.2714	30.2204	40.076	31.3094	39.1367	25.2264	32.0921	39.5487	30.941	30.4148	24.0841
SMIM15	44.0244	32.1174	29.6337	47.2359	30.6616	21.1338	47.9553	14.7601	23.482	45.6054	37.5713	27.5523	43.6434	21.4693	21.9166	24.4213	26.8366	37.5713	47.4584	16.6983	21.6757	26.6954	28.1785	20.2307	37.5713	26.2999	28.1785	35.0665	33.0985	23.482	28.9836	23.482	21.7518	39.7813	28.6257	34.6812
C10orf82	9.46452	15.7557	20.1086	10.1479	10.7963	11.741	10.7616	26.8366	10.5669	9.2156	8.16767	9.18409	14.6743	21.4693	15.6547	26.2999	29.5203	25.0475	13.842	37.5713	15.8955	17.7969	37.5713	27.4559	51.0969	71.3854	77.1845	37.5713	50.9896	53.226	49.3794	49.3123	47.4584	83.9828	89.4554	68.399
RTL3	4.87566	11.5138	9.52511	3.62424	15.1149	9.39282	5.85281	17.4438	8.21872	4.01705	9.8012	15.8634	6.45163	21.4693	6.26188	17.5333	16.102	4.17459	4.49417	20.8729	24.5658	9.88718	28.1785	21.6757	13.5257	18.7856	23.6862	20.038	19.6802	25.5693	26.8366	14.872	19.7744	37.5713	21.4693	25.0475
EPB41L3	4.15865	7.87785	20.6377	4.46989	12.9556	16.4374	4.53121	32.2039	16.4374	4.01705	4.9006	10.019	6.83114	10.7346	6.26188	10.019	18.7856	4.17459	7.01091	8.34917	20.2307	8.89846	28.1785	18.7856	25.5485	3.75713	22.0527	15.0285	15.2074	29.7439	14.4918	14.872	21.7518	24.3108	10.7346	16.3772
WDR3	37.4279	36.9653	28.5753	29.7188	27.6386	11.741	36.8161	37.5713	19.9597	25.7564	55.5401	24.2126	27.7041	59.0406	18.7856	35.0665	50.9896	8.34917	33.7962	37.5713	18.7856	27.6841	28.1785	26.0109	43.5827	26.2999	33.0791	40.076	40.2549	28.7003	22.5428	47.7468	47.4584	19.8907	50.095	29.8643
LPCAT4	156.308	83.0204	67.205	181.454	66.9373	49.3123	195.408	37.5713	77.4908	202.034	130.683	70.968	210.627	75.1425	84.5354	123.985	67.0916	70.968	236.753	121.063	75.1425	198.732	28.1785	54.9119	36.0684	71.3854	86.5773	32.5618	76.0371	40.1804	62.7977	73.5771	33.6164	35.3612	64.4079	57.802
DEFB112	2.86804	6.66587	4.76256	4.95313	6.47781	11.741	4.72001	24.153	4.69641	5.67114	9.8012	12.5238	6.07212	21.4693	9.39282	13.1499	18.7856	16.6983	6.29184	4.17459	10.1153	13.842	28.1785	11.5604	18.0342	3.75713	16.7437	12.5238	30.4148	18.7856	16.102	14.872	19.7744	37.5713	8.94554	18.304
TBC1D23	25.9557	21.2096	26.4586	23.3159	25.0475	16.4374	20.9568	17.4438	28.1785	22.2119	19.6024	29.2221	22.391	10.7346	12.5238	23.169	10.7346	25.0475	20.1339	12.5238	27.4559	14.8308	9.39282	17.3406	21.0399	18.7856	27.7701	22.5428	21.4693	17.742	20.3958	23.482	21.7518	28.731	14.3129	16.3772
SEPTIN1	4.44546	9.69581	28.5753	4.46989	13.8193	49.3123	5.28641	14.7601	28.1785	4.72595	8.16767	30.057	11.0057	16.102	50.095	20.038	29.5203	41.7459	6.29184	16.6983	43.3515	12.8533	28.1785	33.2361	16.5314	30.057	35.121	20.038	17.8911	43.8332	19.3224	13.3065	19.7744	26.5209	8.94554	24.0841
NCOA2	26.5293	26.6635	24.8711	33.5846	28.0705	21.1338	33.2289	28.1785	24.6561	28.8283	37.5713	33.3967	28.4631	32.2039	21.9166	32.5618	18.7856	16.6983	29.8413	20.8729	33.2361	22.7405	18.7856	17.3406	19.5371	18.7856	27.7701	17.5333	21.4693	27.6566	15.5652	21.1338	25.7067	19.8907	25.0475	18.304
ADRA2C	4.44546	9.08982	5.8209	6.40282	7.34151	14.0892	5.47521	25.4948	9.39282	6.14373	14.7018	13.3587	6.70464	5.36732	6.26188	18.7856	26.8366	20.8729	6.83114	12.5238	14.4505	13.842	46.9641	21.6757	19.5371	11.2714	14.2934	15.0285	20.5747	14.0892	21.4693	7.82735	15.8195	22.1007	32.2039	22.1574
PSTK	6.16628	13.9377	17.4627	9.1814	9.93264	18.7856	8.87362	14.7601	7.04461	11.3423	14.7018	20.038	13.2828	10.7346	12.5238	18.1594	13.4183	41.7459	12.0444	4.17459	21.6757	24.7179	65.7497	28.901	13.5257	15.0285	22.4611	20.038	21.4693	19.3075	28.9836	18.0029	7.90974	19.8907	16.102	21.1941
IFT57	51.051	48.4791	29.1045	42.2828	35.8439	28.1785	35.6833	38.9131	31.7008	35.9172	58.8072	29.2221	35.5472	37.5713	28.1785	37.5713	37.5713	25.0475	35.7736	41.7459	27.4559	31.639	56.3569	40.4614	36.0684	30.057	26.5449	7.51425	38.4658	30.7876	31.1305	39.9195	35.5938	30.941	50.095	29.8643
LOXL1	7.31349	73.9306	69.3216	8.93979	89.8256	18.7856	6.23041	28.1785	61.0533	7.08892	9.8012	47.5903	8.22267	10.7346	9.39282	16.2809	18.7856	25.0475	5.57277	29.2221	23.1208	11.8646	9.39282	26.0109	67.6283	11.2714	21.6443	32.5618	16.102	31.3094	47.7692	13.3065	17.7969	79.5627	10.7346	28.901
IQANK1	5.01906	7.27186	6.35007	5.55717	6.47781	9.39282	7.17441	14.7601	7.04461	4.48965	16.3353	9.18409	6.57814	10.7346	18.7856	11.2714	16.102	16.6983	5.75254	4.17459	10.1153	10.8759	9.39282	18.7856	10.52	18.7856	12.2515	22.5428	12.5238	16.1765	15.5652	13.3065	17.7969	19.8907	10.7346	21.1941
AK4	12.6194	22.4216	25.4003	15.4634	24.6157	44.6159	15.8592	38.9131	29.3526	21.9757	35.9377	30.057	19.2284	69.7752	46.9641	50.7212	59.0406	54.2696	16.179	12.5238	46.2416	42.5149	28.1785	80.9227	46.5884	37.5713	51.8647	45.0855	25.9421	39.6586	32.7407	28.9612	17.7969	46.4116	26.8366	38.5346
DEFB105A	6.73988	16.3617	22.2253	10.6311	14.683	28.1785	10.1952	22.8111	22.3079	10.8697	13.0683	16.6983	12.6503	10.7346	43.8332	33.8141	37.5713	45.9204	11.1455	29.2221	26.0109	34.6051	9.39282	59.247	36.0684	3.75713	26.1365	20.038	30.4148	27.6566	23.6162	14.872	37.5713	30.941	21.4693	24.0841
C19orf25	17.7818	15.1497	20.1086	17.2755	15.5467	28.1785	19.6352	40.2549	16.4374	18.1949	27.7701	22.5428	21.7584	32.2039	21.9166	25.6737	32.2039	16.6983	21.9316	50.095	34.6812	26.6954	28.1785	33.2361	27.0513	33.8141	29.4036	25.0475	20.5747	27.6566	40.2549	30.5267	27.6841	41.9914	21.4693	31.7911
BAG2	29.8276	27.2695	24.342	24.7656	34.5483	39.9195	13.9712	34.8876	29.3526	12.7601	16.3353	26.7173	13.4093	16.102	25.0475	27.5523	32.2039	12.5238	11.5051	4.17459	18.7856	31.639	46.9641	27.4559	45.0855	3.75713	21.2359	40.076	35.7822	29.2221	36.4978	26.613	19.7744	26.5209	17.8911	16.3772
ZNF841	24.2349	40.6012	41.8047	28.9939	30.2298	37.5713	31.9073	33.5458	52.8346	27.4105	42.4719	49.2601	36.4327	48.3059	50.095	58.8617	75.1425	33.3967	33.2569	33.3967	52.0218	43.5036	28.1785	41.9064	42.0798	33.8141	35.121	22.5428	33.0985	34.9622	33.2774	32.0921	33.6164	17.6806	39.3604	33.7178
PIN1	29.971	27.2695	28.5753	29.5979	31.0935	30.5267	25.488	38.9131	30.5267	26.9379	26.1365	30.8919	29.7281	21.4693	50.095	30.6832	48.3059	33.3967	26.246	8.34917	41.9064	27.6841	9.39282	46.2416	51.0969	18.7856	37.1629	20.038	34.8876	28.7003	40.2549	39.9195	39.5487	50.8317	26.8366	29.8643
SUGP2	46.1754	57.5689	59.2674	47.1151	62.1869	65.7497	49.4657	50.9896	69.272	39.2254	65.3413	65.9585	53.3841	69.7752	81.4044	76.3949	50.9896	41.7459	46.5596	45.9204	67.9173	44.4923	18.7856	44.7965	42.0798	18.7856	53.4982	40.076	50.9896	41.224	31.1305	42.2677	41.5261	50.8317	37.5713	41.4247
TGFB1	12.7628	63.0228	123.826	12.6848	142.944	79.839	11.7056	20.1275	131.499	10.6334	11.4347	140.266	14.4213	37.5713	68.8807	14.4023	48.3059	33.3967	8.08951	58.4442	96.8183	11.8646	37.5713	31.7911	49.5941	22.5428	44.1054	32.5618	14.3129	57.4006	67.0916	19.5684	51.4133	64.0922	8.94554	58.7653
SESN1	12.6194	12.7258	13.7585	12.3224	11.6601	30.5267	15.104	38.9131	28.1785	16.5408	24.503	25.8824	11.0057	21.4693	50.095	20.038	29.5203	8.34917	11.6848	4.17459	13.0054	13.842	37.5713	34.6812	18.0342	26.2999	22.8695	27.5523	31.3094	23.482	13.955	21.1338	13.842	26.5209	14.3129	26.9742
LSS	136.232	52.115	47.0964	126.607	52.6862	35.2231	87.4146	33.5458	50.4864	91.6834	65.3413	40.9109	39.5953	48.3059	34.4403	44.4593	37.5713	29.2221	41.5261	45.9204	43.3515	49.4359	28.1785	39.0163	36.0684	71.3854	38.7964	32.5618	46.5168	40.7022	30.057	78.2735	47.4584	46.4116	44.7277	39.498
HFE	7.6003	13.3317	17.9919	5.67797	10.3645	14.0892	8.11842	18.7856	11.741	10.6334	19.6024	10.8539	7.71666	16.102	25.0475	13.1499	18.7856	20.8729	6.47161	8.34917	20.2307	10.8759	9.39282	15.8955	9.01711	7.51425	14.7018	27.5523	9.8401	12.0019	11.8081	10.9583	21.7518	19.8907	10.7346	17.3406
HSPB9	4.30205	7.27186	12.7001	5.55717	6.90966	7.04461	3.77601	29.5203	3.52231	4.01705	8.16767	15.0285	6.70464	37.5713	12.5238	15.6547	24.153	29.2221	5.57277	25.0475	4.33515	14.8308	18.7856	15.8955	22.5428	15.0285	22.4611	15.0285	28.6257	16.6983	19.3224	17.2202	29.6615	28.731	14.3129	25.0475
NIPA2	46.032	34.5413	36.5129	46.7527	35.8439	14.0892	40.7809	36.2294	36.3972	43.4787	42.4719	26.7173	39.9748	32.2039	21.9166	36.9451	29.5203	12.5238	45.3012	29.2221	24.5658	26.6954	37.5713	47.6866	48.0912	30.057	27.3617	15.0285	44.7277	20.8729	82.6568	28.1785	29.6615	33.1511	21.4693	59.7287
ALDH8A1	6.02288	8.48384	13.2293	6.76525	7.77337	7.04461	6.79681	26.8366	5.87051	6.85262	8.16767	6.67934	11.2587	21.4693	34.4403	25.0475	34.8876	16.6983	8.62881	33.3967	17.3406	16.8082	28.1785	30.346	27.0513	7.51425	15.927	30.057	25.0475	24.0039	20.3958	9.39282	5.93231	24.3108	17.8911	16.3772
DNAAF11	17.0648	18.7856	13.7585	20.6582	12.5238	4.69641	23.2224	32.2039	21.1338	21.5031	19.6024	15.0285	25.3005	16.102	9.39282	21.2904	13.4183	12.5238	19.9541	20.8729	17.3406	28.6728	18.7856	17.3406	15.0285	3.75713	12.2515	20.038	25.0475	17.742	11.2714	13.3065	15.8195	17.6806	12.5238	20.2307
B4GALT1	98.6604	129.076	128.589	102.808	131.715	93.9282	84.205	28.1785	113.888	83.8855	44.1054	74.3076	76.2811	64.4079	37.5713	34.4403	37.5713	37.5713	83.2321	66.7934	98.2633	57.3456	28.1785	34.6812	90.1711	82.6568	68.2	52.5998	46.5168	77.7517	64.9446	39.1367	67.2328	55.2519	32.2039	48.1683
ZNF264	6.73988	18.1796	17.9919	10.8727	20.729	28.1785	7.55201	26.8366	15.2633	7.79781	6.53413	28.3872	12.9033	16.102	21.9166	28.1785	26.8366	16.6983	11.5051	25.0475	15.8955	10.8759	18.7856	26.0109	37.5713	18.7856	21.6443	22.5428	20.5747	22.9602	23.0795	7.82735	19.7744	24.3108	12.5238	17.3406
BEND7	17.495	19.3916	17.9919	16.4299	14.683	28.1785	18.88	45.6223	15.2633	18.4312	17.9689	20.8729	18.5959	10.7346	21.9166	33.188	26.8366	62.6188	12.5837	12.5238	23.1208	29.6615	28.1785	33.2361	39.0741	18.7856	31.4455	27.5523	30.4148	31.3094	23.6162	27.3957	27.6841	35.3612	25.0475	26.9742
CHRNA7	6.73988	9.69581	10.5835	9.42302	10.7963	11.741	15.8592	32.2039	7.04461	14.8867	9.8012	10.8539	9.36119	32.2039	15.6547	25.6737	10.7346	25.0475	8.26928	4.17459	13.0054	15.8195	9.39282	14.4505	10.52	7.51425	10.2096	30.057	19.6802	17.2202	13.4183	12.5238	17.7969	11.0504	17.8911	14.4505
CRKL	54.4927	55.7509	60.8549	61.8537	55.2773	46.9641	65.5137	57.6987	65.7497	65.6907	60.4407	39.2411	51.3601	42.9386	81.4044	77.0211	83.1935	70.968	51.0538	50.095	75.1425	60.3118	28.1785	63.5822	57.1083	48.8427	91.4779	62.6188	59.9351	105.93	129.889	86.8836	65.2554	53.0418	67.9861	105.007
ZNF256	3.72845	6.66587	11.6418	3.50343	6.04595	16.4374	3.96481	25.4948	9.39282	2.59927	14.7018	9.18409	5.31311	5.36732	6.26188	8.76663	21.4693	4.17459	5.57277	8.34917	10.1153	7.90974	9.39282	15.8955	19.5371	18.7856	31.8539	35.0665	27.7312	33.3967	20.9326	14.0892	23.7292	17.6806	23.2584	26.0109
CKS1B	86.4713	63.6288	57.6798	78.7668	55.2773	46.9641	70.6113	44.2804	70.4461	73.4885	81.6767	46.7554	59.8357	32.2039	62.6188	70.7592	99.2955	62.6188	48.3573	41.7459	50.5767	61.3005	37.5713	78.0326	36.0684	60.114	54.315	32.5618	58.146	54.2696	69.2385	97.8419	51.4133	35.3612	84.0881	57.802
FAM13B	23.3745	38.1773	48.1547	24.524	37.5713	49.3123	20.3904	30.8621	39.9195	22.4482	29.4036	48.4252	30.2341	32.2039	40.7022	40.7022	37.5713	62.6188	20.853	12.5238	44.7965	34.6051	37.5713	36.1262	21.0399	30.057	36.7545	35.0665	25.9421	33.3967	30.057	43.0504	43.5036	26.5209	19.6802	21.1941
GSTA1	7.17009	16.3617	17.9919	8.81898	12.0919	11.741	7.17441	28.1785	12.9151	8.27041	14.7018	22.5428	13.0298	10.7346	37.5713	21.2904	42.9386	41.7459	10.9658	8.34917	17.3406	17.7969	28.1785	37.5713	33.0627	26.2999	22.4611	25.0475	29.5203	20.8729	19.8591	14.872	17.7969	15.4705	26.8366	21.1941
HPN	7.17009	13.3317	14.2877	9.30221	11.6601	18.7856	6.98561	13.4183	11.741	9.92449	8.16767	9.18409	13.5358	16.102	15.6547	34.4403	50.9896	25.0475	7.01091	12.5238	14.4505	16.8082	28.1785	31.7911	22.5428	15.0285	24.0946	25.0475	30.4148	26.0912	35.9611	25.8303	25.7067	35.3612	26.8366	42.3881
RFWD3	24.5217	21.2096	20.6377	21.383	19.4334	30.5267	20.2016	37.5713	24.6561	19.849	22.8695	24.2126	14.6743	32.2039	18.7856	24.4213	24.153	29.2221	14.9206	41.7459	11.5604	11.8646	28.1785	23.1208	21.0399	7.51425	10.618	25.0475	24.153	20.3511	15.0285	22.6993	13.842	22.1007	32.2039	16.3772
ESPL1	18.6422	26.0575	17.4627	21.1414	13.8193	18.7856	16.048	20.1275	22.3079	19.6127	24.503	11.6888	15.8128	26.8366	21.9166	21.2904	40.2549	25.0475	10.6062	16.6983	8.67029	21.7518	37.5713	17.3406	27.0513	15.0285	17.9689	35.0665	22.3639	21.3948	18.2489	22.6993	13.842	8.8403	26.8366	21.1941
SPIDR	22.3707	18.1796	38.1004	24.2824	27.2068	23.482	27.3761	22.8111	52.8346	25.0475	22.8695	39.2411	29.2221	42.9386	40.7022	40.7022	32.2039	37.5713	33.4366	45.9204	41.9064	35.5938	9.39282	20.2307	13.5257	11.2714	17.9689	10.019	28.6257	25.0475	17.1754	28.1785	23.7292	17.6806	12.5238	22.1574
DOK7	9.32112	8.48384	13.7585	9.42302	9.50078	21.1338	7.74082	21.4693	11.741	9.2156	9.8012	15.0285	11.3852	5.36732	46.9641	23.169	29.5203	20.8729	10.2467	12.5238	21.6757	13.842	9.39282	23.1208	27.0513	26.2999	37.9797	25.0475	28.6257	26.613	95.5384	25.0475	25.7067	22.1007	26.8366	56.8386
C5AR2	4.73226	9.69581	9.52511	5.31555	11.2282	25.8303	4.53121	34.8876	11.741	6.85262	8.16767	17.5333	7.33715	10.7346	21.9166	8.14044	18.7856	25.0475	6.47161	4.17459	15.8955	4.94359	9.39282	30.346	15.0285	7.51425	13.885	17.5333	17.8911	14.6111	17.1754	10.1756	7.90974	24.3108	17.8911	15.4139
FOXE3	4.58886	10.9078	14.2877	5.91959	7.77337	9.39282	6.98561	22.8111	19.9597	7.56151	16.3353	12.5238	9.4877	26.8366	15.6547	24.4213	64.4079	33.3967	8.98834	4.17459	13.0054	20.7631	37.5713	34.6812	30.057	3.75713	30.6288	30.057	26.8366	30.7876	113.251	34.4403	33.6164	39.7813	17.8911	72.2524
TNFRSF11A	29.3974	23.6335	13.7585	28.2691	19.8653	16.4374	44.3681	29.5203	15.2633	41.1157	40.8383	15.8634	52.2456	42.9386	40.7022	73.8902	10.7346	8.34917	34.695	25.0475	24.5658	40.5374	18.7856	26.0109	27.0513	37.5713	25.7282	15.0285	41.1495	25.0475	18.2489	47.7468	27.6841	30.941	46.5168	15.4139
ERAS	5.87947	10.3018	11.6418	6.76525	6.90966	11.741	6.79681	17.4438	10.5669	6.14373	11.4347	13.3587	10.6262	5.36732	12.5238	17.5333	26.8366	12.5238	8.98834	8.34917	8.67029	15.8195	18.7856	18.7856	31.5599	33.8141	10.2096	20.038	13.4183	14.6111	13.955	12.5238	13.842	19.8907	12.5238	19.2673
FOXL1	5.30587	8.48384	18.5211	4.71151	8.63707	9.39282	3.77601	16.102	15.2633	5.43484	8.16767	17.5333	6.07212	16.102	15.6547	15.0285	24.153	12.5238	4.85371	20.8729	24.5658	10.8759	18.7856	20.2307	15.0285	11.2714	11.8431	22.5428	12.5238	14.0892	43.4753	10.9583	17.7969	13.2604	5.36732	28.901
AP5Z1	36.2807	39.9952	36.5129	40.229	32.389	28.1785	43.9905	38.9131	29.3526	41.352	52.2731	32.5618	38.7098	26.8366	43.8332	48.8427	21.4693	25.0475	37.3915	41.7459	40.4614	51.4133	9.39282	50.5767	25.5485	37.5713	55.5401	22.5428	33.0985	37.0494	231.868	46.9641	39.5487	44.2015	25.0475	134.871
CARD14	13.193	15.7557	14.8168	9.78544	13.8193	21.1338	10.7616	14.7601	21.1338	9.92449	11.4347	18.3682	11.8912	16.102	21.9166	18.7856	29.5203	12.5238	9.52764	29.2221	20.2307	23.7292	28.1785	24.5658	30.057	26.2999	20.0108	17.5333	32.2039	24.5257	22.5428	19.5684	13.842	26.5209	35.7822	27.9376
CAND2	5.44927	12.1198	14.8168	4.5907	11.6601	18.7856	6.04161	42.9386	9.39282	7.08892	17.9689	12.5238	7.71666	10.7346	18.7856	20.6642	32.2039	20.8729	9.16811	20.8729	10.1153	21.7518	46.9641	24.5658	33.0627	18.7856	24.0946	22.5428	28.6257	20.8729	26.8366	11.741	23.7292	22.1007	21.4693	22.1574
MSMO1	204.778	57.5689	32.2795	188.098	50.5269	21.1338	150.096	34.8876	39.9195	154.538	137.217	32.5618	49.9685	37.5713	21.9166	25.6737	21.4693	29.2221	61.3005	41.7459	20.2307	41.5261	37.5713	18.7856	24.0456	63.8712	18.7856	17.5333	56.3569	20.3511	27.3734	86.8836	23.7292	22.1007	46.5168	26.0109
TECRL	5.73607	8.48384	10.0543	4.34909	8.63707	11.741	3.96481	41.5968	7.04461	4.96224	8.16767	15.0285	7.59016	21.4693	28.1785	8.14044	21.4693	29.2221	6.29184	4.17459	15.8955	6.92102	28.1785	31.7911	34.5656	11.2714	26.1365	25.0475	23.2584	20.8729	18.7856	17.2202	19.7744	17.6806	23.2584	19.2673
TLCD3B	10.1815	10.3018	16.9335	9.90625	9.93264	14.0892	10.0064	26.8366	18.7856	8.27041	16.3353	21.7078	12.2708	26.8366	25.0475	23.169	37.5713	41.7459	9.34788	8.34917	10.1153	25.7067	18.7856	26.0109	51.0969	41.3284	37.9797	20.038	33.0985	32.8749	25.2264	27.3957	27.6841	48.6216	44.7277	31.7911
NAT8B	9.32112	13.3317	28.5753	9.54383	15.1149	18.7856	12.4608	17.4438	16.4374	11.106	14.7018	17.5333	19.8609	26.8366	37.5713	45.0855	29.5203	58.4442	24.0888	12.5238	37.5713	30.6502	18.7856	70.8074	66.1254	63.8712	84.9437	42.5808	56.3569	68.8807	49.9161	61.0533	65.2554	44.2015	64.4079	70.3257
MFSD9	25.0953	21.8156	14.2877	28.2691	20.2971	11.741	31.1521	32.2039	12.9151	24.8112	17.9689	16.6983	25.0475	16.102	12.5238	20.6642	34.8876	20.8729	30.7401	25.0475	13.0054	27.6841	9.39282	24.5658	15.0285	3.75713	18.7856	25.0475	23.2584	20.3511	16.6387	24.2648	3.95487	19.8907	19.6802	21.1941
ARPP21	3.58505	10.9078	14.8168	6.28201	7.77337	9.39282	4.15361	24.153	9.39282	5.67114	9.8012	11.6888	8.22267	26.8366	12.5238	15.6547	21.4693	4.17459	7.55021	12.5238	13.0054	16.8082	46.9641	17.3406	10.52	7.51425	14.7018	32.5618	24.153	15.6547	18.7856	13.3065	27.6841	15.4705	3.57822	18.304
APOOL	23.6613	18.1796	16.4044	24.6448	17.706	14.0892	22.8448	26.8366	11.741	18.1949	21.2359	16.6983	22.138	10.7346	15.6547	20.6642	21.4693	25.0475	23.5495	8.34917	28.901	23.7292	56.3569	27.4559	30.057	15.0285	24.9114	40.076	23.2584	27.1348	23.0795	24.2648	23.7292	11.0504	21.4693	29.8643
PSG7	5.59267	12.7258	8.99594	6.28201	9.50078	16.4374	7.74082	20.1275	10.5669	5.67114	13.0683	9.18409	8.09617	5.36732	12.5238	23.169	29.5203	16.6983	5.57277	20.8729	20.2307	22.7405	18.7856	34.6812	21.0399	22.5428	22.0527	22.5428	21.4693	19.8293	16.6387	14.0892	5.93231	22.1007	19.6802	20.2307
DNAH7	5.73607	11.5138	13.7585	7.6109	6.90966	14.0892	7.55201	28.1785	5.87051	7.08892	14.7018	9.18409	12.6503	37.5713	6.26188	20.038	29.5203	16.6983	8.26928	16.6983	13.0054	11.8646	46.9641	21.6757	31.5599	11.2714	19.194	32.5618	21.4693	9.91464	18.2489	16.4374	15.8195	28.731	19.6802	15.4139
SPINK13	4.58886	6.05988	9.52511	4.10747	7.77337	7.04461	3.20961	25.4948	11.741	3.78076	4.9006	8.34917	4.9336	21.4693	12.5238	14.4023	21.4693	16.6983	5.03347	12.5238	7.22524	15.8195	18.7856	20.2307	16.5314	26.2999	20.8276	20.038	13.4183	18.7856	23.0795	10.9583	29.6615	19.8907	17.8911	24.0841
DEFA6	4.87566	6.66587	11.6418	5.19474	5.6141	18.7856	4.90881	26.8366	8.21872	3.54446	17.9689	12.5238	7.84316	16.102	9.39282	18.7856	18.7856	4.17459	5.75254	4.17459	14.4505	18.7856	9.39282	23.1208	24.0456	11.2714	11.8431	10.019	20.5747	15.1329	20.9326	10.9583	9.88718	15.4705	12.5238	17.3406
GAS1	5.30587	19.9976	18.5211	4.46989	31.9572	28.1785	6.41921	36.2294	17.6115	7.32522	6.53413	19.2031	7.46365	32.2039	21.9166	20.038	18.7856	29.2221	8.80858	12.5238	18.7856	14.8308	28.1785	20.2307	103.697	3.75713	39.2048	57.6093	21.4693	53.226	62.7977	14.872	49.4359	179.016	23.2584	59.7287
MRPL34	49.0434	41.2072	36.5129	42.766	28.9342	14.0892	51.3537	41.5968	25.8303	45.3691	34.3042	37.5713	47.565	48.3059	18.7856	35.0665	34.8876	33.3967	47.818	29.2221	28.901	37.5713	28.1785	23.1208	33.0627	26.2999	28.1785	15.0285	36.6767	28.7003	34.8876	27.3957	27.6841	33.1511	35.7822	28.901
C20orf96	26.5293	38.1773	27.517	23.6784	35.412	18.7856	30.9633	29.5203	38.7454	28.3557	34.3042	38.4062	33.9027	16.102	21.9166	66.3759	61.7242	50.095	24.8078	37.5713	41.9064	53.3908	18.7856	43.3515	45.0855	56.3569	43.697	35.0665	40.2549	30.7876	22.006	45.3986	25.7067	48.6216	59.0406	33.7178
NEB	3.87185	1.81796	8.99594	4.22828	8.63707	28.1785	5.09761	22.8111	8.21872	4.48965	17.9689	18.3682	6.19863	21.4693	9.39282	16.9071	16.102	12.5238	4.67394	16.6983	15.8955	8.89846	65.7497	24.5658	18.0342	15.0285	21.2359	20.038	16.102	15.1329	13.955	17.2202	21.7518	15.4705	19.6802	28.901
SLC22A3	7.45689	11.5138	12.171	6.64444	6.47781	21.1338	8.49602	25.4948	1.1741	7.08892	8.16767	6.67934	11.3852	16.102	12.5238	15.0285	21.4693	16.6983	11.5051	12.5238	5.7802	10.8759	18.7856	11.5604	21.0399	26.2999	25.3198	40.076	30.4148	22.9602	21.4693	17.2202	17.7969	28.731	17.8911	19.2673
AHCTF1	38.5751	39.9952	40.7463	40.9539	32.389	42.2677	38.7041	30.8621	39.9195	32.1364	52.2731	39.2411	36.4327	53.6732	50.095	57.6093	45.6223	79.3171	30.7401	37.5713	60.6921	59.3231	37.5713	44.7965	34.5656	48.8427	46.9641	30.057	36.6767	28.1785	29.5203	50.095	53.3908	28.731	60.8297	41.4247
SPEG	6.30968	29.6934	22.2253	7.00686	23.752	21.1338	6.04161	22.8111	21.1338	6.38003	16.3353	18.3682	7.08415	10.7346	28.1785	21.9166	32.2039	20.8729	8.98834	4.17459	18.7856	14.8308	18.7856	36.1262	28.5542	18.7856	16.7437	25.0475	21.4693	19.3075	35.4243	13.3065	25.7067	33.1511	16.102	21.1941
HS6ST2	4.73226	6.66587	7.93759	4.34909	7.34151	21.1338	5.66401	29.5203	9.39282	4.96224	11.4347	14.1936	12.0177	21.4693	12.5238	17.5333	16.102	25.0475	5.03347	16.6983	28.901	13.842	28.1785	33.2361	28.5542	7.51425	28.5868	10.019	25.0475	19.8293	17.1754	16.4374	23.7292	22.1007	7.15643	17.3406
TUBA4A	218.401	124.228	67.7341	187.011	102.349	84.5354	176.717	101.979	72.7943	192.11	169.887	57.6093	135.99	59.0406	78.2735	87.6663	75.1425	45.9204	167.722	79.3171	52.0218	91.9507	46.9641	69.3623	37.5713	112.714	77.5928	57.6093	92.1391	70.4461	64.9446	133.065	53.3908	61.8821	75.1425	76.1059
FGL1	6.30968	7.87785	11.6418	6.16121	7.77337	18.7856	5.47521	14.7601	5.87051	6.61632	3.26707	13.3587	7.21065	5.36732	18.7856	20.6642	29.5203	37.5713	7.90974	12.5238	18.7856	5.93231	37.5713	17.3406	22.5428	37.5713	30.6288	45.0855	25.9421	33.3967	20.9326	19.5684	25.7067	35.3612	42.9386	31.7911
DENND6B	10.1815	7.87785	14.2877	10.6311	15.1149	14.0892	10.7616	9.39282	12.9151	12.0512	11.4347	15.8634	14.0418	37.5713	28.1785	22.5428	16.102	29.2221	10.2467	20.8729	11.5604	20.7631	9.39282	28.901	21.0399	26.2999	19.194	15.0285	11.6292	21.3948	29.5203	15.6547	15.8195	19.8907	7.15643	23.1208
WFIKKN2	5.16246	12.1198	16.9335	7.24848	9.06893	21.1338	6.79681	48.3059	15.2633	7.32522	13.0683	19.2031	6.32513	21.4693	25.0475	22.5428	34.8876	16.6983	8.98834	12.5238	20.2307	12.8533	37.5713	34.6812	21.0399	22.5428	26.5449	42.5808	36.6767	27.1348	23.6162	21.1338	25.7067	19.8907	25.0475	23.1208
LAMTOR2	80.7352	69.0827	57.6798	71.7599	53.5499	49.3123	79.485	40.2549	50.4864	73.4885	65.3413	37.5713	78.3051	53.6732	50.095	39.4498	37.5713	25.0475	94.1978	45.9204	47.6866	49.4359	18.7856	31.7911	43.5827	75.1425	40.8383	27.5523	44.7277	35.484	53.6732	56.3569	47.4584	22.1007	53.6732	41.4247
SNX29	8.89091	16.3617	32.8087	12.6848	26.7749	39.9195	12.272	20.1275	25.8303	11.5786	13.0683	35.9014	13.4093	21.4693	12.5238	18.7856	26.8366	25.0475	10.6062	16.6983	41.9064	10.8759	28.1785	24.5658	39.0741	11.2714	25.7282	20.038	22.3639	19.8293	26.2999	14.872	25.7067	26.5209	19.6802	20.2307
CPSF2	45.8886	38.1773	30.692	39.2626	44.4809	32.8749	36.0609	40.2549	34.049	34.0268	32.6707	42.5808	33.3967	42.9386	21.9166	29.4308	29.5203	20.8729	37.2117	45.9204	37.5713	34.6051	28.1785	31.7911	48.0912	45.0855	46.5557	32.5618	45.6223	53.226	37.5713	45.3986	25.7067	55.2519	57.2515	48.1683
ELOC	93.2112	70.9006	65.6174	87.465	64.3462	56.3569	75.1425	46.9641	63.4015	75.1425	68.6084	62.6188	77.9256	53.6732	56.3569	67.6283	42.9386	41.7459	82.513	66.7934	73.6975	72.1764	28.1785	65.0272	45.0855	67.6283	54.7234	47.5903	50.9896	62.6188	38.108	71.2289	51.4133	50.8317	53.6732	46.2416
BICRA	25.5255	36.9653	34.9254	27.5442	31.9572	39.9195	28.6977	37.5713	45.79	29.3009	31.0371	35.0665	31.2461	53.6732	56.3569	36.9451	40.2549	29.2221	27.6841	41.7459	49.1317	32.6277	37.5713	53.4668	30.057	30.057	33.0791	30.057	25.0475	40.1804	28.4468	20.3511	33.6164	44.2015	25.0475	30.8277
CHKA	36.2807	26.0575	26.4586	44.2157	26.3431	30.5267	43.4241	24.153	29.3526	40.6431	37.5713	26.7173	40.8603	37.5713	18.7856	43.207	32.2039	58.4442	46.2001	33.3967	26.0109	32.6277	37.5713	37.5713	24.0456	30.057	27.3617	12.5238	37.5713	28.7003	20.3958	30.5267	23.7292	26.5209	26.8366	34.6812
EXPH5	50.1906	29.6934	23.8128	46.8735	21.1608	11.741	44.1793	49.6478	21.1338	52.458	60.4407	24.2126	57.3057	42.9386	18.7856	36.3189	24.153	37.5713	72.2663	66.7934	24.5658	36.5826	9.39282	36.1262	27.0513	26.2999	16.3353	25.0475	36.6767	17.742	15.5652	41.4849	23.7292	28.731	50.095	23.1208
FAM111A	26.9595	31.5114	31.7504	27.3026	25.9112	35.2231	28.1313	28.1785	27.0044	21.9757	26.1365	35.0665	36.6858	26.8366	37.5713	38.1975	26.8366	37.5713	26.6055	12.5238	41.9064	33.6164	37.5713	27.4559	10.52	18.7856	27.7701	12.5238	28.6257	25.0475	20.9326	21.9166	17.7969	26.5209	28.6257	22.1574
MAGIX	7.6003	9.69581	8.99594	9.54383	6.90966	16.4374	8.30722	25.4948	10.5669	10.3971	13.0683	10.8539	12.6503	5.36732	18.7856	24.4213	45.6223	25.0475	11.1455	16.6983	7.22524	22.7405	37.5713	40.4614	36.0684	7.51425	26.1365	30.057	21.4693	26.613	26.2999	19.5684	15.8195	48.6216	21.4693	23.1208
PLAAT5	7.02669	8.48384	12.171	7.12767	11.2282	9.39282	5.85281	28.1785	9.39282	7.79781	14.7018	15.8634	9.6142	16.102	15.6547	16.2809	21.4693	20.8729	6.11207	16.6983	21.6757	10.8759	37.5713	31.7911	30.057	33.8141	26.5449	37.5713	24.153	32.353	25.7632	25.8303	29.6615	37.5713	35.7822	30.8277
NINJ1	27.6765	49.0851	57.6798	26.4569	38.8668	51.6605	26.9985	33.5458	42.2677	26.229	29.4036	28.3872	24.162	48.3059	18.7856	29.4308	26.8366	37.5713	22.1113	41.7459	40.4614	22.7405	18.7856	26.0109	25.5485	18.7856	45.7389	32.5618	25.9421	40.1804	70.312	26.613	41.5261	33.1511	17.8911	44.3148
MUC8	6.16628	6.05988	13.2293	8.69817	7.77337	14.0892	6.23041	34.8876	10.5669	7.08892	19.6024	11.6888	9.99371	5.36732	9.39282	20.038	37.5713	45.9204	9.52764	16.6983	18.7856	17.7969	18.7856	30.346	42.0798	30.057	28.9952	12.5238	34.8876	28.7003	19.8591	22.6993	29.6615	37.5713	39.3604	33.7178
MRS2	13.193	10.3018	14.2877	12.2016	14.683	23.482	10.384	45.6223	8.21872	11.5786	16.3353	19.2031	9.99371	16.102	18.7856	18.7856	29.5203	33.3967	13.123	16.6983	17.3406	23.7292	46.9641	23.1208	25.5485	30.057	20.0108	12.5238	37.5713	19.3075	15.0285	14.872	11.8646	22.1007	19.6802	23.1208
MTREX	28.537	24.8455	29.1045	29.7188	25.4794	21.1338	32.6625	21.4693	28.1785	28.592	49.006	20.8729	35.6737	26.8366	18.7856	53.8522	48.3059	12.5238	28.5829	33.3967	21.6757	47.4584	18.7856	24.5658	31.5599	26.2999	28.5868	12.5238	25.0475	30.7876	20.9326	32.8749	25.7067	22.1007	46.5168	28.901
SRRM5	4.58886	7.27186	4.76256	4.5907	3.88668	14.0892	4.72001	22.8111	4.69641	4.72595	8.16767	14.1936	8.09617	10.7346	21.9166	10.6452	10.7346	20.8729	4.85371	20.8729	11.5604	10.8759	37.5713	30.346	19.5371	15.0285	18.7856	12.5238	17.8911	25.5693	16.102	21.1338	19.7744	28.731	10.7346	16.3772
SIDT2	25.0953	44.8431	51.8589	35.1551	57.8684	49.3123	38.3265	36.2294	61.0533	39.9342	53.9066	45.0855	51.8661	53.6732	81.4044	68.8807	26.8366	54.2696	55.3682	58.4442	62.1371	51.4133	46.9641	62.1371	33.0627	30.057	51.8647	57.6093	34.8876	45.3986	163.703	43.0504	49.4359	48.6216	42.9386	105.007
DCLRE1A	11.1853	15.1497	16.9335	10.5103	9.50078	14.0892	8.87362	28.1785	16.4374	6.61632	11.4347	10.019	11.5117	10.7346	9.39282	18.1594	26.8366	12.5238	10.4265	12.5238	11.5604	12.8533	28.1785	15.8955	13.5257	26.2999	16.3353	17.5333	11.6292	15.1329	18.7856	11.741	15.8195	22.1007	10.7346	14.4505
GDPD2	6.45308	12.7258	12.7001	6.64444	7.77337	16.4374	3.77601	25.4948	8.21872	5.67114	13.0683	17.5333	8.98168	5.36732	21.9166	20.6642	21.4693	8.34917	7.19067	29.2221	15.8955	15.8195	9.39282	23.1208	10.52	22.5428	22.4611	12.5238	21.4693	24.5257	16.6387	18.7856	17.7969	17.6806	25.0475	23.1208
CALHM2	11.7589	50.903	54.5048	11.3559	57.8684	46.9641	7.74082	33.5458	42.2677	12.5238	24.503	58.4442	15.3068	32.2039	50.095	35.6927	21.4693	50.095	12.9432	50.095	62.1371	33.6164	18.7856	62.1371	42.0798	22.5428	66.5665	50.095	40.2549	84.0135	63.8712	61.0533	45.481	64.0922	32.2039	49.1317
MTSS2	9.89472	21.2096	25.9295	10.5103	15.9786	18.7856	17.7472	22.8111	31.7008	14.6504	17.9689	20.8729	12.2708	16.102	21.9166	20.6642	21.4693	25.0475	8.08951	25.0475	26.0109	30.6502	37.5713	10.1153	43.5827	3.75713	15.1102	25.0475	16.9965	19.8293	23.0795	17.2202	27.6841	22.1007	19.6802	19.2673
MYPOP	7.7437	13.3317	11.1126	9.42302	17.2741	9.39282	9.62882	12.0765	19.9597	10.3971	13.0683	16.6983	11.1322	10.7346	12.5238	18.1594	16.102	16.6983	11.1455	16.6983	8.67029	13.842	18.7856	31.7911	19.5371	22.5428	37.5713	15.0285	17.8911	25.0475	90.1711	20.3511	27.6841	24.3108	14.3129	83.8128
ABCA12	4.87566	6.05988	11.1126	6.40282	7.34151	16.4374	6.23041	37.5713	14.0892	4.01705	4.9006	11.6888	6.70464	21.4693	15.6547	10.019	24.153	12.5238	6.65137	4.17459	7.22524	15.8195	18.7856	17.3406	21.0399	15.0285	17.5605	10.019	31.3094	19.3075	21.4693	18.7856	13.842	24.3108	16.102	19.2673
IRX4	2.72463	4.84791	7.40842	4.22828	8.63707	7.04461	3.77601	29.5203	4.69641	4.25335	6.53413	14.1936	6.57814	16.102	9.39282	20.038	18.7856	25.0475	4.3144	12.5238	11.5604	9.88718	9.39282	17.3406	21.0399	7.51425	10.618	15.0285	12.5238	12.5238	17.7122	7.82735	11.8646	11.0504	7.15643	18.304
KRTAP8-1	4.01525	2.42395	8.99594	5.43636	6.04595	23.482	3.96481	12.0765	2.3482	4.72595	8.16767	10.019	7.33715	16.102	15.6547	19.4118	21.4693	8.34917	5.57277	8.34917	8.67029	8.89846	9.39282	26.0109	13.5257	11.2714	25.7282	32.5618	23.2584	26.0912	19.8591	20.3511	13.842	26.5209	17.8911	27.9376
TNNI1	7.8871	9.08982	19.5794	6.88605	10.7963	7.04461	8.30722	37.5713	12.9151	4.96224	14.7018	16.6983	10.8792	10.7346	34.4403	25.6737	16.102	33.3967	8.44904	16.6983	20.2307	13.842	46.9641	46.2416	33.0627	30.057	14.7018	20.038	21.4693	24.0039	27.3734	10.9583	15.8195	28.731	26.8366	24.0841
RBP5	5.59267	9.08982	12.7001	5.43636	6.90966	16.4374	6.23041	32.2039	12.9151	6.14373	13.0683	15.8634	7.33715	5.36732	28.1785	19.4118	26.8366	16.6983	8.08951	12.5238	18.7856	7.90974	37.5713	26.0109	31.5599	11.2714	42.4719	30.057	30.4148	34.4403	24.153	32.0921	43.5036	26.5209	26.8366	43.3515
POGLUT1	11.7589	16.9677	24.8711	9.1814	22.4564	35.2231	12.0832	21.4693	18.7856	12.7601	21.2359	20.8729	13.2828	10.7346	18.7856	21.9166	32.2039	25.0475	14.0218	33.3967	26.0109	21.7518	18.7856	30.346	10.52	3.75713	20.0108	20.038	18.7856	22.4384	18.2489	21.9166	17.7969	17.6806	21.4693	26.0109
SSX1	6.45308	12.1198	13.7585	5.79878	8.63707	9.39282	6.79681	28.1785	9.39282	6.38003	4.9006	7.51425	9.36119	10.7346	15.6547	13.7761	29.5203	33.3967	6.11207	12.5238	20.2307	14.8308	28.1785	23.1208	27.0513	15.0285	28.5868	27.5523	31.3094	36.5276	24.6897	26.613	27.6841	26.5209	30.4148	25.0475
PXYLP1	17.9252	13.3317	16.4044	17.0339	24.1838	23.482	19.824	30.8621	21.1338	13.2326	14.7018	26.7173	13.6623	5.36732	18.7856	16.9071	29.5203	33.3967	12.2241	20.8729	17.3406	23.7292	18.7856	27.4559	31.5599	15.0285	21.2359	27.5523	23.2584	21.3948	24.153	21.1338	31.639	22.1007	16.102	19.2673
TMCO4	32.6956	29.0874	28.0462	35.6383	30.6616	37.5713	47.9553	40.2549	30.5267	44.4239	55.5401	33.3967	40.7338	37.5713	25.0475	60.114	24.153	41.7459	31.9985	41.7459	21.6757	50.4246	46.9641	24.5658	18.0342	15.0285	26.5449	17.5333	22.3639	24.5257	29.5203	18.7856	21.7518	26.5209	23.2584	25.0475
ZNF318	31.9786	21.8156	25.9295	30.3228	31.0935	32.8749	27.3761	24.153	39.9195	27.6468	44.1054	42.5808	26.692	21.4693	31.3094	26.9261	29.5203	25.0475	27.8639	45.9204	30.346	43.5036	9.39282	41.9064	31.5599	30.057	40.0216	27.5523	25.0475	31.3094	63.3344	41.4849	31.639	19.8907	42.9386	34.6812
FAM114A2	18.212	20.6036	29.6337	21.5038	28.0705	21.1338	23.7888	26.8366	18.7856	21.5031	27.7701	31.7269	23.909	26.8366	25.0475	30.057	29.5203	16.6983	20.4934	29.2221	24.5658	20.7631	28.1785	36.1262	63.1197	37.5713	85.7605	60.114	55.4624	57.9224	48.8427	50.8778	45.481	48.6216	80.5099	55.8752
ACSM3	12.6194	13.9377	12.171	14.6178	10.7963	16.4374	16.992	18.7856	10.5669	16.5408	16.3353	10.019	26.9451	5.36732	12.5238	31.3094	34.8876	8.34917	43.3238	37.5713	14.4505	25.7067	65.7497	18.7856	39.0741	37.5713	36.3461	47.5903	29.5203	40.7022	19.8591	25.0475	39.5487	44.2015	28.6257	24.0841
AMH	6.88329	12.1198	13.7585	7.00686	8.20522	16.4374	6.98561	28.1785	12.9151	7.56151	14.7018	17.5333	10.6262	16.102	21.9166	25.6737	42.9386	41.7459	8.08951	8.34917	20.2307	22.7405	28.1785	31.7911	16.5314	11.2714	40.8383	32.5618	24.153	38.0931	83.7303	28.9612	33.6164	15.4705	26.8366	52.0218
DKKL1	3.29824	9.08982	10.5835	4.22828	4.75039	7.04461	5.66401	21.4693	9.39282	7.08892	8.16767	11.6888	6.45163	10.7346	31.3094	19.4118	29.5203	29.2221	6.65137	25.0475	21.6757	16.8082	28.1785	18.7856	24.0456	11.2714	24.9114	30.057	27.7312	30.7876	35.4243	20.3511	39.5487	30.941	16.102	33.7178
TRIM34	12.3326	10.3018	19.5794	14.0137	12.0919	14.0892	11.328	24.153	14.0892	11.5786	19.6024	20.038	16.6983	26.8366	25.0475	25.0475	18.7856	20.8729	14.3813	12.5238	20.2307	10.8759	37.5713	28.901	30.057	11.2714	17.5605	22.5428	21.4693	20.8729	17.1754	13.3065	19.7744	11.0504	23.2584	10.597
SRRM2	381.879	331.476	342.375	418.358	357.575	295.874	474.644	171.754	427.373	483.701	483.526	382.392	491.842	456.223	576.093	462.127	225.428	204.555	499.213	396.586	525.998	399.442	93.9282	209.532	159.302	251.728	283.826	122.733	177.122	219.166	136.867	271.609	235.315	159.125	254.053	210.977
PTHLH	4.73226	14.5437	12.7001	5.19474	15.1149	14.0892	4.90881	14.7601	18.7856	3.07187	8.16767	11.6888	5.43961	16.102	6.26188	11.2714	5.36732	8.34917	4.85371	8.34917	10.1153	7.90974	9.39282	15.8955	22.5428	11.2714	26.1365	15.0285	17.8911	19.3075	19.3224	14.872	19.7744	24.3108	25.0475	26.0109
UBL7	25.8123	24.8455	19.0502	19.8125	26.3431	23.482	21.5232	22.8111	25.8303	19.6127	21.2359	18.3682	25.8065	48.3059	28.1785	22.5428	37.5713	29.2221	27.8639	20.8729	21.6757	30.6502	9.39282	24.5658	24.0456	22.5428	25.7282	35.0665	18.7856	19.3075	23.6162	18.7856	13.842	26.5209	10.7346	27.9376
ITGB1BP1	48.3264	50.297	47.0964	45.1822	43.6172	46.9641	39.0817	33.5458	50.4864	36.6261	32.6707	48.4252	33.1437	37.5713	34.4403	34.4403	24.153	37.5713	41.1666	58.4442	43.3515	34.6051	37.5713	26.0109	54.1026	11.2714	36.3461	37.5713	34.8876	37.0494	35.4243	36.7885	23.7292	46.4116	25.0475	25.0475
TEX43	3.01144	7.27186	10.5835	4.10747	6.47781	18.7856	3.58721	16.102	5.87051	3.07187	8.16767	9.18409	4.9336	10.7346	15.6547	8.14044	8.05099	4.17459	3.59534	4.17459	4.33515	4.94359	9.39282	11.5604	13.5257	15.0285	10.2096	22.5428	11.6292	9.91464	7.51425	8.61008	19.7744	13.2604	12.5238	15.4139
HSPB3	4.15865	4.24192	8.99594	3.62424	4.31854	14.0892	3.39841	18.7856	7.04461	3.54446	13.0683	9.18409	6.32513	37.5713	18.7856	21.2904	16.102	20.8729	4.49417	4.17459	8.67029	13.842	28.1785	20.2307	15.0285	7.51425	20.8276	22.5428	19.6802	15.1329	12.8816	14.872	15.8195	22.1007	12.5238	17.3406
ANKRD22	3.01144	8.48384	7.40842	3.26181	7.34151	2.3482	5.09761	25.4948	8.21872	5.19854	6.53413	7.51425	6.57814	16.102	9.39282	9.39282	13.4183	16.6983	4.85371	4.17459	7.22524	8.89846	9.39282	11.5604	7.51425	11.2714	12.2515	12.5238	15.2074	15.1329	7.51425	7.82735	15.8195	11.0504	7.15643	7.70693
CMTM8	34.8466	23.6335	19.5794	31.0476	12.0919	11.741	36.6273	22.8111	18.7856	33.0816	32.6707	15.0285	35.8002	26.8366	34.4403	32.5618	24.153	20.8729	34.1557	33.3967	17.3406	25.7067	18.7856	18.7856	42.0798	15.0285	24.503	20.038	32.2039	33.9185	25.2264	29.7439	17.7969	26.5209	44.7277	29.8643
SMAD2	66.5384	64.8407	50.8006	66.5652	57.4365	63.4015	60.7937	26.8366	42.2677	59.0743	63.7078	53.4347	51.9926	37.5713	37.5713	48.2165	37.5713	12.5238	64.8958	66.7934	70.8074	48.4472	46.9641	36.1262	52.5998	105.2	51.4563	40.076	39.3604	53.7478	95.5384	50.8778	53.3908	72.9325	46.5168	56.8386
CLEC4F	4.30205	7.87785	8.99594	3.50343	6.47781	14.0892	5.66401	25.4948	9.39282	5.67114	11.4347	11.6888	6.32513	5.36732	9.39282	15.0285	24.153	33.3967	8.26928	12.5238	13.0054	9.88718	28.1785	21.6757	19.5371	11.2714	16.7437	22.5428	19.6802	16.1765	14.4918	12.5238	17.7969	17.6806	10.7346	15.4139
CHAD	3.72845	10.3018	16.4044	5.79878	6.90966	9.39282	6.04161	30.8621	8.21872	7.56151	6.53413	15.0285	8.22267	26.8366	12.5238	15.6547	32.2039	20.8729	6.65137	12.5238	23.1208	26.6954	37.5713	28.901	19.5371	7.51425	22.4611	17.5333	19.6802	18.7856	14.4918	18.7856	25.7067	19.8907	10.7346	21.1941
NPBWR2	4.30205	7.87785	11.6418	5.55717	9.50078	18.7856	6.23041	46.9641	14.0892	3.78076	14.7018	5.84442	7.84316	10.7346	12.5238	18.1594	37.5713	25.0475	7.90974	37.5713	11.5604	18.7856	37.5713	28.901	25.5485	7.51425	27.3617	30.057	25.0475	21.3948	151.359	28.9612	23.7292	28.731	10.7346	87.6663
RUFY3	22.5141	27.8755	38.1004	23.92	48.3676	51.6605	20.768	28.1785	62.2274	25.0475	21.2359	79.3171	29.4751	26.8366	62.6188	31.9356	50.9896	54.2696	23.5495	37.5713	75.1425	21.7518	18.7856	37.5713	79.6511	33.8141	51.4563	52.5998	49.2005	51.1387	42.4019	38.354	53.3908	46.4116	53.6732	48.1683
CACNG3	4.15865	8.48384	6.87925	5.79878	6.47781	14.0892	5.09761	21.4693	9.39282	6.85262	8.16767	6.67934	5.81912	21.4693	9.39282	17.5333	18.7856	16.6983	4.67394	12.5238	11.5604	8.89846	9.39282	27.4559	22.5428	3.75713	11.8431	25.0475	16.102	16.6983	17.7122	3.91367	17.7969	22.1007	16.102	14.4505
C14orf119	44.598	29.6934	37.0421	47.3567	40.1624	32.8749	44.7457	14.7601	31.7008	46.3143	35.9377	40.076	41.8724	26.8366	15.6547	19.4118	24.153	16.6983	48.1775	45.9204	20.2307	32.6277	28.1785	14.4505	31.5599	15.0285	22.4611	32.5618	37.5713	19.3075	22.006	18.7856	25.7067	24.3108	26.8366	23.1208
KRTAP10-2	6.88329	18.7856	20.1086	8.57736	15.5467	23.482	9.62882	21.4693	15.2633	9.68819	13.0683	23.3777	13.9153	21.4693	43.8332	34.4403	29.5203	29.2221	9.16811	20.8729	27.4559	26.6954	9.39282	53.4668	25.5485	11.2714	18.7856	15.0285	25.9421	28.7003	37.5713	24.2648	15.8195	35.3612	19.6802	25.0475
UGGT1	60.0854	44.8431	49.2131	46.1486	43.6172	56.3569	59.4721	34.8876	52.8346	53.4032	53.9066	54.2696	44.6554	48.3059	25.0475	38.1975	32.2039	58.4442	47.818	25.0475	31.7911	43.5036	18.7856	44.7965	37.5713	18.7856	38.388	40.076	37.5713	43.8332	31.6672	36.0058	35.5938	39.7813	46.5168	34.6812
KCNJ9	10.1815	15.7557	20.6377	11.4768	13.8193	28.1785	11.7056	21.4693	22.3079	11.3423	14.7018	24.2126	17.0779	10.7346	21.9166	35.0665	48.3059	41.7459	14.0218	20.8729	21.6757	20.7631	28.1785	54.9119	157.799	221.671	214.401	177.837	183.384	178.985	191.613	253.606	203.676	254.159	273.734	231.208
ACTR1A	41.1563	41.8132	35.4546	39.5042	47.9358	37.5713	34.9281	38.9131	31.7008	30.2461	34.3042	45.9204	35.5472	10.7346	25.0475	16.2809	8.05099	16.6983	44.9417	37.5713	31.7911	19.7744	9.39282	23.1208	31.5599	22.5428	20.8276	35.0665	24.153	21.9166	37.5713	22.6993	23.7292	28.731	30.4148	31.7911
RUBCNL	55.2097	49.0851	32.8087	61.4912	48.7995	37.5713	65.3249	55.0151	36.3972	55.0573	129.049	37.5713	51.8661	26.8366	6.26188	65.1235	10.7346	12.5238	42.2452	45.9204	20.2307	61.3005	28.1785	17.3406	30.057	22.5428	29.812	22.5428	33.9931	39.1367	24.153	58.7051	25.7067	33.1511	59.0406	22.1574
RNF31	37.5713	54.5389	37.0421	44.2157	44.4809	61.0533	33.6065	37.5713	54.0087	30.2461	47.3725	49.2601	42.7579	53.6732	46.9641	32.5618	13.4183	25.0475	44.4024	33.3967	56.3569	43.5036	56.3569	27.4559	28.5542	30.057	26.1365	17.5333	37.5713	29.7439	39.1815	28.1785	21.7518	26.5209	32.2039	32.7544
HACL1	20.9367	22.4216	28.5753	21.8662	27.2068	25.8303	21.1456	30.8621	31.7008	16.0682	9.8012	27.5523	23.0235	26.8366	18.7856	26.9261	26.8366	29.2221	23.3697	16.6983	20.2307	20.7631	37.5713	36.1262	27.0513	15.0285	38.7964	40.076	24.153	44.8768	21.4693	26.613	29.6615	28.731	21.4693	26.9742
STAG2	58.9381	44.2371	32.2795	50.2561	43.6172	54.0087	50.2209	45.6223	45.79	42.2972	22.8695	48.4252	48.7035	16.102	21.9166	26.2999	24.153	12.5238	38.8296	45.9204	27.4559	47.4584	9.39282	23.1208	33.0627	41.3284	53.9066	37.5713	48.3059	32.8749	26.8366	52.4432	27.6841	46.4116	39.3604	34.6812
RSL1D1	125.907	70.2946	56.6215	103.774	62.6188	35.2231	128.384	61.7242	64.5756	125.474	101.279	50.9299	89.5638	32.2039	25.0475	94.5544	53.6732	66.7934	97.7932	58.4442	54.9119	103.815	56.3569	33.2361	49.5941	75.1425	41.6551	25.0475	67.9861	37.5713	41.3284	86.1008	25.7067	35.3612	46.5168	33.7178
NR2F1	14.3402	27.2695	26.4586	12.8056	36.2757	25.8303	22.4672	26.8366	37.5713	26.9379	29.4036	55.1045	12.1442	10.7346	25.0475	18.1594	32.2039	33.3967	8.26928	16.6983	23.1208	16.8082	9.39282	23.1208	33.0627	18.7856	22.4611	30.057	10.7346	23.482	33.8141	10.9583	17.7969	24.3108	21.4693	20.2307
UQCRFS1	117.446	63.0228	39.1588	109.573	56.141	39.9195	121.021	63.0661	50.4864	110.115	98.012	35.0665	95.13	26.8366	72.0116	21.2904	37.5713	41.7459	124.219	54.2696	46.2416	52.402	9.39282	34.6812	33.0627	22.5428	35.5294	22.5428	46.5168	27.1348	32.7407	43.8332	29.6615	35.3612	41.1495	29.8643
AQP4	5.16246	7.27186	7.40842	5.19474	7.34151	18.7856	7.36321	36.2294	11.741	5.67114	6.53413	12.5238	7.21065	26.8366	6.26188	22.5428	34.8876	29.2221	9.52764	16.6983	8.67029	17.7969	37.5713	24.5658	34.5656	26.2999	24.9114	32.5618	26.8366	26.0912	18.2489	17.2202	15.8195	35.3612	16.102	23.1208
KCNJ11	9.32112	16.3617	15.346	11.96	15.5467	25.8303	11.1392	28.1785	24.6561	9.68819	11.4347	20.038	15.9393	10.7346	34.4403	28.1785	34.8876	54.2696	12.4039	29.2221	18.7856	29.6615	18.7856	40.4614	30.057	41.3284	40.0216	25.0475	27.7312	29.2221	53.1365	36.0058	45.481	28.731	41.1495	36.6079
PPP4R3C	4.01525	9.69581	7.40842	4.34909	9.06893	9.39282	3.58721	17.4438	3.52231	5.43484	9.8012	7.51425	4.17459	5.36732	6.26188	10.019	24.153	20.8729	5.57277	4.17459	13.0054	10.8759	9.39282	20.2307	13.5257	18.7856	19.6024	17.5333	17.8911	19.8293	19.3224	10.1756	21.7518	13.2604	25.0475	19.2673
AARS1	95.3622	58.1749	58.7382	84.4448	72.9833	70.4461	99.4978	38.9131	58.7051	87.6663	81.6767	65.9585	53.8901	48.3059	37.5713	33.188	26.8366	50.095	46.3798	29.2221	60.6921	36.5826	28.1785	41.9064	58.6112	26.2999	57.1737	35.0665	42.044	30.7876	23.6162	45.3986	23.7292	39.7813	37.5713	52.9851
TMEM185B	14.3402	13.3317	21.6961	13.2889	17.2741	25.8303	11.1392	29.5203	9.39282	8.743	13.0683	7.51425	12.7768	26.8366	9.39282	14.4023	29.5203	29.2221	13.123	33.3967	5.7802	5.93231	28.1785	17.3406	16.5314	18.7856	13.0683	22.5428	17.8911	9.39282	12.3448	10.9583	19.7744	6.63022	19.6802	17.3406
SLC2A5	12.6194	18.1796	38.6296	14.3761	22.4564	37.5713	17.936	24.153	27.0044	16.7771	22.8695	33.3967	24.162	10.7346	40.7022	52.5998	83.1935	45.9204	23.909	33.3967	34.6812	34.6051	37.5713	63.5822	112.714	127.742	149.06	90.1711	93.9282	109.061	128.279	120.541	106.782	108.294	134.183	167.626
MC5R	4.58886	8.48384	6.87925	4.95313	14.2512	21.1338	6.23041	14.7601	10.5669	5.90743	4.9006	10.019	7.46365	16.102	9.39282	16.2809	16.102	29.2221	6.65137	12.5238	15.8955	10.8759	18.7856	17.3406	13.5257	11.2714	24.9114	12.5238	14.3129	19.8293	20.9326	11.741	11.8646	28.731	25.0475	16.3772
MTMR8	5.87947	7.87785	14.8168	8.45656	9.06893	16.4374	7.55201	25.4948	9.39282	6.38003	16.3353	3.33967	9.8672	16.102	15.6547	21.9166	21.4693	12.5238	8.08951	16.6983	20.2307	16.8082	28.1785	18.7856	22.5428	3.75713	17.1521	7.51425	14.3129	8.87099	11.8081	14.872	7.90974	22.1007	19.6802	16.3772
GLCCI1	12.9062	20.6036	39.1588	16.1883	24.6157	44.6159	13.4048	45.6223	42.2677	14.1778	22.8695	29.2221	20.2404	16.102	53.226	36.3189	32.2039	45.9204	16.179	16.6983	59.247	29.6615	46.9641	28.901	30.057	15.0285	66.5665	20.038	22.3639	28.1785	19.3224	30.5267	19.7744	44.2015	16.102	51.0584
PAPOLG	9.89472	6.05988	12.171	10.1479	11.2282	16.4374	8.49602	24.153	19.9597	12.2875	11.4347	18.3682	8.22267	10.7346	12.5238	11.8976	16.102	4.17459	12.5837	12.5238	11.5604	12.8533	9.39282	11.5604	21.0399	11.2714	20.0108	17.5333	17.8911	17.742	13.955	19.5684	25.7067	24.3108	12.5238	18.304
PHF21B	5.16246	9.08982	10.5835	6.40282	9.06893	11.741	6.41921	18.7856	9.39282	4.96224	14.7018	14.1936	6.95764	32.2039	28.1785	21.2904	37.5713	25.0475	6.29184	12.5238	20.2307	9.88718	18.7856	36.1262	24.0456	15.0285	20.8276	32.5618	23.2584	22.4384	33.8141	16.4374	25.7067	26.5209	25.0475	26.9742
STXBP1	8.0305	14.5437	18.5211	8.57736	20.2971	30.5267	7.74082	22.8111	12.9151	10.1608	13.0683	21.7078	8.34917	5.36732	12.5238	16.2809	29.5203	20.8729	10.0669	29.2221	20.2307	25.7067	46.9641	21.6757	25.5485	22.5428	16.7437	27.5523	29.5203	17.742	25.2264	24.2648	13.842	39.7813	28.6257	13.4871
ETV7	7.7437	13.9377	16.9335	9.66464	8.20522	11.741	8.68482	24.153	1.1741	5.67114	8.16767	14.1936	11.3852	5.36732	12.5238	17.5333	26.8366	41.7459	8.44904	12.5238	17.3406	15.8195	28.1785	14.4505	16.5314	26.2999	17.9689	17.5333	16.9965	22.9602	26.8366	15.6547	9.88718	28.731	25.0475	23.1208
CCDC120	46.1754	30.9054	31.2212	46.1486	23.752	7.04461	37.3825	53.6732	22.3079	29.3009	35.9377	30.057	35.6737	48.3059	28.1785	28.1785	40.2549	20.8729	38.6499	20.8729	23.1208	34.6051	37.5713	34.6812	25.5485	26.2999	20.8276	37.5713	27.7312	31.3094	38.108	31.3094	25.7067	30.941	44.7277	29.8643
LRPPRC	165.629	95.7461	68.7925	140.137	77.3018	51.6605	155.76	75.1425	66.9238	131.145	127.416	51.7649	128.653	53.6732	37.5713	78.8997	29.5203	70.968	140.038	87.6663	37.5713	101.838	37.5713	41.9064	39.0741	52.5998	29.4036	22.5428	83.1935	30.7876	36.4978	86.1008	41.5261	30.941	85.8772	26.0109
KLHL38	6.59648	8.48384	13.7585	6.0404	7.77337	14.0892	7.74082	29.5203	3.52231	8.5067	6.53413	9.18409	8.34917	48.3059	15.6547	20.6642	24.153	16.6983	9.52764	20.8729	10.1153	14.8308	37.5713	37.5713	30.057	18.7856	17.1521	32.5618	24.153	28.7003	16.6387	13.3065	17.7969	15.4705	14.3129	24.0841
PDGFA	13.91	32.7234	29.6337	16.3091	20.729	32.8749	17.3696	20.1275	21.1338	16.5408	17.9689	20.038	15.6863	16.102	31.3094	30.6832	18.7856	37.5713	16.179	50.095	27.4559	20.7631	28.1785	24.5658	28.5542	15.0285	25.7282	37.5713	25.0475	27.1348	28.9836	25.0475	33.6164	28.731	32.2039	31.7911
DKK1	11.6155	17.5737	23.8128	12.9265	15.9786	16.4374	8.87362	9.39282	12.9151	10.1608	9.8012	16.6983	15.5598	21.4693	15.6547	30.057	18.7856	20.8729	12.0444	8.34917	20.2307	24.7179	46.9641	39.0163	78.1482	67.6283	80.4515	57.6093	57.2515	62.6188	55.8202	61.8361	53.3908	101.663	62.6188	66.4723
ELOB	164.769	118.774	106.364	141.949	111.418	103.321	161.991	69.7752	93.9282	143.669	94.7449	84.3266	139.026	64.4079	90.7972	83.283	48.3059	62.6188	223.81	125.238	91.0381	100.849	46.9641	56.3569	103.697	146.528	72.6922	75.1425	101.979	75.6644	83.1935	118.193	79.0974	70.7224	109.136	49.1317
CBFA2T2	26.0991	33.9353	33.8671	31.4101	34.5483	46.9641	35.8721	52.3314	39.9195	38.7528	58.8072	45.0855	39.0893	42.9386	12.5238	72.0116	32.2039	29.2221	34.695	37.5713	33.2361	43.5036	28.1785	30.346	37.5713	67.6283	37.1629	37.5713	42.044	41.7459	30.057	36.0058	55.3682	44.2015	33.9931	47.2049
RLN2	4.01525	5.45389	15.346	4.71151	8.20522	14.0892	6.23041	22.8111	4.69641	6.38003	11.4347	17.5333	6.45163	5.36732	12.5238	14.4023	18.7856	12.5238	7.90974	12.5238	11.5604	11.8646	18.7856	26.0109	19.5371	11.2714	15.5186	20.038	16.102	21.3948	18.7856	9.39282	13.842	15.4705	14.3129	14.4505
PTPMT1	40.1525	35.7533	37.0421	31.7725	37.5713	28.1785	28.3201	28.1785	25.8303	24.5749	34.3042	28.3872	27.9571	26.8366	31.3094	35.0665	26.8366	12.5238	22.8304	25.0475	26.0109	19.7744	46.9641	20.2307	31.5599	18.7856	28.9952	22.5428	25.9421	19.8293	24.6897	24.2648	33.6164	22.1007	48.3059	23.1208
KRTAP19-2	3.87185	9.08982	8.46677	6.16121	8.20522	11.741	5.28641	16.102	7.04461	5.67114	1.63353	10.019	8.72868	5.36732	34.4403	15.0285	29.5203	12.5238	5.75254	16.6983	17.3406	24.7179	28.1785	21.6757	19.5371	3.75713	15.927	17.5333	17.8911	18.2638	16.102	13.3065	9.88718	22.1007	25.0475	16.3772
ZNF827	14.3402	29.0874	30.1629	7.97332	32.8209	32.8749	13.9712	32.2039	38.7454	20.7942	19.6024	40.9109	35.5472	42.9386	15.6547	44.4593	32.2039	25.0475	30.3806	70.968	17.3406	29.6615	28.1785	23.1208	42.0798	37.5713	45.3306	55.1045	42.044	44.355	35.4243	37.5713	35.5938	33.1511	37.5713	35.6445
AK8	6.16628	11.5138	10.5835	4.95313	7.77337	11.741	6.04161	22.8111	5.87051	6.85262	6.53413	18.3682	6.45163	10.7346	9.39282	18.1594	21.4693	37.5713	5.21324	16.6983	14.4505	15.8195	9.39282	26.0109	28.5542	33.8141	30.2204	42.5808	25.9421	28.1785	16.6387	21.9166	37.5713	39.7813	19.6802	31.7911
HK2	63.9572	18.7856	24.8711	76.2298	22.4564	16.4374	91.757	36.2294	29.3526	102.08	24.503	27.5523	102.847	42.9386	15.6547	35.6927	21.4693	37.5713	109.838	45.9204	28.901	67.2328	18.7856	36.1262	13.5257	33.8141	13.4767	15.0285	23.2584	13.0456	16.102	25.8303	21.7518	6.63022	16.102	5.7802
SLC16A4	7.02669	9.69581	15.346	7.97332	9.06893	16.4374	8.30722	28.1785	17.6115	6.61632	9.8012	10.019	7.33715	21.4693	12.5238	13.7761	26.8366	20.8729	5.75254	12.5238	10.1153	11.8646	18.7856	27.4559	19.5371	7.51425	21.2359	12.5238	28.6257	19.8293	16.102	10.9583	23.7292	17.6806	19.6802	20.2307
HARS2	31.1182	38.7832	27.517	31.6517	27.6386	61.0533	32.0961	38.9131	34.049	33.0816	32.6707	34.2316	35.6737	32.2039	40.7022	33.188	34.8876	33.3967	32.7176	62.6188	37.5713	35.5938	56.3569	40.4614	22.5428	33.8141	22.0527	27.5523	29.5203	27.1348	24.6897	30.5267	31.639	24.3108	14.3129	33.7178
PCGF1	21.6537	16.9677	18.5211	19.4501	20.729	18.7856	16.2368	42.9386	18.7856	17.7223	27.7701	30.8919	19.3549	10.7346	12.5238	29.4308	24.153	12.5238	19.4148	4.17459	28.901	23.7292	28.1785	28.901	34.5656	41.3284	20.4192	40.076	25.0475	22.4384	31.6672	20.3511	9.88718	30.941	21.4693	15.4139
PLEKHA7	40.7261	24.2395	16.4044	41.6787	16.4104	16.4374	41.1585	33.5458	14.0892	43.0061	37.5713	19.2031	35.1677	10.7346	12.5238	31.9356	29.5203	12.5238	34.1557	33.3967	13.0054	37.5713	18.7856	24.5658	12.0228	22.5428	13.0683	10.019	30.4148	14.0892	20.9326	25.0475	17.7969	8.8403	19.6802	11.5604
DSTN	157.885	186.038	103.189	138.446	191.311	110.366	136.503	59.0406	84.5354	120.512	109.447	94.3456	98.7985	80.5099	53.226	41.9546	48.3059	37.5713	108.399	104.365	59.247	71.1877	28.1785	30.346	159.302	67.6283	55.1318	60.114	65.3025	48.0077	88.5609	77.4908	61.3005	97.2433	42.9386	53.9485
GABRB1	3.01144	4.24192	6.87925	3.62424	5.18224	11.741	4.34241	16.102	2.3482	4.01705	14.7018	2.50475	5.43961	5.36732	3.13094	4.38332	8.05099	4.17459	4.49417	12.5238	7.22524	7.90974	28.1785	8.67029	13.5257	7.51425	13.885	20.038	10.7346	14.6111	18.7856	17.2202	15.8195	37.5713	12.5238	19.2673
CNTN5	4.58886	9.08982	8.99594	4.22828	5.18224	2.3482	3.20961	16.102	5.87051	5.90743	9.8012	11.6888	6.95764	10.7346	6.26188	10.019	8.05099	20.8729	5.21324	16.6983	13.0054	9.88718	18.7856	18.7856	22.5428	18.7856	11.4347	15.0285	9.8401	14.0892	10.7346	3.91367	3.95487	15.4705	8.94554	10.597
TAF9B	6.59648	15.7557	17.4627	5.31555	12.5238	14.0892	6.79681	24.153	16.4374	6.38003	11.4347	10.8539	6.83114	16.102	21.9166	11.2714	29.5203	4.17459	3.59534	8.34917	14.4505	9.88718	18.7856	13.0054	19.5371	15.0285	17.9689	30.057	16.9965	17.2202	17.7122	13.3065	17.7969	19.8907	19.6802	9.63366
GABRA4	4.58886	10.9078	13.2293	5.91959	9.06893	11.741	7.74082	30.8621	12.9151	7.56151	9.8012	14.1936	10.1202	10.7346	25.0475	19.4118	13.4183	16.6983	7.01091	4.17459	18.7856	23.7292	28.1785	26.0109	21.0399	11.2714	13.4767	40.076	24.153	22.9602	22.006	24.2648	11.8646	24.3108	23.2584	17.3406
NABP2	29.8276	18.1796	20.6377	25.0072	22.4564	16.4374	24.544	28.1785	15.2633	24.5749	27.7701	28.3872	17.2044	16.102	15.6547	18.1594	34.8876	29.2221	20.1339	16.6983	20.2307	22.7405	28.1785	31.7911	18.0342	18.7856	22.0527	32.5618	21.4693	28.1785	19.3224	21.1338	23.7292	17.6806	21.4693	26.0109
PPP3R2	4.01525	7.27186	4.23338	5.19474	7.34151	14.0892	4.90881	21.4693	7.04461	5.67114	11.4347	9.18409	7.46365	10.7346	6.26188	13.7761	18.7856	45.9204	6.29184	12.5238	8.67029	11.8646	37.5713	11.5604	25.5485	3.75713	11.8431	12.5238	14.3129	20.3511	12.3448	15.6547	9.88718	17.6806	12.5238	15.4139
SSC5D	6.45308	43.6312	32.8087	7.49009	68.6647	30.5267	6.60801	24.153	49.3123	8.743	11.4347	45.0855	8.72868	32.2039	18.7856	16.2809	32.2039	37.5713	8.08951	25.0475	20.2307	20.7631	9.39282	36.1262	43.5827	18.7856	25.3198	60.114	23.2584	25.0475	65.4814	13.3065	35.5938	53.0418	25.0475	28.901
CLMN	31.6918	18.1796	17.4627	37.4505	17.706	35.2231	50.4097	33.5458	18.7856	44.1876	27.7701	21.7078	32.3847	42.9386	18.7856	43.8332	24.153	37.5713	41.8857	29.2221	20.2307	53.3908	18.7856	34.6812	18.0342	33.8141	21.6443	22.5428	28.6257	23.482	16.102	29.7439	21.7518	39.7813	41.1495	24.0841
PLA2R1	11.3287	15.7557	14.2877	14.2553	9.93264	7.04461	15.2928	26.8366	18.7856	11.3423	17.9689	12.5238	22.2645	32.2039	18.7856	33.8141	26.8366	4.17459	21.2125	12.5238	10.1153	41.5261	9.39282	34.6812	16.5314	30.057	19.6024	20.038	17.8911	15.6547	24.6897	21.1338	23.7292	19.8907	28.6257	28.901
OR51B2	7.02669	10.3018	19.0502	6.64444	11.2282	11.741	7.36321	26.8366	8.21872	7.08892	16.3353	10.019	9.8672	21.4693	31.3094	29.4308	50.9896	33.3967	8.62881	12.5238	13.0054	24.7179	28.1785	36.1262	31.5599	7.51425	22.0527	20.038	21.4693	20.3511	22.006	16.4374	21.7518	17.6806	28.6257	22.1574
IQCD	4.44546	8.48384	8.99594	5.79878	7.77337	14.0892	8.30722	20.1275	10.5669	6.61632	6.53413	7.51425	7.33715	5.36732	21.9166	14.4023	21.4693	25.0475	5.93231	16.6983	11.5604	13.842	28.1785	23.1208	25.5485	7.51425	11.4347	32.5618	17.8911	14.0892	18.7856	11.741	23.7292	26.5209	10.7346	15.4139
NUDT18	11.1853	13.3317	20.6377	12.0808	14.2512	18.7856	10.9504	13.4183	16.4374	11.5786	9.8012	15.0285	13.4093	16.102	6.26188	20.6642	18.7856	20.8729	14.3813	16.6983	13.0054	17.7969	9.39282	24.5658	22.5428	15.0285	25.7282	25.0475	24.153	22.4384	19.8591	17.2202	23.7292	22.1007	25.0475	18.304
SLFN13	5.59267	9.69581	15.8752	5.91959	9.06893	11.741	5.47521	22.8111	18.7856	5.67114	13.0683	15.8634	6.70464	21.4693	18.7856	13.1499	16.102	16.6983	5.39301	12.5238	20.2307	12.8533	28.1785	30.346	22.5428	7.51425	16.3353	25.0475	22.3639	15.1329	24.153	7.82735	21.7518	13.2604	16.102	27.9376
NUMA1	158.029	116.35	120.651	151.372	126.533	100.973	180.116	65.7497	132.674	168.716	143.751	123.568	110.31	96.6118	131.499	142.771	61.7242	41.7459	102.467	116.888	138.725	115.68	18.7856	63.5822	52.5998	86.4139	54.7234	40.076	76.9317	59.4878	42.9386	98.6246	73.1651	41.9914	89.4554	59.7287
PPP1R8	64.6742	52.115	48.6839	56.0549	56.141	39.9195	50.9761	56.3569	46.9641	60.9647	42.4719	45.9204	44.7819	5.36732	50.095	47.5903	29.5203	50.095	51.5931	33.3967	37.5713	33.6164	28.1785	36.1262	37.5713	60.114	41.6551	37.5713	38.4658	44.8768	55.2834	43.0504	25.7067	28.731	48.3059	27.9376
AIFM1	64.244	24.8455	27.517	57.3838	40.1624	25.8303	60.9825	55.0151	30.5267	46.5506	65.3413	44.2506	61.1008	32.2039	18.7856	38.1975	42.9386	50.095	70.2888	29.2221	26.0109	44.4923	28.1785	26.0109	16.5314	45.0855	24.9114	10.019	40.2549	22.9602	18.2489	25.0475	27.6841	24.3108	32.2039	20.2307
OXA1L	68.9763	51.509	51.8589	73.572	53.5499	28.1785	90.2466	38.9131	54.0087	85.5396	55.5401	55.9395	60.7212	64.4079	28.1785	39.4498	29.5203	33.3967	74.9628	58.4442	30.346	46.4697	28.1785	31.7911	48.0912	37.5713	39.2048	32.5618	28.6257	34.4403	31.6672	42.2677	39.5487	37.5713	39.3604	30.8277
POU4F1	3.58505	7.27186	11.1126	5.43636	3.88668	14.0892	5.66401	25.4948	5.87051	6.38003	13.0683	12.5238	8.98168	32.2039	18.7856	13.1499	13.4183	29.2221	7.19067	8.34917	13.0054	11.8646	18.7856	28.901	24.0456	7.51425	20.4192	32.5618	18.7856	17.2202	35.4243	13.3065	15.8195	30.941	17.8911	26.9742
PNMA2	4.73226	9.08982	17.9919	7.12767	9.50078	16.4374	6.04161	26.8366	7.04461	4.72595	8.16767	14.1936	8.72868	16.102	21.9166	18.1594	26.8366	16.6983	7.01091	8.34917	20.2307	11.8646	18.7856	17.3406	18.0342	15.0285	22.0527	17.5333	28.6257	15.6547	23.0795	20.3511	17.7969	15.4705	17.8911	15.4139
LDHC	5.44927	6.05988	12.7001	5.43636	4.75039	18.7856	6.60801	13.4183	5.87051	7.08892	8.16767	10.8539	7.59016	10.7346	21.9166	11.2714	13.4183	8.34917	7.19067	12.5238	5.7802	11.8646	9.39282	14.4505	34.5656	60.114	46.9641	32.5618	59.9351	46.9641	41.3284	66.5325	51.4133	30.941	51.8841	34.6812
NUP58	31.5484	33.3294	41.2755	34.4303	31.0935	32.8749	26.9985	32.2039	30.5267	26.9379	27.7701	31.7269	28.7161	10.7346	25.0475	21.2904	18.7856	12.5238	36.6724	20.8729	28.901	28.6728	9.39282	17.3406	12.0228	15.0285	27.7701	30.057	33.0985	30.2657	27.3734	30.5267	33.6164	11.0504	50.095	27.9376
BRK1	71.9877	56.3569	60.8549	73.572	75.5744	61.0533	69.6673	36.2294	56.3569	67.3447	63.7078	58.4442	60.3417	75.1425	40.7022	35.6927	26.8366	41.7459	65.2554	45.9204	47.6866	39.5487	9.39282	43.3515	85.6625	52.5998	52.6815	50.095	50.9896	62.097	53.1365	72.7943	45.481	61.8821	64.4079	53.9485
GNGT1	3.44164	6.66587	11.1126	4.34909	8.20522	14.0892	5.47521	25.4948	7.04461	7.08892	3.26707	9.18409	5.56611	16.102	15.6547	15.6547	10.7346	25.0475	5.57277	4.17459	5.7802	9.88718	9.39282	20.2307	13.5257	15.0285	17.5605	27.5523	21.4693	13.0456	16.6387	18.0029	11.8646	48.6216	28.6257	26.9742
OXSR1	59.942	47.2671	43.9213	69.1021	38.0031	51.6605	60.0385	52.3314	37.5713	67.3447	71.8755	50.095	59.3297	37.5713	40.7022	55.7307	45.6223	54.2696	62.7386	45.9204	41.9064	45.481	28.1785	28.901	33.0627	48.8427	37.1629	50.095	42.044	45.9204	40.7917	55.5742	43.5036	37.5713	50.095	47.2049
MYCN	12.476	15.7557	10.0543	10.1479	10.3645	11.741	7.17441	21.4693	11.741	9.45189	9.8012	18.3682	10.6262	10.7346	18.7856	20.6642	37.5713	20.8729	11.5051	4.17459	17.3406	16.8082	9.39282	26.0109	19.5371	15.0285	13.885	15.0285	16.9965	15.6547	22.5428	20.3511	15.8195	24.3108	14.3129	21.1941
GPR180	17.495	24.8455	29.1045	18.846	31.0935	11.741	16.6144	36.2294	30.5267	19.6127	22.8695	29.2221	18.5959	10.7346	37.5713	21.9166	32.2039	41.7459	20.853	20.8729	20.2307	24.7179	18.7856	24.5658	27.0513	7.51425	27.3617	25.0475	29.5203	21.3948	33.2774	13.3065	21.7518	35.3612	21.4693	26.9742
SLCO2B1	81.8824	53.327	142.347	93.747	62.6188	169.071	81.7506	38.9131	111.54	70.8892	39.2048	65.1235	66.1609	75.1425	90.7972	39.4498	48.3059	100.19	85.2095	58.4442	143.06	41.5261	18.7856	47.6866	45.0855	56.3569	59.2156	40.076	41.1495	84.0135	33.2774	33.6576	85.0297	41.9914	55.4624	41.4247
DNASE1L2	9.03431	6.66587	13.7585	7.97332	11.2282	21.1338	9.25122	32.2039	12.9151	5.43484	14.7018	9.18409	13.0298	16.102	28.1785	24.4213	18.7856	20.8729	14.7409	12.5238	11.5604	23.7292	18.7856	31.7911	13.5257	11.2714	11.8431	30.057	20.5747	16.1765	17.1754	17.2202	19.7744	17.6806	17.8911	22.1574
LILRA2	4.87566	5.45389	11.1126	4.5907	6.04595	11.741	5.85281	17.4438	12.9151	5.43484	16.3353	15.8634	7.71666	10.7346	18.7856	18.7856	50.9896	20.8729	6.47161	16.6983	21.6757	20.7631	28.1785	37.5713	28.5542	7.51425	15.1102	15.0285	16.102	18.2638	12.8816	11.741	7.90974	33.1511	19.6802	19.2673
SLC15A1	5.16246	10.3018	8.46677	6.16121	4.75039	9.39282	5.66401	14.7601	11.741	5.43484	13.0683	7.51425	6.19863	10.7346	21.9166	16.2809	24.153	8.34917	5.03347	4.17459	8.67029	7.90974	9.39282	27.4559	13.5257	15.0285	15.927	12.5238	11.6292	17.2202	14.4918	10.1756	3.95487	19.8907	21.4693	19.2673
RBM15B	57.3607	49.0851	45.5089	54.6052	62.6188	46.9641	58.7169	41.5968	36.3972	54.821	58.8072	41.7459	47.059	26.8366	31.3094	26.2999	34.8876	45.9204	53.9301	29.2221	31.7911	47.4584	46.9641	30.346	51.0969	30.057	31.4455	25.0475	39.3604	30.2657	28.9836	41.4849	39.5487	59.672	33.9931	27.9376
ST6GALNAC1	130.065	79.9905	33.3379	134.942	53.118	21.1338	189.556	93.9282	48.1382	185.257	251.564	43.4157	262.872	96.6118	34.4403	170.949	16.102	8.34917	270.729	116.888	23.1208	222.461	18.7856	33.2361	18.0342	37.5713	17.5605	17.5333	44.7277	22.4384	19.8591	49.3123	23.7292	15.4705	51.8841	19.2673
TMEM202	5.16246	5.45389	10.0543	5.67797	9.06893	14.0892	5.85281	26.8366	8.21872	4.48965	9.8012	15.0285	7.46365	5.36732	9.39282	16.2809	29.5203	20.8729	5.57277	8.34917	13.0054	9.88718	9.39282	23.1208	33.0627	26.2999	22.8695	20.038	27.7312	21.3948	13.955	15.6547	21.7518	8.8403	17.8911	26.0109
ATP5PF	153.297	96.3521	69.3216	127.332	80.3248	42.2677	128.762	55.0151	59.8792	120.275	71.8755	47.5903	141.43	85.8772	43.8332	63.245	21.4693	41.7459	178.149	87.6663	50.5767	100.849	9.39282	41.9064	60.114	108.957	63.2994	52.5998	77.8262	60.0097	52.5998	83.7526	61.3005	46.4116	57.2515	46.2416
HDAC1	146.27	64.2348	50.8006	128.177	68.2329	46.9641	134.237	72.4589	61.0533	123.111	127.416	42.5808	156.104	64.4079	93.9282	80.152	56.3569	25.0475	154.959	66.7934	73.6975	97.8831	84.5354	31.7911	49.5941	93.9282	27.7701	17.5333	81.4044	38.0931	31.1305	79.839	43.5036	39.7813	55.4624	24.0841
ZNF534	4.73226	14.5437	6.35007	4.71151	7.34151	14.0892	5.47521	36.2294	10.5669	4.72595	6.53413	9.18409	6.95764	16.102	18.7856	8.14044	32.2039	37.5713	5.03347	12.5238	20.2307	11.8646	9.39282	21.6757	22.5428	3.75713	15.927	27.5523	22.3639	16.6983	24.6897	13.3065	3.95487	17.6806	10.7346	15.4139
FAM83G	39.4355	16.9677	20.1086	37.9337	15.1149	16.4374	38.3265	33.5458	16.4374	33.7905	44.1054	13.3587	30.1076	16.102	15.6547	38.8236	21.4693	54.2696	36.3129	12.5238	18.7856	48.4472	9.39282	24.5658	34.5656	22.5428	28.1785	22.5428	33.0985	32.8749	28.4468	42.2677	35.5938	13.2604	37.5713	26.0109
TMEM95	4.44546	7.87785	10.0543	5.43636	7.34151	21.1338	7.74082	20.1275	11.741	6.61632	9.8012	12.5238	9.8672	10.7346	15.6547	19.4118	29.5203	12.5238	7.90974	12.5238	13.0054	10.8759	9.39282	27.4559	21.0399	7.51425	23.6862	20.038	18.7856	27.6566	44.0121	21.1338	27.6841	22.1007	17.8911	26.0109
NUP37	43.5941	33.3294	22.2253	34.4303	22.8882	21.1338	26.9985	42.9386	16.4374	31.6638	47.3725	26.7173	29.0956	16.102	28.1785	28.1785	32.2039	37.5713	33.6164	29.2221	26.0109	21.7518	18.7856	36.1262	18.0342	18.7856	18.7856	25.0475	44.7277	29.2221	30.5938	34.4403	23.7292	26.5209	37.5713	26.0109
YTHDF2	62.6666	45.4491	43.9213	51.7058	38.0031	39.9195	52.6753	26.8366	35.2231	56.7114	57.1737	43.4157	52.3721	32.2039	18.7856	26.9261	29.5203	16.6983	61.4803	33.3967	23.1208	56.3569	28.1785	20.2307	27.0513	41.3284	28.5868	30.057	29.5203	33.3967	24.153	32.8749	31.639	41.9914	23.2584	28.901
H2AC13	47.1792	29.6934	28.0462	30.5644	26.3431	16.4374	27.1873	42.9386	30.5267	34.2631	44.1054	24.2126	26.0595	21.4693	15.6547	28.1785	32.2039	29.2221	20.3137	8.34917	24.5658	44.4923	18.7856	33.2361	30.057	86.4139	47.3725	47.5903	111.819	81.4044	40.2549	172.984	81.0749	44.2015	169.965	36.6079
OR1S1	4.44546	9.08982	14.2877	6.76525	5.18224	23.482	4.90881	30.8621	3.52231	5.67114	3.26707	10.019	8.85518	26.8366	9.39282	23.7951	29.5203	29.2221	7.37044	20.8729	15.8955	16.8082	18.7856	26.0109	18.0342	18.7856	14.2934	30.057	21.4693	16.6983	17.1754	11.741	3.95487	17.6806	19.6802	17.3406
OSBPL3	50.334	32.7234	37.5713	51.7058	36.2757	42.2677	44.5569	41.5968	37.5713	43.0061	39.2048	38.4062	51.6131	42.9386	50.095	41.3284	34.8876	25.0475	47.2787	79.3171	54.9119	39.5487	46.9641	41.9064	31.5599	67.6283	65.7497	20.038	47.4114	41.7459	30.057	51.6605	69.2102	39.7813	59.0406	44.3148
LRRTM3	4.30205	7.27186	7.40842	3.86585	8.63707	14.0892	3.39841	29.5203	11.741	4.72595	8.16767	13.3587	6.83114	10.7346	12.5238	10.6452	21.4693	8.34917	7.55021	8.34917	15.8955	11.8646	28.1785	17.3406	21.0399	11.2714	14.2934	17.5333	25.9421	14.6111	17.1754	7.04461	13.842	26.5209	14.3129	13.4871
APCDD1L	5.30587	8.48384	8.99594	5.07393	11.6601	18.7856	5.47521	20.1275	9.39282	6.61632	8.16767	12.5238	7.33715	32.2039	21.9166	20.6642	8.05099	16.6983	7.37044	16.6983	23.1208	10.8759	9.39282	23.1208	15.0285	3.75713	21.6443	32.5618	24.153	22.4384	77.2895	16.4374	27.6841	26.5209	14.3129	35.6445
APOBEC3A	2.58123	4.84791	11.1126	4.10747	3.45483	14.0892	3.02081	20.1275	1.1741	6.14373	8.16767	5.84442	5.69262	21.4693	9.39282	1.87856	13.4183	8.34917	4.67394	4.17459	17.3406	5.93231	18.7856	8.67029	15.0285	11.2714	10.618	17.5333	24.153	11.4801	8.05099	7.82735	7.90974	13.2604	7.15643	17.3406
UHMK1	61.0892	41.8132	41.8047	65.8403	46.2083	37.5713	64.1921	48.3059	50.4864	70.4166	44.1054	40.076	47.1855	26.8366	43.8332	32.5618	34.8876	41.7459	49.2561	45.9204	43.3515	37.5713	46.9641	24.5658	24.0456	18.7856	26.1365	40.076	28.6257	33.9185	29.5203	37.5713	33.6164	19.8907	44.7277	22.1574
NR5A1	4.44546	4.84791	6.87925	4.34909	6.47781	11.741	3.39841	22.8111	5.87051	4.25335	14.7018	12.5238	5.81912	5.36732	9.39282	12.5238	29.5203	45.9204	4.49417	4.17459	7.22524	8.89846	9.39282	18.7856	12.0228	22.5428	15.1102	12.5238	17.8911	21.3948	10.7346	15.6547	9.88718	17.6806	28.6257	21.1941
PIF1	5.87947	14.5437	11.1126	7.00686	9.50078	11.741	4.15361	17.4438	9.39282	7.08892	24.503	10.8539	5.43961	5.36732	12.5238	11.8976	2.68366	4.17459	3.95487	4.17459	15.8955	11.8646	9.39282	13.0054	22.5428	37.5713	31.0371	32.5618	30.4148	20.3511	18.7856	25.8303	31.639	35.3612	35.7822	33.7178
RRP1	52.1983	44.2371	31.2212	48.5648	36.7076	28.1785	50.7873	46.9641	39.9195	43.9513	60.4407	43.4157	44.6554	42.9386	34.4403	63.245	24.153	45.9204	46.7394	58.4442	24.5658	46.4697	18.7856	33.2361	39.0741	56.3569	37.1629	42.5808	47.4114	29.7439	23.6162	53.226	27.6841	33.1511	28.6257	31.7911
MYT1	6.16628	9.08982	13.7585	7.00686	10.7963	23.482	6.41921	22.8111	10.5669	6.85262	21.2359	15.8634	7.96966	16.102	21.9166	20.038	40.2549	20.8729	7.90974	8.34917	10.1153	24.7179	28.1785	36.1262	25.5485	30.057	28.9952	32.5618	30.4148	30.2657	24.6897	19.5684	35.5938	33.1511	28.6257	26.0109
POLR2H	71.7009	62.4168	32.8087	72.364	45.7765	39.9195	64.5697	40.2549	36.3972	60.7284	60.4407	30.8919	68.1849	75.1425	46.9641	51.9736	40.2549	16.6983	78.7379	33.3967	41.9064	76.1313	18.7856	39.0163	30.057	30.057	23.2779	12.5238	36.6767	27.6566	20.9326	47.7468	25.7067	15.4705	42.9386	22.1574
RYR1	4.01525	7.87785	12.7001	6.16121	6.04595	11.741	6.04161	24.153	10.5669	6.14373	3.26707	15.0285	7.21065	16.102	12.5238	15.6547	26.8366	37.5713	5.03347	12.5238	14.4505	10.8759	18.7856	21.6757	16.5314	11.2714	14.7018	27.5523	19.6802	17.742	18.7856	9.39282	17.7969	15.4705	12.5238	19.2673
TLK1	35.4202	33.3294	47.6256	42.8868	37.5713	49.3123	49.0881	26.8366	44.6159	45.8417	49.006	48.4252	44.5289	26.8366	56.3569	25.0475	21.4693	29.2221	42.6047	50.095	31.7911	41.5261	28.1785	36.1262	27.0513	52.5998	40.8383	30.057	33.9931	39.1367	58.5038	35.2231	43.5036	37.5713	30.4148	48.1683
NTM	6.45308	65.4467	85.726	6.40282	119.623	58.7051	6.79681	30.8621	88.0577	6.61632	8.16767	93.5107	5.69262	21.4693	15.6547	6.88807	16.102	25.0475	5.75254	8.34917	23.1208	10.8759	9.39282	23.1208	36.0684	22.5428	20.4192	27.5523	20.5747	20.3511	47.2325	10.9583	21.7518	33.1511	35.7822	23.1208
MAPK7	14.1968	15.7557	18.5211	13.8929	9.93264	9.39282	16.2368	28.1785	10.5669	16.5408	13.0683	16.6983	13.5358	10.7346	6.26188	15.6547	18.7856	16.6983	16.3588	16.6983	23.1208	14.8308	46.9641	20.2307	27.0513	22.5428	20.4192	27.5523	25.9421	18.2638	22.006	21.1338	9.88718	26.5209	16.102	25.0475
IFIT1B	2.15103	6.66587	8.99594	5.31555	3.02298	4.69641	4.90881	18.7856	4.69641	3.07187	3.26707	3.33967	5.81912	16.102	9.39282	9.39282	16.102	4.17459	4.49417	12.5238	4.33515	8.89846	28.1785	26.0109	21.0399	15.0285	14.7018	17.5333	17.8911	22.4384	16.102	9.39282	11.8646	24.3108	7.15643	12.5238
EIF3M	182.264	119.38	79.3759	158.379	98.8945	75.1425	150.285	80.5099	65.7497	138.234	147.018	58.4442	109.678	75.1425	59.4878	80.7782	61.7242	41.7459	144.173	129.412	60.6921	97.8831	9.39282	50.5767	69.1311	101.442	54.315	40.076	85.8772	66.7934	52.063	106.452	55.3682	39.7813	96.6118	48.1683
EPG5	16.778	28.4814	34.3962	22.3495	28.5023	30.5267	21.5232	30.8621	35.2231	20.3216	17.9689	30.8919	20.3669	21.4693	21.9166	29.4308	24.153	25.0475	20.4934	12.5238	33.2361	23.7292	37.5713	37.5713	28.5542	15.0285	24.9114	20.038	16.102	32.353	16.102	23.482	23.7292	22.1007	21.4693	29.8643
LYRM7	18.3554	21.8156	13.2293	15.8258	17.706	23.482	18.1248	33.5458	24.6561	20.3216	21.2359	20.8729	25.427	10.7346	15.6547	21.9166	16.102	29.2221	21.9316	12.5238	23.1208	23.7292	28.1785	39.0163	30.057	18.7856	19.6024	30.057	26.8366	28.1785	20.3958	19.5684	15.8195	46.4116	19.6802	16.3772
CKMT2	17.9252	12.1198	8.46677	19.8125	17.2741	16.4374	8.49602	53.6732	3.52231	11.8149	14.7018	10.019	13.0298	32.2039	3.13094	8.76663	18.7856	4.17459	18.1565	20.8729	8.67029	17.7969	18.7856	13.0054	25.5485	11.2714	12.2515	22.5428	11.6292	16.1765	19.3224	10.9583	9.88718	26.5209	21.4693	19.2673
ARHGAP42	12.476	18.7856	16.9335	12.2016	20.729	21.1338	10.1952	26.8366	12.9151	11.3423	16.3353	19.2031	10.8792	26.8366	12.5238	14.4023	37.5713	20.8729	10.0669	8.34917	23.1208	21.7518	18.7856	36.1262	34.5656	22.5428	38.7964	32.5618	35.7822	41.7459	26.2999	29.7439	39.5487	37.5713	37.5713	34.6812
ASXL3	4.01525	6.05988	7.93759	5.43636	4.31854	11.741	3.58721	13.4183	3.52231	5.90743	6.53413	10.019	6.45163	10.7346	21.9166	15.0285	21.4693	12.5238	5.75254	20.8729	10.1153	8.89846	9.39282	26.0109	6.0114	11.2714	7.3509	20.038	8.05099	11.4801	16.102	8.61008	9.88718	19.8907	10.7346	18.304
DAZ4	3.01144	3.63593	8.99594	2.17454	3.88668	7.04461	4.15361	30.8621	1.1741	4.96224	4.9006	5.84442	4.04808	16.102	3.13094	5.63569	5.36732	12.5238	4.85371	8.34917	4.33515	13.842	18.7856	11.5604	13.5257	3.75713	12.6599	27.5523	20.5747	9.39282	12.3448	3.91367	17.7969	19.8907	17.8911	14.4505
DLX1	4.58886	7.87785	8.99594	4.95313	4.31854	7.04461	5.47521	28.1785	12.9151	4.72595	9.8012	20.038	8.09617	10.7346	18.7856	12.5238	13.4183	41.7459	5.93231	4.17459	11.5604	17.7969	9.39282	17.3406	16.5314	7.51425	20.0108	12.5238	16.102	16.1765	38.108	13.3065	15.8195	19.8907	19.6802	19.2673
SUB1	192.445	152.103	126.472	158.017	137.329	145.589	151.984	75.1425	95.1023	150.758	109.447	104.365	148.767	75.1425	78.2735	74.5164	53.6732	50.095	174.913	129.412	111.269	125.567	37.5713	67.9173	94.6796	93.9282	133.541	42.5808	104.663	97.0591	75.6793	133.065	83.0523	64.0922	87.6663	88.6297
TMEM184B	42.0167	45.4491	44.9797	40.5915	48.3676	30.5267	42.4801	28.1785	44.6159	41.1157	53.9066	50.9299	40.1013	32.2039	31.3094	19.4118	40.2549	4.17459	41.1666	75.1425	39.0163	21.7518	9.39282	17.3406	24.0456	11.2714	21.6443	22.5428	22.3639	25.0475	30.057	17.2202	43.5036	17.6806	5.36732	26.0109
PSMB5	82.456	64.2348	56.6215	74.4177	62.1869	42.2677	64.9473	42.9386	51.6605	60.9647	66.9749	47.5903	53.5106	21.4693	37.5713	36.3189	42.9386	25.0475	56.8063	58.4442	37.5713	36.5826	28.1785	41.9064	28.5542	18.7856	32.6707	22.5428	34.8876	28.1785	44.0121	44.6159	33.6164	28.731	32.2039	21.1941
PLPPR1	5.73607	7.87785	11.1126	5.91959	11.2282	9.39282	6.04161	26.8366	4.69641	5.19854	13.0683	7.51425	7.71666	32.2039	18.7856	16.9071	42.9386	8.34917	5.57277	16.6983	24.5658	13.842	46.9641	14.4505	28.5542	18.7856	24.0946	15.0285	16.102	22.4384	23.6162	15.6547	19.7744	22.1007	12.5238	14.4505
NUP155	41.4431	32.1174	26.4586	32.9806	28.9342	16.4374	30.2081	42.9386	27.0044	30.4824	32.6707	21.7078	23.0235	21.4693	6.26188	13.7761	26.8366	12.5238	24.0888	25.0475	23.1208	15.8195	9.39282	15.8955	31.5599	22.5428	22.8695	20.038	29.5203	25.5693	25.7632	38.354	27.6841	11.0504	41.1495	24.0841
CLCN4	5.30587	8.48384	15.346	5.31555	8.20522	18.7856	6.04161	22.8111	12.9151	5.19854	9.8012	10.8539	7.84316	16.102	6.26188	14.4023	24.153	20.8729	5.21324	12.5238	15.8955	10.8759	28.1785	14.4505	15.0285	18.7856	15.927	15.0285	26.8366	18.7856	27.3734	21.9166	19.7744	15.4705	19.6802	10.597
LRRFIP1	88.9091	70.2946	82.0218	91.0892	73.847	72.7943	80.2402	28.1785	65.7497	85.5396	68.6084	61.7839	73.245	59.0406	84.5354	52.5998	45.6223	45.9204	88.0858	66.7934	52.0218	78.1087	28.1785	37.5713	37.5713	52.5998	47.7809	22.5428	37.5713	54.2696	44.0121	46.1814	88.9846	41.9914	39.3604	48.1683
NDFIP1	11.3287	20.6036	17.4627	12.564	14.2512	18.7856	11.5168	32.2039	12.9151	11.5786	8.16767	17.5333	11.6382	16.102	6.26188	13.1499	21.4693	20.8729	12.4039	29.2221	7.22524	10.8759	37.5713	13.0054	19.5371	15.0285	15.5186	22.5428	16.9965	20.3511	17.1754	18.7856	21.7518	8.8403	17.8911	16.3772
FMNL2	32.122	29.0874	61.9132	34.6719	42.7535	44.6159	31.1521	42.9386	45.79	25.5201	35.9377	47.5903	21.1259	48.3059	15.6547	30.6832	32.2039	20.8729	18.8755	16.6983	34.6812	40.5374	37.5713	17.3406	34.5656	33.8141	40.0216	20.038	34.8876	42.2677	28.9836	43.0504	33.6164	15.4705	21.4693	31.7911
VSIG8	11.4721	15.7557	23.2836	12.8056	16.8423	37.5713	9.62882	34.8876	14.0892	12.2875	13.0683	20.038	17.3309	26.8366	21.9166	38.1975	45.6223	54.2696	14.0218	16.6983	20.2307	28.6728	9.39282	40.4614	88.6682	112.714	118.84	72.6378	80.5099	143.501	61.7242	129.151	114.691	88.403	123.448	120.421
LAMA3	38.8619	13.9377	9.52511	41.4371	12.9556	21.1338	33.0401	22.8111	10.5669	29.5372	19.6024	8.34917	21.885	16.102	15.6547	18.7856	18.7856	25.0475	33.0771	20.8729	18.7856	24.7179	9.39282	23.1208	25.5485	37.5713	12.2515	15.0285	22.3639	12.5238	11.8081	21.1338	5.93231	22.1007	12.5238	8.67029
PLA2G2A	60.8024	28.4814	27.517	67.6525	25.4794	28.1785	15.104	40.2549	22.3079	23.3934	35.9377	19.2031	266.541	96.6118	62.6188	75.1425	40.2549	79.3171	198.642	175.333	34.6812	252.123	28.1785	65.0272	43.5827	266.756	57.5821	40.076	273.734	76.1862	60.114	187.856	73.1651	33.1511	245.108	60.6921
CEP126	6.45308	9.69581	14.2877	6.0404	9.50078	7.04461	9.06242	26.8366	12.9151	8.5067	14.7018	15.8634	7.71666	16.102	18.7856	13.7761	34.8876	8.34917	7.01091	12.5238	21.6757	17.7969	18.7856	39.0163	12.0228	11.2714	15.1102	15.0285	15.2074	13.0456	16.6387	16.4374	21.7518	17.6806	19.6802	20.2307
C2CD4B	17.3516	13.3317	17.9919	18.242	15.5467	18.7856	27.3761	28.1785	14.0892	18.1949	27.7701	15.0285	52.4986	26.8366	31.3094	44.4593	37.5713	29.2221	22.4709	8.34917	14.4505	45.481	28.1785	26.0109	24.0456	33.8141	32.6707	30.057	25.9421	25.0475	129.889	35.2231	31.639	22.1007	14.3129	99.2267
ADPRH	9.60792	16.9677	29.1045	12.0808	23.3201	11.741	12.8384	22.8111	21.1338	8.03411	8.16767	22.5428	15.1803	16.102	28.1785	29.4308	34.8876	37.5713	11.6848	16.6983	33.2361	17.7969	9.39282	34.6812	57.1083	60.114	81.6767	80.152	59.0406	89.7536	57.4304	75.1425	75.1425	86.1929	82.299	85.7396
BHMT2	5.73607	7.87785	10.5835	5.31555	6.04595	7.04461	7.17441	21.4693	8.21872	5.90743	6.53413	21.7078	9.8672	10.7346	9.39282	20.6642	18.7856	25.0475	8.26928	8.34917	8.67029	19.7744	28.1785	24.5658	27.0513	22.5428	20.4192	22.5428	20.5747	22.4384	21.4693	18.7856	11.8646	37.5713	12.5238	24.0841
SMIM14	38.0015	38.7832	32.2795	48.0816	33.6846	35.2231	65.3249	41.5968	27.0044	75.3788	52.2731	37.5713	74.004	53.6732	43.8332	53.226	40.2549	33.3967	89.1644	41.7459	36.1262	55.3682	46.9641	31.7911	37.5713	15.0285	37.1629	42.5808	27.7312	31.3094	44.0121	34.4403	31.639	39.7813	25.0475	32.7544
LIPM	5.01906	7.87785	10.5835	6.64444	7.34151	21.1338	8.11842	20.1275	8.21872	6.14373	14.7018	14.1936	7.84316	5.36732	18.7856	22.5428	24.153	29.2221	10.4265	4.17459	8.67029	21.7518	18.7856	21.6757	33.0627	11.2714	28.9952	22.5428	26.8366	22.4384	17.1754	21.9166	23.7292	37.5713	26.8366	30.8277
ATP1B4	4.87566	9.69581	15.8752	7.12767	7.34151	14.0892	6.41921	21.4693	7.04461	5.67114	4.9006	8.34917	9.23469	48.3059	9.39282	20.038	34.8876	29.2221	8.98834	20.8729	17.3406	7.90974	37.5713	21.6757	18.0342	30.057	17.5605	35.0665	22.3639	21.9166	19.8591	10.1756	9.88718	15.4705	16.102	19.2673
VAV3	22.3707	21.8156	13.7585	25.7321	14.683	21.1338	36.2497	34.8876	16.4374	33.5542	53.9066	18.3682	33.9027	26.8366	6.26188	26.2999	24.153	37.5713	30.7401	20.8729	23.1208	31.639	56.3569	21.6757	24.0456	18.7856	21.6443	15.0285	26.8366	26.0912	64.9446	21.9166	29.6615	11.0504	19.6802	42.3881
ASZ1	5.01906	3.02994	5.8209	4.34909	5.6141	16.4374	7.55201	22.8111	11.741	5.67114	11.4347	13.3587	9.23469	10.7346	15.6547	16.2809	21.4693	41.7459	5.21324	8.34917	20.2307	11.8646	28.1785	10.1153	21.0399	15.0285	11.8431	20.038	11.6292	15.1329	15.5652	12.5238	17.7969	17.6806	7.15643	17.3406
CHMP7	33.9862	32.1174	30.1629	34.9135	26.3431	39.9195	28.8865	33.5458	42.2677	28.592	45.7389	37.5713	33.0172	26.8366	40.7022	33.8141	24.153	41.7459	26.4257	20.8729	27.4559	34.6051	18.7856	33.2361	19.5371	30.057	26.9533	42.5808	27.7312	25.5693	27.9101	21.9166	21.7518	22.1007	28.6257	31.7911
TBC1D22B	21.3669	23.0276	30.1629	21.383	20.729	28.1785	17.1808	33.5458	25.8303	24.8112	40.8383	23.3777	20.7464	10.7346	34.4403	23.7951	24.153	20.8729	18.6958	33.3967	26.0109	13.842	37.5713	23.1208	30.057	18.7856	20.0108	30.057	24.153	23.482	12.3448	16.4374	23.7292	24.3108	19.6802	26.9742
GSDMA	10.7551	14.5437	15.346	13.4097	15.1149	23.482	10.1952	20.1275	22.3079	9.45189	22.8695	16.6983	11.6382	16.102	31.3094	25.6737	13.4183	41.7459	8.26928	25.0475	26.0109	18.7856	28.1785	39.0163	28.5542	11.2714	31.0371	22.5428	23.2584	25.5693	61.7242	21.9166	33.6164	19.8907	21.4693	37.5713
STARD13	11.0419	21.8156	26.4586	10.3895	19.4334	18.7856	9.06242	28.1785	25.8303	9.2156	14.7018	31.7269	16.8248	32.2039	34.4403	20.6642	10.7346	29.2221	15.2802	33.3967	28.901	19.7744	37.5713	24.5658	27.0513	26.2999	17.5605	25.0475	13.4183	23.482	21.4693	14.872	51.4133	19.8907	30.4148	18.304
RAC3	22.8009	22.4216	29.6337	21.5038	22.0245	44.6159	18.3136	26.8366	17.6115	25.5201	22.8695	16.6983	31.7522	21.4693	50.095	55.7307	61.7242	62.6188	24.0888	33.3967	37.5713	32.6277	65.7497	73.6975	82.6568	30.057	76.7761	60.114	59.9351	84.5354	53.6732	72.7943	53.3908	70.7224	94.8227	68.399
DHX29	20.0763	23.6335	17.9919	22.3495	25.0475	11.741	19.0688	20.1275	16.4374	21.5031	32.6707	15.8634	19.8609	32.2039	28.1785	27.5523	18.7856	16.6983	24.6281	20.8729	15.8955	28.6728	9.39282	10.1153	30.057	26.2999	26.5449	30.057	32.2039	26.0912	22.5428	25.0475	31.639	35.3612	23.2584	23.1208
USP9Y	2.00763	5.45389	3.70421	3.14101	2.15927	2.3482	1.5104	16.102	5.87051	1.65408	8.16767	2.50475	3.28907	10.7346	18.7856	4.38332	8.05099	4.17459	2.33697	8.34917	2.8901	5.93231	28.1785	7.22524	13.5257	7.51425	6.53413	10.019	11.6292	8.87099	10.1979	6.26188	15.8195	15.4705	7.15643	6.74356
PLXNA1	27.5331	38.7832	47.0964	24.7656	41.8898	39.9195	26.0545	16.102	35.2231	23.1571	34.3042	40.9109	26.9451	37.5713	34.4403	25.6737	32.2039	33.3967	25.7067	33.3967	46.2416	37.5713	9.39282	34.6812	51.0969	48.8427	47.3725	27.5523	45.6223	41.224	60.114	38.354	55.3682	57.4619	66.197	66.4723
NYAP1	6.16628	9.69581	13.7585	8.45656	9.06893	16.4374	6.79681	9.39282	9.39282	6.14373	13.0683	14.1936	10.1202	37.5713	15.6547	19.4118	21.4693	50.095	7.90974	8.34917	11.5604	9.88718	9.39282	27.4559	48.0912	48.8427	54.315	37.5713	44.7277	49.0514	19.8591	47.7468	47.4584	37.5713	48.3059	43.3515
EFCAB14	97.2264	59.3869	71.4383	127.452	74.7107	61.0533	130.083	64.4079	68.0979	138.47	75.1425	61.7839	89.1843	69.7752	65.7497	41.3284	37.5713	50.095	99.4111	70.968	53.4668	56.3569	28.1785	33.2361	37.5713	56.3569	35.121	47.5903	48.3059	35.484	59.5773	43.8332	35.5938	22.1007	37.5713	39.498
PFDN2	92.4942	58.7809	61.3841	83.7199	66.9373	49.3123	70.0449	53.6732	41.0936	78.9233	32.6707	40.9109	67.4259	42.9386	56.3569	53.226	48.3059	58.4442	83.0523	66.7934	52.0218	66.2441	18.7856	47.6866	61.6169	63.8712	66.5665	40.076	56.3569	69.9243	51.5263	83.7526	59.3231	64.0922	64.4079	62.6188
AS3MT	3.44164	12.1198	15.346	4.95313	13.3875	9.39282	5.47521	20.1275	16.4374	4.48965	14.7018	13.3587	5.43961	16.102	9.39282	10.6452	29.5203	25.0475	4.13464	4.17459	14.4505	10.8759	18.7856	20.2307	27.0513	15.0285	20.4192	22.5428	18.7856	18.2638	17.7122	10.1756	11.8646	19.8907	16.102	20.2307
COL5A2	17.6384	302.388	326.5	27.3026	592.071	150.285	16.6144	21.4693	388.628	16.3045	22.8695	448.351	29.0956	150.285	87.6663	36.3189	72.4589	45.9204	17.2576	267.173	143.06	28.6728	46.9641	60.6921	443.341	82.6568	224.611	280.532	26.8366	206.642	918.349	74.3598	243.225	556.939	26.8366	457.599
POU3F4	4.30205	7.27186	5.8209	6.88605	8.20522	11.741	5.47521	14.7601	8.21872	5.43484	14.7018	12.5238	7.71666	5.36732	12.5238	21.2904	18.7856	29.2221	6.11207	16.6983	13.0054	15.8195	9.39282	18.7856	21.0399	22.5428	25.7282	27.5523	27.7312	21.9166	28.9836	21.9166	23.7292	22.1007	26.8366	26.0109
RBP3	4.15865	6.66587	9.52511	4.95313	6.04595	9.39282	4.72001	32.2039	3.52231	7.08892	8.16767	14.1936	7.71666	10.7346	21.9166	11.8976	26.8366	4.17459	3.7751	4.17459	17.3406	13.842	18.7856	26.0109	7.51425	15.0285	13.885	40.076	14.3129	14.0892	15.5652	13.3065	17.7969	26.5209	21.4693	11.5604
SLAMF1	5.30587	21.2096	24.8711	8.21494	18.5697	37.5713	8.11842	30.8621	16.4374	10.6334	22.8695	25.8824	11.1322	21.4693	31.3094	25.0475	45.6223	25.0475	8.44904	16.6983	39.0163	21.7518	28.1785	31.7911	31.5599	3.75713	31.4455	20.038	25.9421	29.7439	44.5488	21.1338	25.7067	24.3108	25.0475	30.8277
RSRC1	40.1525	39.3892	32.2795	39.7458	40.1624	44.6159	37.9489	53.6732	34.049	37.8076	52.2731	34.2316	38.4568	26.8366	34.4403	51.9736	32.2039	58.4442	33.4366	41.7459	31.7911	35.5938	65.7497	33.2361	33.0627	15.0285	31.4455	32.5618	33.0985	28.1785	25.7632	29.7439	21.7518	26.5209	17.8911	23.1208
PCIF1	26.8161	32.7234	38.1004	25.6113	37.5713	25.8303	27.1873	26.8366	34.049	33.5542	34.3042	44.2506	32.3847	32.2039	18.7856	41.3284	16.102	12.5238	29.8413	45.9204	37.5713	31.639	18.7856	24.5658	27.0513	30.057	31.4455	60.114	23.2584	29.7439	19.3224	25.8303	13.842	33.1511	8.94554	29.8643
TMEM101	25.3821	21.8156	25.9295	24.7656	15.9786	25.8303	27.9425	32.2039	23.482	28.1194	27.7701	40.076	30.2341	32.2039	18.7856	26.9261	18.7856	29.2221	25.3471	20.8729	18.7856	26.6954	18.7856	28.901	34.5656	30.057	31.0371	30.057	30.4148	29.7439	22.006	22.6993	23.7292	28.731	51.8841	33.7178
UMPS	45.0282	31.5114	23.8128	39.021	30.2298	25.8303	35.3057	30.8621	23.482	31.9001	42.4719	30.057	32.3847	32.2039	28.1785	37.5713	32.2039	12.5238	39.0094	33.3967	26.0109	36.5826	46.9641	17.3406	25.5485	11.2714	21.6443	17.5333	20.5747	28.1785	24.6897	26.613	29.6615	19.8907	35.7822	26.9742
OR4A15	3.29824	6.66587	11.6418	5.55717	9.06893	18.7856	4.34241	28.1785	12.9151	5.19854	9.8012	7.51425	6.70464	5.36732	6.26188	16.9071	16.102	12.5238	4.3144	25.0475	13.0054	14.8308	18.7856	37.5713	15.0285	3.75713	13.0683	37.5713	16.9965	14.0892	15.5652	10.1756	11.8646	13.2604	16.102	12.5238
FOXP4	67.5423	49.691	55.034	59.9207	59.5958	42.2677	55.8849	59.0406	42.2677	56.9477	62.0743	40.9109	36.5593	26.8366	37.5713	54.4783	32.2039	50.095	38.2903	54.2696	36.1262	40.5374	65.7497	34.6812	24.0456	26.2999	30.2204	50.095	46.5168	26.613	29.5203	52.4432	39.5487	35.3612	59.0406	31.7911
MTMR1	17.7818	16.9677	22.2253	22.7119	14.2512	37.5713	21.3344	28.1785	24.6561	17.0134	19.6024	20.8729	17.3309	16.102	37.5713	17.5333	18.7856	8.34917	16.5386	20.8729	21.6757	27.6841	18.7856	26.0109	27.0513	7.51425	22.0527	2.50475	18.7856	16.6983	23.0795	21.1338	9.88718	33.1511	23.2584	17.3406
EIF4EBP2	42.3035	27.2695	32.8087	32.739	38.8668	23.482	38.7041	25.4948	37.5713	35.4446	45.7389	30.057	38.4568	32.2039	34.4403	15.0285	29.5203	20.8729	47.9978	25.0475	23.1208	26.6954	18.7856	11.5604	31.5599	7.51425	22.8695	20.038	25.9421	21.9166	26.8366	25.0475	33.6164	26.5209	25.0475	19.2673
TLR10	5.16246	6.66587	8.46677	4.46989	5.18224	14.0892	5.66401	25.4948	12.9151	8.5067	11.4347	8.34917	7.33715	10.7346	15.6547	16.2809	26.8366	29.2221	6.29184	25.0475	15.8955	13.842	18.7856	21.6757	12.0228	11.2714	17.9689	35.0665	25.9421	14.0892	15.0285	16.4374	7.90974	8.8403	17.8911	22.1574
GPT	16.778	15.7557	10.0543	25.9737	10.7963	25.8303	30.0193	30.8621	17.6115	28.592	14.7018	11.6888	63.1248	48.3059	25.0475	26.9261	18.7856	25.0475	87.906	70.968	20.2307	40.5374	9.39282	31.7911	18.0342	11.2714	28.1785	15.0285	15.2074	17.742	53.6732	14.0892	23.7292	22.1007	16.102	32.7544
RAB22A	20.7933	23.0276	18.5211	18.9668	21.5927	18.7856	18.6912	22.8111	9.39282	22.6845	9.8012	13.3587	17.3309	10.7346	12.5238	24.4213	16.102	54.2696	22.6506	8.34917	18.7856	18.7856	28.1785	21.6757	15.0285	26.2999	19.6024	35.0665	19.6802	17.2202	25.2264	15.6547	15.8195	30.941	14.3129	17.3406
FAT1	195.026	88.4743	57.6798	165.749	100.622	39.9195	154.061	55.0151	82.1872	136.816	98.012	75.1425	66.6669	37.5713	34.4403	21.9166	37.5713	20.8729	76.4009	66.7934	26.0109	39.5487	28.1785	24.5658	34.5656	67.6283	13.4767	27.5523	80.5099	20.3511	26.8366	62.6188	31.639	26.5209	48.3059	14.4505
LDB3	4.87566	26.6635	17.9919	6.40282	25.0475	18.7856	5.47521	13.4183	10.5669	5.67114	14.7018	10.019	8.09617	42.9386	18.7856	16.9071	26.8366	16.6983	6.65137	12.5238	15.8955	7.90974	28.1785	30.346	36.0684	18.7856	39.2048	50.095	32.2039	46.9641	77.2895	25.0475	41.5261	39.7813	26.8366	55.8752
DLST	60.0854	44.8431	43.9213	61.6121	46.2083	49.3123	60.6049	37.5713	52.8346	63.0914	58.8072	44.2506	48.1975	21.4693	68.8807	42.5808	18.7856	33.3967	50.5145	33.3967	40.4614	41.5261	37.5713	47.6866	45.0855	33.8141	62.891	42.5808	61.7242	67.837	63.8712	68.8807	47.4584	53.0418	71.5643	56.8386
C10orf62	4.87566	9.08982	14.2877	5.31555	14.2512	18.7856	6.98561	22.8111	8.21872	5.43484	13.0683	13.3587	7.46365	5.36732	9.39282	15.6547	8.05099	4.17459	7.01091	16.6983	20.2307	18.7856	37.5713	28.901	24.0456	18.7856	16.7437	25.0475	27.7312	21.3948	83.7303	24.2648	21.7518	24.3108	14.3129	52.0218
PTPRCAP	10.8985	19.9976	48.6839	11.5976	20.729	39.9195	13.7824	25.4948	25.8303	11.3423	13.0683	30.8919	22.897	21.4693	37.5713	36.3189	26.8366	79.3171	18.3362	29.2221	66.4723	32.6277	37.5713	63.5822	40.577	18.7856	66.1581	47.5903	24.153	62.6188	124.522	42.2677	35.5938	46.4116	25.0475	87.6663
PDE4D	18.4988	23.6335	26.9878	20.2957	26.7749	39.9195	18.3136	33.5458	17.6115	21.5031	11.4347	21.7078	21.885	21.4693	40.7022	28.8046	32.2039	41.7459	20.3137	20.8729	37.5713	32.6277	56.3569	49.1317	66.1254	93.9282	107.405	67.6283	58.146	82.9699	55.2834	68.0979	75.1425	64.0922	76.9317	97.3
ZFTA	16.3478	21.2096	24.8711	12.564	19.0016	25.8303	15.104	40.2549	27.0044	14.1778	21.2359	29.2221	14.0418	32.2039	15.6547	26.2999	37.5713	37.5713	13.4825	20.8729	33.2361	31.639	28.1785	24.5658	30.057	22.5428	25.3198	32.5618	29.5203	26.0912	32.7407	25.0475	35.5938	50.8317	28.6257	31.7911
DNAH2	8.0305	9.08982	12.171	5.79878	9.93264	2.3482	5.85281	26.8366	10.5669	5.90743	16.3353	11.6888	9.6142	21.4693	3.13094	20.038	34.8876	20.8729	6.65137	12.5238	15.8955	13.842	28.1785	18.7856	16.5314	11.2714	13.885	10.019	21.4693	13.0456	20.9326	14.872	11.8646	17.6806	19.6802	25.0475
OR1L3	6.88329	10.3018	14.8168	6.16121	8.20522	23.482	6.23041	41.5968	5.87051	7.08892	11.4347	11.6888	9.4877	42.9386	28.1785	20.6642	40.2549	12.5238	5.39301	20.8729	18.7856	14.8308	37.5713	27.4559	27.0513	18.7856	15.927	25.0475	25.9421	17.742	20.3958	10.9583	1.97744	17.6806	19.6802	15.4139
NCOA5	18.7856	16.3617	20.6377	14.3761	21.5927	32.8749	17.7472	16.102	11.741	16.5408	19.6024	16.6983	20.8729	16.102	18.7856	31.3094	45.6223	33.3967	22.2911	29.2221	33.2361	33.6164	9.39282	31.7911	27.0513	15.0285	24.9114	17.5333	18.7856	30.2657	16.6387	18.0029	37.5713	22.1007	16.102	22.1574
CPA6	7.7437	16.9677	12.7001	8.21494	10.7963	14.0892	10.0064	33.5458	11.741	8.743	19.6024	16.6983	7.71666	16.102	6.26188	20.038	29.5203	33.3967	7.90974	29.2221	10.1153	26.6954	28.1785	21.6757	22.5428	11.2714	26.1365	20.038	23.2584	24.5257	13.955	18.0029	37.5713	19.8907	30.4148	19.2673
P4HTM	47.6094	43.0252	36.5129	45.907	39.7305	46.9641	62.3041	34.8876	36.3972	47.0232	78.4096	49.2601	54.1431	42.9386	46.9641	60.7402	29.5203	41.7459	52.6717	58.4442	34.6812	56.3569	28.1785	36.1262	52.5998	60.114	64.5246	30.057	59.9351	56.3569	40.7917	82.9699	63.2779	55.2519	64.4079	55.8752
ZNF578	17.6384	26.6635	32.8087	20.1749	20.2971	44.6159	21.3344	28.1785	31.7008	21.9757	39.2048	31.7269	33.6497	32.2039	68.8807	60.114	72.4589	70.968	28.4032	45.9204	47.6866	42.5149	37.5713	80.9227	28.5542	22.5428	43.697	27.5523	33.9931	43.8332	28.4468	31.3094	45.481	26.5209	25.0475	45.2782
SEPHS1	36.8543	26.0575	29.6337	28.8731	28.5023	28.1785	30.5857	22.8111	28.1785	23.3934	29.4036	28.3872	26.9451	32.2039	21.9166	30.057	21.4693	29.2221	26.4257	37.5713	21.6757	22.7405	28.1785	23.1208	42.0798	41.3284	44.1054	35.0665	37.5713	30.2657	34.3509	50.095	19.7744	46.4116	28.6257	42.3881
HCN2	7.45689	8.48384	14.2877	8.09413	13.3875	32.8749	8.49602	33.5458	17.6115	10.1608	17.9689	17.5333	13.6623	16.102	34.4403	27.5523	29.5203	41.7459	11.6848	8.34917	17.3406	26.6954	37.5713	37.5713	37.5713	22.5428	29.812	25.0475	26.8366	27.6566	23.6162	25.0475	21.7518	39.7813	28.6257	28.901
PVALB	6.30968	10.3018	15.346	5.19474	7.77337	28.1785	5.85281	30.8621	15.2633	4.72595	17.9689	9.18409	7.84316	16.102	18.7856	11.8976	10.7346	16.6983	7.01091	8.34917	7.22524	9.88718	18.7856	17.3406	28.5542	18.7856	22.8695	27.5523	23.2584	29.2221	40.2549	27.3957	13.842	19.8907	21.4693	38.5346
MYO15B	166.203	80.5964	73.0259	234.488	74.2788	79.839	156.516	50.9896	109.192	227.318	127.416	112.714	135.611	112.714	109.583	150.911	69.7752	75.1425	119.904	104.365	106.934	124.578	65.7497	96.8183	54.1026	78.8997	63.7078	55.1045	72.4589	70.968	183.563	97.0591	92.9395	39.7813	80.5099	114.641
G6PC2	7.17009	12.1198	15.346	7.49009	11.6601	28.1785	7.55201	38.9131	11.741	8.5067	11.4347	17.5333	11.8912	16.102	21.9166	26.2999	26.8366	37.5713	8.80858	25.0475	15.8955	26.6954	18.7856	27.4559	37.5713	7.51425	22.8695	27.5523	28.6257	31.8312	32.2039	25.0475	19.7744	35.3612	30.4148	32.7544
TOR1A	22.3707	21.8156	28.0462	18.9668	25.0475	23.482	19.4464	25.4948	21.1338	18.4312	13.0683	23.3777	20.6199	10.7346	18.7856	20.038	13.4183	20.8729	16.179	8.34917	20.2307	14.8308	9.39282	27.4559	18.0342	18.7856	18.3773	27.5523	25.0475	15.1329	22.5428	15.6547	19.7744	19.8907	10.7346	16.3772
PPM1F	11.3287	20.6036	31.2212	12.4432	26.7749	51.6605	12.4608	34.8876	19.9597	10.3971	24.503	40.9109	16.0658	21.4693	37.5713	23.7951	29.5203	25.0475	12.9432	20.8729	39.0163	24.7179	18.7856	37.5713	33.0627	26.2999	25.3198	27.5523	29.5203	31.8312	26.2999	22.6993	35.5938	19.8907	19.6802	27.9376
MADD	35.2768	32.1174	46.5672	38.2961	29.7979	61.0533	35.6833	37.5713	41.0936	40.4068	24.503	40.9109	44.4024	48.3059	40.7022	44.4593	34.8876	41.7459	49.7954	37.5713	50.5767	32.6277	37.5713	33.2361	21.0399	15.0285	30.6288	22.5428	37.5713	34.9622	27.9101	35.2231	15.8195	26.5209	17.8911	30.8277
SPON1	79.0144	47.2671	43.3922	54.8468	56.5728	28.1785	70.9889	41.5968	41.0936	67.581	50.6395	36.7364	23.656	21.4693	18.7856	26.9261	18.7856	29.2221	28.9425	12.5238	24.5658	51.4133	37.5713	30.346	52.5998	45.0855	30.2204	62.6188	37.5713	41.7459	53.6732	43.8332	61.3005	44.2015	33.9931	43.3515
G6PC1	6.16628	12.1198	12.171	5.79878	9.93264	11.741	5.85281	16.102	10.5669	6.61632	6.53413	14.1936	9.8672	26.8366	15.6547	13.7761	29.5203	33.3967	7.37044	8.34917	5.7802	11.8646	9.39282	33.2361	28.5542	41.3284	18.7856	15.0285	22.3639	28.1785	23.0795	18.7856	25.7067	24.3108	30.4148	26.0109
TRIB3	28.537	10.9078	12.7001	29.1147	12.0919	18.7856	25.8657	26.8366	15.2633	22.2119	9.8012	13.3587	6.83114	10.7346	12.5238	15.6547	10.7346	16.6983	6.11207	20.8729	13.0054	13.842	28.1785	17.3406	18.0342	33.8141	13.0683	15.0285	21.4693	16.6983	16.6387	20.3511	7.90974	11.0504	16.102	13.4871
PIP	6.73988	7.27186	13.7585	7.6109	7.34151	14.0892	6.23041	21.4693	14.0892	8.27041	17.9689	15.8634	8.72868	16.102	21.9166	30.6832	37.5713	20.8729	7.72997	16.6983	13.0054	22.7405	37.5713	30.346	25.5485	18.7856	20.0108	15.0285	26.8366	19.8293	17.1754	21.1338	25.7067	17.6806	16.102	20.2307
SIGLEC15	4.44546	4.84791	7.40842	3.86585	11.6601	14.0892	3.96481	30.8621	10.5669	5.19854	3.26707	21.7078	6.83114	16.102	15.6547	15.6547	18.7856	25.0475	7.37044	8.34917	15.8955	15.8195	9.39282	23.1208	27.0513	15.0285	17.9689	20.038	12.5238	18.2638	26.2999	12.5238	15.8195	22.1007	25.0475	19.2673
RBM11	3.01144	6.05988	12.171	6.16121	4.31854	11.741	5.28641	17.4438	8.21872	6.38003	4.9006	8.34917	6.07212	10.7346	28.1785	20.038	50.9896	25.0475	5.39301	20.8729	11.5604	9.88718	9.39282	23.1208	21.0399	7.51425	13.885	25.0475	19.6802	12.5238	17.7122	13.3065	17.7969	11.0504	17.8911	23.1208
MRPS24	84.8939	57.5689	33.3379	72.0015	42.3217	39.9195	74.3873	29.5203	34.049	69.2351	60.4407	35.0665	61.3538	32.2039	21.9166	28.8046	24.153	33.3967	70.8281	37.5713	20.2307	47.4584	65.7497	30.346	33.0627	52.5998	34.3042	22.5428	43.8332	26.613	27.3734	54.7914	37.5713	33.1511	51.8841	35.6445
SLC25A47	8.1739	10.3018	15.8752	9.1814	11.2282	14.0892	8.87362	22.8111	17.6115	8.27041	8.16767	12.5238	8.60218	26.8366	21.9166	30.057	34.8876	37.5713	9.70741	12.5238	21.6757	17.7969	46.9641	20.2307	31.5599	33.8141	36.7545	42.5808	30.4148	40.7022	105.2	21.1338	33.6164	30.941	17.8911	56.8386
CDH9	4.15865	6.05988	10.0543	5.31555	6.04595	4.69641	4.15361	40.2549	10.5669	6.38003	4.9006	12.5238	7.08415	5.36732	3.13094	14.4023	26.8366	33.3967	6.11207	12.5238	5.7802	8.89846	18.7856	13.0054	27.0513	15.0285	24.9114	40.076	27.7312	28.1785	20.3958	25.0475	21.7518	35.3612	32.2039	26.0109
PPP1R17	10.0381	9.08982	21.6961	11.3559	13.8193	21.1338	13.0272	24.153	19.9597	10.1608	13.0683	13.3587	14.6743	10.7346	37.5713	32.5618	32.2039	33.3967	12.9432	29.2221	26.0109	18.7856	37.5713	28.901	40.577	22.5428	32.2623	37.5713	26.8366	37.0494	31.6672	41.4849	35.5938	28.731	46.5168	41.4247
MYMK	4.73226	7.27186	7.40842	5.19474	7.77337	9.39282	4.53121	30.8621	11.741	4.96224	8.16767	5.0095	8.47567	5.36732	3.13094	11.8976	5.36732	25.0475	4.67394	25.0475	2.8901	4.94359	18.7856	15.8955	22.5428	11.2714	14.7018	25.0475	16.9965	14.0892	18.7856	14.872	17.7969	19.8907	14.3129	19.2673
ERI2	16.4912	15.1497	15.8752	17.2755	11.2282	16.4374	19.2576	18.7856	10.5669	18.4312	24.503	17.5333	20.2404	32.2039	12.5238	20.6642	42.9386	16.6983	19.0553	8.34917	20.2307	19.7744	28.1785	17.3406	10.52	7.51425	15.5186	17.5333	21.4693	14.0892	13.955	9.39282	7.90974	11.0504	16.102	14.4505
MAST3	35.2768	27.2695	37.0421	33.2222	28.5023	23.482	30.0193	46.9641	24.6561	32.1364	26.1365	35.9014	37.9508	16.102	40.7022	46.9641	48.3059	37.5713	38.4701	29.2221	56.3569	44.4923	18.7856	49.1317	52.5998	56.3569	78.0012	35.0665	46.5168	58.966	41.3284	62.6188	77.12	48.6216	66.197	57.802
UGT3A1	3.01144	6.66587	8.46677	5.31555	9.06893	30.5267	6.41921	24.153	9.39282	6.14373	4.9006	8.34917	6.95764	10.7346	3.13094	21.9166	18.7856	29.2221	5.39301	20.8729	13.0054	11.8646	9.39282	30.346	19.5371	15.0285	13.885	27.5523	16.9965	19.8293	16.6387	16.4374	15.8195	22.1007	23.2584	23.1208
GBP4	8.46071	21.2096	39.688	13.1681	31.5253	63.4015	4.53121	21.4693	19.9597	4.48965	6.53413	30.057	10.6262	5.36732	12.5238	10.6452	18.7856	8.34917	5.75254	4.17459	27.4559	5.93231	18.7856	31.7911	15.0285	11.2714	16.7437	30.057	16.9965	24.5257	15.0285	14.0892	17.7969	11.0504	3.57822	11.5604
SYT3	6.45308	9.08982	14.2877	8.21494	9.93264	25.8303	11.5168	16.102	15.2633	7.79781	13.0683	10.019	13.5358	5.36732	21.9166	23.169	48.3059	20.8729	11.8646	20.8729	24.5658	17.7969	9.39282	24.5658	18.0342	26.2999	38.388	15.0285	30.4148	31.3094	98.7588	31.3094	31.639	37.5713	26.8366	63.5822
RPLP1	1177.33	751.425	564.098	997.149	809.294	471.989	1201.53	362.294	567.091	1184.79	916.412	534.347	495.384	246.897	200.38	408.274	182.489	125.238	526.897	338.141	325.136	452.833	103.321	151.73	529.004	589.869	544.375	242.961	638.712	372.582	349.413	889.97	417.239	446.435	844.459	395.943
F3	82.5994	52.115	55.034	140.983	73.847	42.2677	57.0177	60.3824	55.1828	61.201	55.5401	62.6188	103.859	252.264	360.058	38.8236	77.8262	66.7934	55.7277	112.714	471.086	30.6502	37.5713	30.346	42.0798	165.314	43.697	17.5333	62.6188	35.484	34.8876	56.3569	27.6841	33.1511	41.1495	29.8643
HSP90AB1	889.235	502.97	329.146	827.897	486.267	300.57	718.763	238.846	359.275	768.675	751.425	311.424	480.71	214.693	131.499	246.718	93.9282	104.365	578.13	279.697	210.977	333.198	84.5354	99.7084	120.228	371.956	116.389	87.6663	275.523	167.505	139.014	420.329	183.901	121.554	298.781	92.4831
ACVR2B	12.9062	24.8455	20.6377	10.6311	13.3875	14.0892	14.9152	25.4948	11.741	10.1608	16.3353	15.8634	11.3852	16.102	21.9166	28.8046	21.4693	12.5238	11.8646	25.0475	14.4505	19.7744	9.39282	28.901	7.51425	7.51425	18.3773	15.0285	26.8366	15.6547	16.102	20.3511	27.6841	30.941	28.6257	19.2673
RIPPLY2	3.58505	9.08982	9.52511	6.0404	6.04595	16.4374	4.53121	25.4948	8.21872	4.25335	11.4347	15.0285	5.56611	5.36732	15.6547	15.6547	24.153	33.3967	5.75254	4.17459	14.4505	14.8308	9.39282	26.0109	16.5314	11.2714	18.3773	35.0665	21.4693	18.7856	16.102	12.5238	15.8195	24.3108	12.5238	8.67029
PSTPIP1	3.87185	20.6036	49.7422	5.19474	19.4334	49.3123	4.53121	22.8111	31.7008	4.48965	11.4347	22.5428	7.71666	16.102	50.095	9.39282	29.5203	37.5713	5.39301	4.17459	69.3623	13.842	37.5713	28.901	33.0627	11.2714	36.3461	22.5428	18.7856	45.9204	14.4918	14.0892	13.842	13.2604	12.5238	26.0109
KDELR2	109.989	101.806	74.6134	103.653	113.146	46.9641	103.274	56.3569	81.0131	108.46	104.546	60.114	132.322	59.0406	43.8332	60.7402	53.6732	41.7459	137.162	162.809	65.0272	87.9959	46.9641	46.2416	94.6796	45.0855	54.315	30.057	55.4624	49.5732	67.0916	60.2706	53.3908	30.941	51.8841	42.3881
SOCS6	46.8924	24.2395	32.8087	46.3903	21.1608	11.741	50.4097	32.2039	29.3526	67.3447	58.8072	27.5523	45.5409	42.9386	21.9166	36.9451	13.4183	16.6983	47.4584	41.7459	24.5658	39.5487	9.39282	28.901	15.0285	33.8141	20.8276	20.038	36.6767	18.2638	12.8816	18.0029	9.88718	19.8907	23.2584	21.1941
C1orf158	4.30205	7.27186	8.46677	3.98666	4.75039	7.04461	3.20961	25.4948	10.5669	4.48965	9.8012	9.18409	5.31311	5.36732	3.13094	13.7761	16.102	12.5238	4.3144	4.17459	7.22524	6.92102	9.39282	15.8955	12.0228	7.51425	8.98443	10.019	4.47277	12.5238	9.12445	10.9583	11.8646	11.0504	5.36732	6.74356
DAZAP1	148.134	117.562	98.9553	130.956	106.668	98.6246	133.671	88.5609	106.843	131.381	147.018	108.539	112.461	53.6732	65.7497	79.5259	48.3059	25.0475	110.916	108.539	85.2579	102.827	28.1785	36.1262	33.0627	67.6283	41.2467	30.057	71.5643	43.3113	36.4978	79.0562	29.6615	46.4116	64.4079	31.7911
LEMD1	7.17009	9.69581	12.7001	7.85252	6.04595	9.39282	6.23041	16.102	4.69641	8.03411	9.8012	17.5333	9.7407	5.36732	9.39282	25.6737	26.8366	16.6983	7.72997	4.17459	8.67029	19.7744	37.5713	28.901	36.0684	26.2999	33.0791	52.5998	42.9386	31.8312	24.6897	37.5713	37.5713	55.2519	46.5168	35.6445
MGAT4A	25.8123	15.7557	26.4586	32.3765	14.2512	30.5267	33.9841	36.2294	22.3079	36.6261	22.8695	20.8729	25.0475	10.7346	28.1785	30.6832	26.8366	33.3967	22.8304	25.0475	33.2361	22.7405	56.3569	34.6812	25.5485	11.2714	24.503	25.0475	24.153	34.4403	21.4693	23.482	27.6841	33.1511	23.2584	18.304
NRG1	6.30968	10.3018	9.52511	6.40282	11.2282	14.0892	8.68482	34.8876	7.04461	8.743	9.8012	15.0285	13.1563	16.102	28.1785	21.2904	37.5713	41.7459	7.37044	25.0475	50.5767	20.7631	9.39282	28.901	37.5713	52.5998	39.6132	45.0855	31.3094	33.9185	31.6672	34.4403	35.5938	55.2519	48.3059	42.3881
REELD1	5.01906	7.87785	10.5835	5.91959	6.47781	16.4374	8.49602	29.5203	7.04461	5.67114	8.16767	15.0285	8.85518	16.102	9.39282	20.038	32.2039	29.2221	6.29184	4.17459	11.5604	16.8082	37.5713	30.346	13.5257	18.7856	15.1102	32.5618	21.4693	16.1765	25.7632	8.61008	13.842	13.2604	25.0475	20.2307
PPP1R3D	15.344	15.7557	16.4044	14.7386	10.7963	32.8749	15.6704	26.8366	16.4374	15.5956	11.4347	17.5333	17.2044	21.4693	18.7856	20.6642	18.7856	29.2221	15.2802	8.34917	17.3406	26.6954	18.7856	21.6757	21.0399	7.51425	18.3773	20.038	18.7856	19.8293	20.3958	13.3065	27.6841	30.941	23.2584	20.2307
COASY	47.6094	41.2072	35.4546	49.6521	35.412	35.2231	44.5569	52.3314	25.8303	47.7321	45.7389	15.8634	55.1551	16.102	25.0475	23.169	26.8366	25.0475	60.4017	25.0475	18.7856	53.3908	28.1785	20.2307	21.0399	11.2714	25.7282	22.5428	37.5713	24.0039	27.3734	38.354	21.7518	22.1007	21.4693	29.8643
C5	4.15865	10.3018	7.40842	4.83232	7.34151	4.69641	5.85281	30.8621	11.741	6.85262	13.0683	15.0285	5.31311	16.102	3.13094	14.4023	13.4183	12.5238	5.03347	4.17459	13.0054	4.94359	28.1785	18.7856	18.0342	3.75713	11.8431	25.0475	12.5238	13.5674	12.3448	12.5238	11.8646	17.6806	17.8911	10.597
TIGD6	6.30968	6.66587	12.171	6.40282	8.20522	14.0892	7.92962	17.4438	10.5669	8.27041	6.53413	13.3587	5.81912	21.4693	15.6547	18.1594	29.5203	20.8729	8.44904	8.34917	13.0054	11.8646	18.7856	14.4505	16.5314	15.0285	20.4192	27.5523	8.94554	10.4365	12.8816	12.5238	15.8195	24.3108	14.3129	13.4871
GPR162	5.59267	9.08982	7.93759	5.19474	7.34151	11.741	5.28641	17.4438	10.5669	6.38003	6.53413	12.5238	9.23469	21.4693	18.7856	11.8976	16.102	29.2221	5.75254	4.17459	13.0054	9.88718	9.39282	28.901	19.5371	33.8141	17.1521	15.0285	18.7856	14.0892	25.2264	12.5238	21.7518	17.6806	21.4693	22.1574
SSX5	6.02288	4.24192	13.2293	4.95313	6.04595	18.7856	6.04161	29.5203	9.39282	4.72595	13.0683	5.0095	5.69262	10.7346	15.6547	13.1499	24.153	16.6983	5.21324	12.5238	15.8955	17.7969	46.9641	27.4559	27.0513	33.8141	24.0946	17.5333	32.2039	22.4384	19.8591	24.2648	21.7518	24.3108	28.6257	16.3772
TPM4	478.962	569.629	524.939	434.909	741.493	382.757	305.857	96.6118	426.199	352.792	243.397	422.468	307.401	359.611	262.999	135.257	161.02	108.539	279.178	438.332	329.471	227.405	103.321	134.39	375.713	165.314	217.26	235.447	175.333	239.517	352.096	247.344	288.706	402.234	125.238	158.955
GPR85	8.46071	13.3317	14.2877	7.36929	9.93264	11.741	8.68482	18.7856	14.0892	8.5067	14.7018	11.6888	9.99371	21.4693	15.6547	32.5618	32.2039	8.34917	8.98834	41.7459	13.0054	13.842	46.9641	30.346	18.0342	7.51425	17.9689	5.0095	19.6802	16.1765	15.5652	15.6547	27.6841	22.1007	8.94554	17.3406
TSC22D3	29.1106	69.0827	198.44	42.2828	153.308	267.695	25.8657	34.8876	102.147	35.6809	19.6024	137.761	25.0475	139.55	187.856	32.5618	61.7242	54.2696	14.7409	133.587	209.532	22.7405	28.1785	76.5876	204.388	60.114	367.953	70.133	34.8876	133.065	60.6508	36.7885	128.533	128.184	32.2039	420.991
C6orf136	53.0587	28.4814	17.4627	52.4307	25.4794	18.7856	56.8289	25.4948	22.3079	50.095	32.6707	21.7078	56.0407	21.4693	21.9166	36.9451	13.4183	33.3967	65.4351	45.9204	13.0054	46.4697	46.9641	21.6757	25.5485	33.8141	21.6443	22.5428	26.8366	21.3948	28.4468	36.0058	15.8195	19.8907	23.2584	20.2307
AMD1	66.2516	47.2671	47.0964	64.5114	47.9358	54.0087	57.9617	30.8621	36.3972	62.1462	52.2731	40.9109	53.7636	53.6732	43.8332	56.3569	45.6223	50.095	48.3573	41.7459	28.901	45.481	28.1785	39.0163	43.5827	45.0855	35.121	22.5428	39.3604	41.7459	23.0795	60.2706	31.639	24.3108	48.3059	21.1941
CLIC1	814.235	276.937	258.766	663.115	322.163	194.901	549.598	131.499	214.861	590.743	346.309	185.352	479.951	166.387	144.023	184.725	67.0916	75.1425	706.664	379.887	173.406	382.634	65.7497	70.8074	112.714	270.513	82.9018	67.6283	229.006	111.148	91.2445	285.698	164.127	86.1929	157.442	66.4723
STEAP4	6.45308	12.1198	20.1086	6.64444	10.7963	21.1338	7.74082	18.7856	10.5669	5.19854	9.8012	16.6983	10.3732	16.102	15.6547	25.0475	24.153	25.0475	8.62881	20.8729	11.5604	19.7744	18.7856	20.2307	42.0798	33.8141	33.8958	52.5998	19.6802	31.8312	25.7632	21.9166	25.7067	22.1007	28.6257	20.2307
UBL5	135.515	105.442	86.2552	114.043	85.0752	70.4461	122.154	45.6223	64.5756	126.183	89.8443	66.7934	126.503	37.5713	103.321	82.0306	59.0406	62.6188	155.319	79.3171	76.5876	105.793	56.3569	50.5767	84.1597	90.1711	69.8336	47.5903	88.5609	72.0116	65.4814	93.9282	61.3005	72.9325	82.299	62.6188
ZNF541	5.16246	7.87785	14.8168	6.28201	5.18224	9.39282	4.72001	28.1785	7.04461	6.38003	4.9006	10.8539	6.70464	10.7346	18.7856	11.2714	18.7856	8.34917	6.11207	4.17459	21.6757	16.8082	9.39282	11.5604	28.5542	3.75713	15.1102	22.5428	16.9965	16.1765	18.2489	18.7856	11.8646	11.0504	19.6802	16.3772
SLC22A4	6.30968	12.7258	13.7585	4.10747	9.93264	14.0892	7.17441	21.4693	16.4374	6.38003	8.16767	15.8634	7.96966	5.36732	15.6547	17.5333	34.8876	29.2221	6.65137	8.34917	8.67029	16.8082	28.1785	24.5658	22.5428	7.51425	17.9689	30.057	24.153	28.1785	19.8591	13.3065	17.7969	19.8907	19.6802	17.3406
P2RY11	15.6308	18.1796	20.6377	15.9466	16.4104	21.1338	13.5936	24.153	16.4374	17.9586	27.7701	12.5238	18.2164	10.7346	18.7856	32.5618	21.4693	29.2221	15.1004	12.5238	21.6757	26.6954	37.5713	36.1262	42.0798	45.0855	30.6288	27.5523	36.6767	29.2221	30.5938	29.7439	31.639	53.0418	33.9931	34.6812
OR52H1	6.02288	7.27186	6.35007	6.64444	5.6141	11.741	4.53121	16.102	7.04461	5.43484	6.53413	10.8539	7.33715	10.7346	18.7856	21.9166	21.4693	12.5238	5.39301	8.34917	20.2307	11.8646	9.39282	24.5658	24.0456	15.0285	11.0264	12.5238	11.6292	14.6111	18.7856	11.741	9.88718	8.8403	10.7346	15.4139
ZNHIT1	202.627	118.168	91.5469	179.762	114.009	56.3569	190.5	61.7242	73.9684	187.384	145.384	76.8124	182.67	80.5099	62.6188	82.0306	37.5713	58.4442	242.326	150.285	83.8128	121.612	18.7856	59.247	46.5884	120.228	54.315	50.095	73.3534	65.2279	59.5773	91.58	61.3005	68.5123	94.8227	45.2782
ORM1	5.30587	12.1198	14.2877	6.52363	10.3645	23.482	8.11842	22.8111	21.1338	6.14373	17.9689	13.3587	6.95764	16.102	21.9166	21.9166	45.6223	37.5713	8.26928	12.5238	17.3406	29.6615	18.7856	30.346	31.5599	7.51425	15.1102	22.5428	24.153	15.6547	14.4918	13.3065	17.7969	15.4705	17.8911	24.0841
ZDHHC6	46.6056	46.6611	30.1629	44.5781	44.4809	42.2677	45.1233	32.2039	31.7008	37.5713	37.5713	28.3872	40.7338	21.4693	18.7856	43.8332	21.4693	41.7459	41.1666	50.095	33.2361	43.5036	9.39282	31.7911	22.5428	18.7856	29.812	20.038	38.4658	26.0912	23.0795	29.7439	19.7744	15.4705	17.8911	20.2307
STK11	35.5636	33.3294	31.7504	34.0678	31.5253	23.482	36.4385	21.4693	31.7008	33.0816	27.7701	21.7078	44.4024	37.5713	43.8332	50.7212	50.9896	58.4442	37.2117	29.2221	40.4614	37.5713	18.7856	41.9064	33.0627	52.5998	43.697	35.0665	47.4114	38.0931	33.8141	31.3094	31.639	46.4116	35.7822	37.5713
AVEN	37.2845	33.3294	29.1045	33.7054	46.6402	30.5267	30.2081	42.9386	27.0044	31.1912	29.4036	40.9109	28.7161	37.5713	25.0475	43.8332	24.153	20.8729	34.3355	16.6983	15.8955	39.5487	9.39282	26.0109	66.1254	26.2999	37.1629	37.5713	34.8876	28.1785	31.6672	25.8303	31.639	41.9914	50.095	32.7544
TPSAB1	5.01906	61.8108	86.7843	6.16121	54.8454	39.9195	6.23041	14.7601	9.39282	5.19854	11.4347	6.67934	7.21065	16.102	25.0475	21.9166	10.7346	45.9204	6.11207	25.0475	24.5658	16.8082	18.7856	49.1317	27.0513	37.5713	46.5557	22.5428	21.4693	22.4384	39.1815	7.82735	27.6841	11.0504	14.3129	38.5346
RNF217	15.7742	22.4216	31.2212	21.5038	30.6616	16.4374	17.936	33.5458	34.049	17.486	21.2359	33.3967	20.8729	48.3059	31.3094	21.2904	26.8366	8.34917	20.6732	8.34917	15.8955	33.6164	37.5713	28.901	39.0741	30.057	24.9114	47.5903	22.3639	29.2221	31.6672	22.6993	21.7518	28.731	35.7822	13.4871
OLFML3	13.3364	27.2695	40.2171	14.497	41.0261	42.2677	17.5584	22.8111	42.2677	14.1778	19.6024	45.9204	22.7705	80.5099	72.0116	58.2355	48.3059	62.6188	19.0553	20.8729	67.9173	45.481	37.5713	80.9227	118.725	26.2999	92.2946	60.114	28.6257	62.6188	388.058	50.095	55.3682	99.4534	30.4148	211.941
TXLNB	3.72845	5.45389	6.35007	2.41616	8.20522	14.0892	3.58721	28.1785	7.04461	4.48965	9.8012	5.84442	3.54207	5.36732	6.26188	6.88807	16.102	8.34917	4.3144	4.17459	7.22524	3.95487	37.5713	13.0054	19.5371	18.7856	20.0108	32.5618	15.2074	15.1329	15.5652	11.741	11.8646	17.6806	7.15643	17.3406
COMTD1	48.183	36.9653	31.7504	49.5313	25.0475	32.8749	39.2705	38.9131	34.049	44.6602	50.6395	35.9014	41.7459	48.3059	28.1785	31.9356	16.102	37.5713	46.3798	45.9204	37.5713	54.3795	46.9641	27.4559	28.5542	22.5428	27.7701	17.5333	42.044	18.7856	26.8366	29.7439	17.7969	46.4116	44.7277	39.498
TANGO6	12.6194	21.8156	17.9919	12.2016	18.1379	23.482	10.0064	24.153	15.2633	10.6334	22.8695	11.6888	10.6262	16.102	21.9166	18.7856	10.7346	29.2221	13.123	16.6983	21.6757	19.7744	18.7856	20.2307	16.5314	22.5428	16.7437	22.5428	21.4693	17.742	19.3224	16.4374	9.88718	8.8403	17.8911	8.67029
DNAJC27	5.01906	6.66587	13.2293	4.10747	10.3645	14.0892	4.15361	26.8366	11.741	5.67114	6.53413	11.6888	7.84316	26.8366	6.26188	17.5333	21.4693	20.8729	8.62881	16.6983	21.6757	7.90974	9.39282	15.8955	19.5371	11.2714	13.885	20.038	14.3129	16.1765	13.4183	16.4374	17.7969	19.8907	5.36732	15.4139
NSMAF	34.7032	35.7533	39.1588	28.2691	32.8209	28.1785	29.6417	56.3569	44.6159	34.0268	52.2731	36.7364	29.7281	5.36732	25.0475	27.5523	42.9386	25.0475	37.3915	29.2221	34.6812	39.5487	46.9641	20.2307	34.5656	7.51425	33.4874	37.5713	38.4658	25.5693	28.4468	31.3094	41.5261	22.1007	25.0475	23.1208
PPM1K	5.59267	22.4216	28.5753	7.00686	19.8653	37.5713	6.79681	20.1275	28.1785	6.61632	13.0683	35.9014	11.0057	21.4693	21.9166	22.5428	45.6223	33.3967	9.16811	20.8729	40.4614	22.7405	56.3569	40.4614	42.0798	18.7856	42.8803	25.0475	21.4693	26.0912	25.7632	19.5684	27.6841	26.5209	16.102	31.7911
TRAC	5.30587	27.8755	121.181	6.52363	77.3018	267.695	5.85281	18.7856	109.192	4.72595	1.63353	74.3076	12.1442	10.7346	31.3094	10.6452	29.5203	37.5713	9.34788	25.0475	119.939	11.8646	28.1785	27.4559	31.5599	15.0285	51.8647	25.0475	19.6802	69.4025	21.4693	10.1756	17.7969	22.1007	14.3129	42.3881
WDR47	9.03431	19.3916	18.5211	10.9935	18.5697	23.482	11.328	26.8366	27.0044	12.9964	17.9689	16.6983	13.7888	16.102	28.1785	19.4118	26.8366	20.8729	11.6848	25.0475	28.901	10.8759	18.7856	26.0109	31.5599	15.0285	27.7701	15.0285	21.4693	20.3511	19.3224	15.6547	21.7518	11.0504	23.2584	16.3772
IRX6	4.58886	9.08982	8.99594	5.31555	6.04595	18.7856	5.66401	9.39282	9.39282	7.08892	8.16767	10.8539	7.71666	10.7346	25.0475	18.7856	18.7856	8.34917	6.65137	12.5238	8.67029	19.7744	18.7856	24.5658	22.5428	22.5428	25.3198	27.5523	12.5238	21.3948	77.8262	25.0475	9.88718	22.1007	17.8911	41.4247
FAM133A	3.15484	5.45389	11.1126	4.34909	10.3645	14.0892	5.47521	20.1275	5.87051	8.5067	6.53413	10.019	6.70464	5.36732	12.5238	15.6547	21.4693	16.6983	5.57277	8.34917	13.0054	23.7292	18.7856	30.346	19.5371	11.2714	17.9689	35.0665	21.4693	20.3511	21.4693	10.9583	13.842	11.0504	17.8911	20.2307
MEA1	35.707	31.5114	33.3379	31.8933	28.9342	14.0892	35.8721	32.2039	30.5267	39.4617	21.2359	35.9014	23.15	32.2039	31.3094	21.2904	29.5203	25.0475	31.639	8.34917	18.7856	32.6277	9.39282	31.7911	15.0285	11.2714	24.9114	30.057	30.4148	26.0912	25.7632	27.3957	31.639	30.941	30.4148	18.304
FBXW5	117.876	100.594	70.9092	125.761	89.3937	86.8836	129.139	41.5968	65.7497	118.385	91.4779	69.2981	102.594	32.2039	65.7497	58.2355	42.9386	33.3967	116.129	83.4917	70.8074	62.2892	9.39282	63.5822	43.5827	56.3569	43.2886	35.0665	55.4624	43.3113	69.2385	72.0116	43.5036	37.5713	60.8297	48.1683
PRKCSH	214.242	159.981	127.531	203.32	175.333	93.9282	228.826	87.219	184.334	244.095	179.689	133.587	179.76	118.081	122.107	108.957	50.9896	66.7934	184.621	183.682	122.829	145.342	56.3569	60.6921	64.6226	97.6853	62.4827	47.5903	75.1425	74.0989	57.9671	111.931	71.1877	53.0418	60.8297	51.0584
GNRH2	3.58505	3.63593	8.46677	3.86585	9.06893	16.4374	5.09761	16.102	9.39282	5.67114	6.53413	17.5333	7.84316	26.8366	18.7856	13.1499	18.7856	12.5238	7.55021	8.34917	15.8955	15.8195	28.1785	34.6812	19.5371	15.0285	18.7856	20.038	23.2584	22.4384	22.5428	16.4374	29.6615	30.941	17.8911	28.901
ALDH1A1	9.46452	27.8755	31.2212	19.5709	26.7749	21.1338	13.0272	34.8876	34.049	9.2156	14.7018	35.0665	34.4087	5.36732	28.1785	41.9546	37.5713	33.3967	55.1884	33.3967	17.3406	29.6615	18.7856	30.346	30.057	11.2714	36.7545	25.0475	18.7856	19.3075	34.8876	18.7856	29.6615	22.1007	30.4148	37.5713
C12orf40	3.29824	7.87785	7.93759	6.16121	8.63707	16.4374	5.66401	18.7856	14.0892	6.61632	9.8012	8.34917	6.19863	16.102	15.6547	16.9071	29.5203	25.0475	7.01091	12.5238	14.4505	12.8533	46.9641	31.7911	24.0456	11.2714	16.7437	17.5333	28.6257	17.2202	17.1754	15.6547	11.8646	30.941	16.102	27.9376
KCNJ15	5.44927	7.87785	11.1126	5.67797	8.20522	11.741	5.28641	30.8621	11.741	4.96224	17.9689	10.8539	6.83114	10.7346	12.5238	10.6452	16.102	25.0475	7.55021	16.6983	20.2307	8.89846	46.9641	17.3406	22.5428	3.75713	19.194	25.0475	25.0475	26.0912	21.4693	12.5238	13.842	26.5209	17.8911	19.2673
ACSF2	32.2654	19.3916	30.692	33.2222	25.4794	23.482	45.8785	38.9131	29.3526	46.3143	21.2359	35.0665	53.5106	37.5713	40.7022	55.1045	32.2039	12.5238	46.9191	45.9204	37.5713	30.6502	9.39282	23.1208	278.027	255.485	347.534	207.894	201.275	206.642	167.997	242.648	209.608	382.343	356.033	352.592
EIF2AK4	16.6346	12.7258	21.1669	13.0473	16.4104	4.69641	12.272	25.4948	10.5669	9.45189	16.3353	21.7078	13.1563	21.4693	6.26188	17.5333	10.7346	25.0475	12.7634	20.8729	18.7856	16.8082	9.39282	20.2307	27.0513	7.51425	24.9114	10.019	16.9965	16.1765	18.7856	15.6547	13.842	13.2604	10.7346	25.0475
HECTD3	45.1716	37.5713	32.8087	47.3567	31.5253	42.2677	48.1441	40.2549	25.8303	49.1498	44.1054	29.2221	55.0286	32.2039	46.9641	35.6927	24.153	33.3967	61.66	37.5713	37.5713	35.5938	9.39282	31.7911	22.5428	48.8427	22.4611	40.076	33.9931	25.5693	27.9101	28.9612	23.7292	17.6806	23.2584	23.1208
UNCX	4.87566	9.69581	12.171	5.55717	7.34151	14.0892	5.09761	29.5203	2.3482	4.96224	8.16767	15.0285	8.72868	16.102	3.13094	12.5238	29.5203	20.8729	6.29184	12.5238	4.33515	8.89846	9.39282	20.2307	19.5371	26.2999	15.927	15.0285	17.8911	16.6983	23.0795	11.741	9.88718	19.8907	10.7346	23.1208
ZNF496	10.6117	19.9976	19.5794	11.96	19.4334	7.04461	8.30722	30.8621	23.482	8.9793	19.6024	36.7364	13.1563	21.4693	25.0475	26.9261	37.5713	25.0475	9.52764	20.8729	17.3406	28.6728	18.7856	14.4505	25.5485	15.0285	18.7856	25.0475	12.5238	19.3075	19.3224	16.4374	17.7969	30.941	16.102	20.2307
OR2D2	2.86804	6.66587	13.7585	4.5907	7.77337	14.0892	3.96481	17.4438	14.0892	7.32522	9.8012	9.18409	5.69262	10.7346	25.0475	13.1499	18.7856	12.5238	7.55021	8.34917	10.1153	8.89846	37.5713	13.0054	12.0228	7.51425	15.1102	25.0475	22.3639	12.5238	12.8816	12.5238	15.8195	15.4705	16.102	17.3406
MALSU1	80.0182	49.691	41.2755	62.6993	49.2313	39.9195	63.6257	40.2549	29.3526	53.8758	71.8755	36.7364	54.6491	53.6732	31.3094	48.8427	21.4693	37.5713	66.8733	37.5713	46.2416	47.4584	28.1785	23.1208	31.5599	45.0855	23.6862	40.076	43.8332	33.9185	27.3734	46.9641	43.5036	33.1511	48.3059	31.7911
SPDYE16	55.6399	86.6563	128.589	61.7329	86.3707	164.374	77.0305	63.0661	156.156	82.9404	120.881	113.549	103.859	161.02	259.868	435.827	313.988	404.935	73.1651	108.539	179.186	177.969	131.499	372.823	88.6682	82.6568	137.217	70.133	94.8227	140.37	51.5263	138.544	134.466	53.0418	110.925	116.567
HADHB	99.234	66.0527	69.8508	101.479	72.5514	70.4461	142.355	50.9896	65.7497	132.09	80.0431	85.9965	111.702	75.1425	37.5713	58.8617	32.2039	50.095	140.578	66.7934	47.6866	92.9395	37.5713	37.5713	49.5941	71.3854	54.315	42.5808	61.7242	54.7914	51.5263	69.6634	61.3005	57.4619	57.2515	37.5713
POLDIP3	47.466	35.7533	56.0923	48.6856	44.9128	37.5713	45.1233	38.9131	66.9238	48.2047	49.006	42.5808	41.3664	64.4079	31.3094	35.0665	42.9386	62.6188	43.6833	25.0475	27.4559	34.6051	56.3569	37.5713	42.0798	37.5713	33.8958	45.0855	21.4693	39.6586	34.8876	32.8749	31.639	37.5713	41.1495	26.0109
KLC3	5.87947	8.48384	13.2293	6.76525	6.47781	11.741	5.85281	24.153	5.87051	5.43484	13.0683	10.8539	8.72868	21.4693	31.3094	16.9071	18.7856	33.3967	7.72997	8.34917	17.3406	12.8533	9.39282	33.2361	58.6112	48.8427	62.4827	77.6473	59.9351	54.2696	36.4978	50.8778	45.481	50.8317	57.2515	50.095
LIMK1	36.9977	47.8731	56.0923	35.6383	53.5499	32.8749	27.3761	32.2039	36.3972	30.9549	35.9377	35.0665	33.6497	69.7752	31.3094	30.6832	37.5713	58.4442	35.9534	29.2221	43.3515	31.639	37.5713	31.7911	45.0855	15.0285	25.3198	40.076	30.4148	36.5276	34.8876	31.3094	33.6164	30.941	12.5238	31.7911
TROAP	29.8276	32.7234	23.8128	22.7119	32.389	32.8749	20.9568	30.8621	27.0044	21.0305	53.9066	22.5428	19.9874	16.102	15.6547	17.5333	29.5203	33.3967	12.2241	33.3967	17.3406	27.6841	18.7856	15.8955	16.5314	26.2999	15.927	40.076	23.2584	21.3948	51.5263	33.6576	15.8195	26.5209	32.2039	43.3515
ANKH	70.5537	52.115	80.4343	65.4779	63.4825	56.3569	88.925	42.9386	55.1828	82.7041	63.7078	50.9299	83.1122	42.9386	25.0475	42.5808	40.2549	33.3967	82.8725	75.1425	49.1317	67.2328	56.3569	43.3515	78.1482	33.8141	42.4719	40.076	52.7787	47.4859	47.2325	57.9224	57.3456	48.6216	42.9386	46.2416
NDST3	4.73226	10.3018	11.6418	7.12767	14.683	9.39282	5.47521	18.7856	16.4374	6.14373	8.16767	15.8634	7.21065	21.4693	15.6547	21.2904	48.3059	33.3967	5.57277	4.17459	11.5604	17.7969	9.39282	31.7911	30.057	22.5428	20.4192	35.0665	16.102	15.1329	19.8591	11.741	15.8195	19.8907	16.102	18.304
PAK3	6.16628	7.87785	13.2293	7.12767	10.7963	4.69641	4.90881	22.8111	14.0892	5.90743	8.16767	15.8634	7.46365	21.4693	18.7856	11.2714	18.7856	20.8729	5.93231	20.8729	10.1153	5.93231	28.1785	30.346	22.5428	22.5428	16.3353	15.0285	15.2074	25.5693	19.8591	16.4374	13.842	11.0504	10.7346	16.3772
FRMD6	5.16246	57.5689	55.5632	7.6109	63.0506	32.8749	7.74082	24.153	68.0979	4.48965	13.0683	63.4537	9.6142	37.5713	21.9166	13.1499	45.6223	25.0475	7.37044	20.8729	36.1262	17.7969	28.1785	44.7965	60.114	15.0285	28.5868	50.095	15.2074	32.8749	37.0345	18.0029	25.7067	48.6216	12.5238	27.9376
CCNF	32.9824	23.6335	25.9295	25.1281	21.1608	18.7856	21.9008	21.4693	15.2633	23.1571	19.6024	23.3777	22.2645	16.102	18.7856	27.5523	21.4693	29.2221	17.9767	37.5713	24.5658	18.7856	18.7856	43.3515	25.5485	11.2714	24.503	22.5428	28.6257	24.0039	23.6162	28.9612	11.8646	15.4705	39.3604	32.7544
ITGB3	5.01906	53.327	55.034	8.09413	40.1624	35.2231	6.60801	22.8111	41.0936	7.32522	21.2359	38.4062	10.1202	32.2039	46.9641	18.7856	34.8876	20.8729	7.37044	91.8409	53.4668	9.88718	18.7856	24.5658	37.5713	22.5428	42.8803	27.5523	27.7312	29.2221	30.5938	21.9166	65.2554	46.4116	30.4148	31.7911
CHD7	65.5346	61.8108	34.9254	67.29	53.118	30.5267	80.2402	50.9896	56.3569	79.8685	111.08	35.9014	85.2628	53.6732	53.226	122.107	42.9386	37.5713	70.2888	70.968	53.4668	122.601	37.5713	27.4559	28.5542	37.5713	50.2312	22.5428	58.146	40.1804	29.5203	63.4015	41.5261	41.9914	53.6732	29.8643
PHLDA1	113.574	156.345	147.639	117.184	178.787	79.839	111.77	99.2955	143.24	94.9915	127.416	130.247	47.1855	69.7752	190.987	50.095	75.1425	33.3967	26.0662	70.968	108.379	41.5261	18.7856	47.6866	63.1197	101.442	40.43	27.5523	110.03	61.5751	78.3629	166.723	112.714	70.7224	103.768	45.2782
UBXN2B	21.6537	23.0276	34.3962	21.987	24.6157	23.482	21.3344	21.4693	32.8749	22.4482	11.4347	37.5713	17.4574	26.8366	34.4403	28.8046	24.153	8.34917	22.4709	20.8729	26.0109	23.7292	9.39282	21.6757	31.5599	11.2714	26.5449	32.5618	21.4693	32.8749	17.1754	35.2231	27.6841	35.3612	33.9931	31.7911
P3H2	16.6346	11.5138	16.4044	16.1883	10.3645	11.741	10.1952	34.8876	8.21872	13.9415	4.9006	10.019	9.4877	16.102	6.26188	10.6452	18.7856	16.6983	10.9658	12.5238	8.67029	9.88718	9.39282	10.1153	22.5428	3.75713	17.9689	32.5618	23.2584	20.8729	19.3224	23.482	7.90974	28.731	23.2584	21.1941
MRPL45	39.8657	21.2096	17.9919	28.1483	18.5697	25.8303	30.9633	34.8876	22.3079	28.1194	19.6024	15.0285	23.656	10.7346	9.39282	14.4023	18.7856	20.8729	25.8864	29.2221	15.8955	28.6728	28.1785	18.7856	22.5428	15.0285	18.3773	20.038	27.7312	20.8729	20.9326	25.0475	23.7292	15.4705	23.2584	14.4505
HCN3	10.8985	6.66587	14.8168	11.2351	14.2512	14.0892	11.5168	28.1785	5.87051	10.6334	19.6024	11.6888	14.8008	21.4693	9.39282	20.038	26.8366	12.5238	10.4265	20.8729	10.1153	16.8082	46.9641	20.2307	18.0342	15.0285	24.0946	27.5523	25.9421	25.0475	30.5938	22.6993	9.88718	24.3108	30.4148	26.0109
OLFM3	3.87185	7.87785	10.0543	4.22828	6.04595	11.741	5.28641	25.4948	12.9151	4.01705	4.9006	14.1936	7.21065	16.102	12.5238	21.9166	21.4693	25.0475	6.11207	12.5238	13.0054	9.88718	28.1785	27.4559	24.0456	7.51425	21.6443	15.0285	19.6802	18.2638	23.6162	14.0892	9.88718	26.5209	26.8366	27.9376
PRDM12	8.60411	10.3018	13.2293	7.73171	9.06893	9.39282	8.68482	22.8111	12.9151	7.79781	13.0683	9.18409	10.2467	32.2039	15.6547	23.169	26.8366	25.0475	6.83114	8.34917	18.7856	18.7856	56.3569	41.9064	16.5314	22.5428	25.7282	22.5428	27.7312	25.5693	40.2549	25.0475	21.7518	24.3108	28.6257	31.7911
SPRED1	54.3493	61.8108	64.5591	50.8601	48.7995	42.2677	54.7521	41.5968	65.7497	48.9135	76.7761	59.2791	41.8724	37.5713	59.4878	43.207	32.2039	33.3967	40.6273	54.2696	59.247	54.3795	28.1785	43.3515	57.1083	30.057	28.1785	20.038	31.3094	44.355	39.1815	36.7885	49.4359	41.9914	42.9386	34.6812
SLC9B2	11.7589	27.2695	15.346	10.7519	29.3661	18.7856	10.5728	25.4948	19.9597	9.92449	8.16767	45.0855	12.0177	21.4693	25.0475	31.3094	37.5713	20.8729	8.44904	16.6983	27.4559	29.6615	56.3569	27.4559	19.5371	11.2714	24.0946	25.0475	19.6802	22.9602	39.1815	18.7856	15.8195	15.4705	21.4693	27.9376
OR52W1	5.87947	11.5138	12.171	6.16121	7.77337	7.04461	6.04161	6.70916	5.87051	7.32522	1.63353	10.8539	9.6142	5.36732	15.6547	15.6547	32.2039	25.0475	6.29184	12.5238	11.5604	18.7856	28.1785	17.3406	15.0285	18.7856	15.927	25.0475	18.7856	16.1765	19.8591	10.9583	15.8195	15.4705	16.102	23.1208
DRAXIN	5.59267	12.1198	12.7001	7.00686	8.63707	11.741	7.74082	21.4693	9.39282	8.27041	13.0683	8.34917	10.4997	10.7346	18.7856	18.7856	21.4693	20.8729	7.90974	12.5238	18.7856	17.7969	18.7856	20.2307	19.5371	7.51425	14.7018	20.038	16.102	24.0039	12.3448	13.3065	25.7067	17.6806	8.94554	12.5238
PIP4P2	9.17772	23.0276	16.9335	7.73171	26.3431	30.5267	10.1952	16.102	27.0044	9.2156	13.0683	17.5333	7.71666	10.7346	25.0475	15.6547	24.153	12.5238	9.52764	25.0475	31.7911	13.842	9.39282	18.7856	30.057	7.51425	19.194	17.5333	23.2584	20.8729	24.6897	14.872	9.88718	22.1007	23.2584	19.2673
OR2T12	6.59648	10.9078	16.4044	9.78544	9.93264	11.741	6.23041	21.4693	15.2633	7.79781	9.8012	14.1936	8.47567	10.7346	43.8332	26.9261	24.153	25.0475	8.08951	12.5238	20.2307	23.7292	18.7856	27.4559	24.0456	45.0855	19.194	27.5523	23.2584	31.3094	22.006	14.0892	9.88718	11.0504	17.8911	21.1941
NPM2	6.59648	12.7258	16.9335	8.21494	9.50078	18.7856	8.11842	26.8366	16.4374	6.38003	19.6024	21.7078	10.1202	26.8366	28.1785	27.5523	29.5203	25.0475	7.90974	8.34917	20.2307	17.7969	18.7856	36.1262	42.0798	22.5428	29.4036	50.095	29.5203	23.482	33.8141	28.9612	27.6841	39.7813	37.5713	33.7178
LYSMD4	13.7666	21.8156	11.1126	16.0675	17.706	25.8303	17.5584	17.4438	10.5669	15.123	22.8695	11.6888	16.1923	16.102	25.0475	27.5523	34.8876	16.6983	15.6397	12.5238	15.8955	18.7856	46.9641	39.0163	28.5542	11.2714	17.9689	35.0665	14.3129	19.8293	15.5652	23.482	13.842	17.6806	17.8911	26.9742
ZNF480	8.89091	18.1796	15.346	9.54383	9.06893	9.39282	12.4608	34.8876	12.9151	8.27041	22.8695	13.3587	16.0658	21.4693	15.6547	16.9071	29.5203	37.5713	12.4039	29.2221	8.67029	19.7744	18.7856	21.6757	13.5257	15.0285	17.5605	10.019	17.8911	17.742	18.7856	22.6993	9.88718	22.1007	10.7346	20.2307
CFAP58	7.17009	12.1198	13.2293	7.49009	9.06893	23.482	8.49602	33.5458	11.741	8.9793	17.9689	18.3682	9.7407	26.8366	28.1785	18.1594	59.0406	45.9204	8.80858	16.6983	21.6757	21.7518	56.3569	57.802	25.5485	15.0285	24.0946	25.0475	15.2074	18.7856	25.7632	14.0892	25.7067	17.6806	14.3129	26.0109
KLRC4	2.43783	7.27186	14.8168	5.55717	9.50078	23.482	3.39841	18.7856	7.04461	5.43484	4.9006	12.5238	10.6262	32.2039	15.6547	20.038	42.9386	29.2221	4.49417	4.17459	23.1208	5.93231	9.39282	15.8955	25.5485	3.75713	23.6862	30.057	21.4693	26.0912	12.3448	21.9166	13.842	13.2604	21.4693	28.901
THUMPD1	40.4393	31.5114	30.1629	34.5511	31.5253	23.482	32.8513	42.9386	36.3972	35.6809	32.6707	36.7364	40.1013	21.4693	25.0475	35.6927	34.8876	29.2221	50.6943	45.9204	30.346	37.5713	28.1785	30.346	39.0741	30.057	34.3042	22.5428	21.4693	37.5713	33.8141	25.0475	23.7292	37.5713	35.7822	31.7911
RPL35A	667.966	475.095	299.512	536.146	415.443	260.651	599.63	183.831	274.74	613.9	476.992	248.805	348.768	187.856	156.547	299.944	110.03	162.809	372.297	212.904	226.873	342.096	93.9282	132.945	366.696	353.17	312.413	167.818	377.502	304.223	222.744	596.444	310.457	181.226	483.059	246.622
ACOT7	51.4812	25.4515	29.6337	50.2561	27.6386	18.7856	38.1377	30.8621	25.8303	39.4617	39.2048	15.0285	29.2221	5.36732	12.5238	19.4118	24.153	20.8729	27.6841	41.7459	18.7856	24.7179	18.7856	17.3406	25.5485	33.8141	33.8958	17.5333	35.7822	16.1765	23.0795	29.7439	9.88718	17.6806	33.9931	15.4139
AVPR1B	3.72845	8.48384	8.99594	5.91959	6.04595	14.0892	5.85281	21.4693	8.21872	6.38003	11.4347	8.34917	6.45163	5.36732	21.9166	21.2904	24.153	20.8729	7.37044	12.5238	15.8955	15.8195	9.39282	31.7911	31.5599	30.057	46.9641	57.6093	39.3604	43.8332	40.7917	33.6576	53.3908	61.8821	46.5168	52.0218
INPPL1	55.0663	70.9006	91.0177	62.8201	91.553	72.7943	63.2481	28.1785	84.5354	63.8003	63.7078	91.8409	69.9559	42.9386	90.7972	77.6473	48.3059	62.6188	68.6709	79.3171	65.0272	59.3231	65.7497	47.6866	57.1083	45.0855	40.8383	40.076	31.3094	56.3569	40.7917	35.2231	71.1877	53.0418	57.2515	44.3148
UBL4B	3.15484	7.87785	12.7001	4.22828	3.02298	16.4374	5.47521	33.5458	7.04461	4.96224	4.9006	12.5238	6.32513	21.4693	18.7856	15.0285	21.4693	20.8729	4.85371	4.17459	14.4505	14.8308	18.7856	24.5658	13.5257	18.7856	24.0946	17.5333	29.5203	27.1348	14.4918	14.872	23.7292	17.6806	21.4693	22.1574
MRPS2	101.385	61.8108	47.0964	91.814	49.6632	21.1338	80.6178	45.6223	42.2677	80.1048	66.9749	40.076	53.7636	32.2039	46.9641	51.3474	26.8366	37.5713	63.6375	37.5713	24.5658	50.4246	18.7856	49.1317	49.5941	52.5998	41.6551	27.5523	65.3025	52.7041	47.7692	61.8361	41.5261	39.7813	60.8297	41.4247
RBFA	34.8466	21.8156	21.1669	32.4973	32.389	21.1338	33.2289	28.1785	23.482	26.7016	27.7701	26.7173	30.4871	21.4693	28.1785	38.8236	24.153	25.0475	24.6281	33.3967	30.346	31.639	37.5713	18.7856	15.0285	11.2714	15.927	20.038	20.5747	16.1765	17.1754	28.1785	19.7744	15.4705	25.0475	19.2673
LCTL	5.87947	11.5138	14.8168	4.22828	9.93264	16.4374	5.47521	21.4693	14.0892	9.2156	4.9006	14.1936	7.71666	5.36732	9.39282	18.7856	16.102	20.8729	8.26928	12.5238	15.8955	19.7744	9.39282	40.4614	25.5485	22.5428	16.3353	25.0475	27.7312	19.3075	19.3224	12.5238	27.6841	15.4705	16.102	22.1574
CFAP65	5.44927	6.66587	8.99594	7.24848	7.77337	4.69641	5.47521	17.4438	5.87051	5.43484	4.9006	10.8539	7.08415	16.102	15.6547	16.9071	18.7856	16.6983	6.29184	16.6983	13.0054	14.8308	9.39282	20.2307	13.5257	33.8141	17.9689	32.5618	13.4183	22.9602	16.6387	10.9583	23.7292	8.8403	17.8911	11.5604
FCRL4	4.58886	10.3018	11.1126	6.16121	9.06893	25.8303	6.79681	30.8621	14.0892	3.30816	9.8012	17.5333	6.95764	10.7346	28.1785	22.5428	26.8366	29.2221	6.11207	25.0475	13.0054	17.7969	46.9641	30.346	24.0456	18.7856	15.927	25.0475	19.6802	17.2202	18.7856	14.0892	11.8646	8.8403	14.3129	13.4871
ZFPM1	43.5941	31.5114	24.8711	48.5648	39.7305	23.482	43.2353	34.8876	46.9641	41.1157	49.006	30.8919	37.4448	32.2039	31.3094	53.8522	42.9386	20.8729	43.8631	54.2696	23.1208	44.4923	18.7856	18.7856	33.0627	26.2999	30.6288	35.0665	41.1495	33.3967	30.057	49.3123	21.7518	33.1511	28.6257	27.9376
LRIF1	24.0915	24.8455	21.6961	23.1951	17.2741	25.8303	25.488	26.8366	14.0892	23.1571	24.503	20.8729	19.1019	37.5713	31.3094	17.5333	32.2039	41.7459	19.5946	16.6983	28.901	31.639	9.39282	39.0163	25.5485	18.7856	24.0946	25.0475	29.5203	26.0912	21.4693	20.3511	37.5713	24.3108	17.8911	25.0475
TNK2	63.3836	23.6335	36.5129	70.3102	38.8668	54.0087	55.8849	38.9131	62.2274	58.6017	42.4719	40.076	57.4322	48.3059	72.0116	46.9641	45.6223	41.7459	67.5923	50.095	82.3678	53.3908	18.7856	33.2361	42.0798	60.114	53.0898	25.0475	44.7277	41.224	80.5099	51.6605	45.481	41.9914	41.1495	62.6188
MPP3	11.0419	16.3617	17.9919	12.6848	19.0016	23.482	11.7056	26.8366	18.7856	12.5238	16.3353	25.8824	11.6382	10.7346	15.6547	28.1785	29.5203	54.2696	11.1455	25.0475	20.2307	25.7067	28.1785	30.346	18.0342	18.7856	20.8276	27.5523	30.4148	24.0039	29.5203	21.1338	17.7969	35.3612	17.8911	30.8277
MYOZ2	5.59267	10.3018	13.2293	7.00686	6.04595	4.69641	7.17441	30.8621	10.5669	5.43484	8.16767	10.019	7.71666	5.36732	15.6547	18.1594	26.8366	25.0475	5.39301	8.34917	8.67029	13.842	46.9641	14.4505	13.5257	7.51425	11.8431	35.0665	15.2074	16.1765	17.7122	10.9583	13.842	13.2604	17.8911	18.304
DIS3L	22.5141	18.7856	26.9878	20.0541	23.752	25.8303	21.1456	41.5968	38.7454	18.9038	31.0371	20.8729	20.6199	5.36732	40.7022	30.057	32.2039	29.2221	15.6397	37.5713	34.6812	26.6954	46.9641	36.1262	18.0342	18.7856	24.9114	35.0665	33.0985	19.8293	26.2999	28.9612	23.7292	35.3612	17.8911	28.901
MITF	5.44927	19.3916	37.0421	6.16121	32.8209	28.1785	4.53121	18.7856	37.5713	5.67114	8.16767	22.5428	5.69262	16.102	15.6547	10.6452	18.7856	29.2221	5.39301	12.5238	13.0054	7.90974	28.1785	18.7856	25.5485	7.51425	20.4192	27.5523	16.9965	20.8729	28.9836	17.2202	33.6164	22.1007	25.0475	24.0841
PPM1L	8.1739	9.08982	11.1126	5.19474	11.2282	14.0892	8.49602	26.8366	15.2633	9.92449	6.53413	11.6888	9.8672	10.7346	28.1785	18.1594	24.153	33.3967	11.1455	4.17459	11.5604	9.88718	37.5713	17.3406	16.5314	15.0285	11.4347	17.5333	18.7856	14.6111	12.3448	9.39282	5.93231	17.6806	17.8911	13.4871
PCBP2	553.244	453.279	384.709	501.595	493.177	319.356	478.231	212.009	414.458	504.967	490.06	387.402	413.79	198.591	241.082	213.53	118.081	171.158	418.497	379.887	335.251	329.243	75.1425	132.945	222.422	199.128	220.935	125.238	215.588	177.42	121.838	239.517	162.15	101.663	196.802	145.468
NOCT	13.7666	18.7856	20.1086	12.9265	15.5467	16.4374	16.8032	29.5203	19.9597	16.3045	9.8012	17.5333	9.23469	21.4693	15.6547	13.1499	29.5203	20.8729	10.2467	12.5238	18.7856	16.8082	46.9641	24.5658	13.5257	18.7856	25.3198	27.5523	21.4693	22.9602	22.5428	11.741	21.7518	19.8907	17.8911	18.304
SBK1	6.16628	6.05988	13.2293	6.64444	6.47781	23.482	7.36321	32.2039	12.9151	9.45189	3.26707	13.3587	8.22267	16.102	9.39282	20.038	32.2039	12.5238	6.47161	12.5238	14.4505	14.8308	28.1785	21.6757	28.5542	11.2714	22.0527	27.5523	22.3639	17.742	45.0855	22.6993	25.7067	24.3108	17.8911	34.6812
GCC1	39.1487	22.4216	28.5753	36.2424	22.0245	32.8749	35.3057	37.5713	30.5267	38.5165	31.0371	18.3682	33.5232	32.2039	18.7856	30.6832	21.4693	25.0475	39.3689	41.7459	20.2307	33.6164	18.7856	34.6812	24.0456	33.8141	28.1785	37.5713	30.4148	29.7439	20.3958	32.8749	27.6841	22.1007	28.6257	22.1574
LEKR1	2.86804	7.87785	7.40842	3.62424	6.90966	2.3482	5.47521	20.1275	7.04461	6.14373	4.9006	7.51425	5.43961	5.36732	3.13094	11.8976	18.7856	12.5238	5.93231	8.34917	5.7802	11.8646	9.39282	13.0054	16.5314	3.75713	16.7437	22.5428	13.4183	13.0456	9.12445	7.04461	11.8646	11.0504	7.15643	14.4505
TREX1	10.7551	13.3317	17.4627	10.7519	15.9786	30.5267	12.4608	34.8876	15.2633	17.0134	24.503	20.038	9.10819	48.3059	25.0475	20.6642	18.7856	58.4442	11.3253	16.6983	20.2307	14.8308	28.1785	14.4505	28.5542	15.0285	24.0946	30.057	24.153	24.5257	27.3734	22.6993	25.7067	30.941	19.6802	33.7178
OLFM2	5.87947	13.9377	15.8752	6.88605	16.8423	14.0892	8.30722	20.1275	18.7856	9.45189	8.16767	26.7173	12.2708	16.102	34.4403	34.4403	45.6223	41.7459	10.6062	20.8729	15.8955	21.7518	46.9641	41.9064	34.5656	18.7856	39.2048	42.5808	19.6802	39.6586	78.3629	34.4403	33.6164	44.2015	16.102	47.2049
SLC47A2	3.72845	9.69581	5.29173	4.34909	5.6141	9.39282	4.15361	14.7601	3.52231	3.30816	11.4347	9.18409	4.8071	16.102	6.26188	8.14044	16.102	12.5238	4.3144	20.8729	7.22524	11.8646	46.9641	21.6757	24.0456	11.2714	20.8276	17.5333	18.7856	15.6547	18.2489	13.3065	13.842	11.0504	25.0475	21.1941
RAB11FIP5	22.9443	37.5713	39.1588	27.9066	38.0031	30.5267	24.3552	34.8876	37.5713	27.1742	32.6707	37.5713	29.3486	48.3059	43.8332	37.5713	50.9896	58.4442	33.6164	29.2221	37.5713	23.7292	9.39282	49.1317	52.5998	41.3284	58.3988	35.0665	36.6767	53.7478	50.9896	58.7051	53.3908	57.4619	35.7822	54.9119
OR13C2	5.01906	9.69581	11.1126	6.76525	7.77337	14.0892	6.04161	37.5713	11.741	6.85262	13.0683	20.038	8.47567	10.7346	18.7856	16.9071	42.9386	54.2696	6.29184	12.5238	26.0109	11.8646	28.1785	20.2307	22.5428	11.2714	15.1102	20.038	23.2584	23.482	18.7856	19.5684	13.842	24.3108	25.0475	18.304
TTC36	5.01906	10.9078	12.171	4.46989	5.6141	16.4374	6.04161	18.7856	10.5669	6.85262	6.53413	14.1936	7.46365	21.4693	15.6547	23.7951	42.9386	20.8729	9.34788	8.34917	17.3406	20.7631	18.7856	28.901	60.114	26.2999	106.588	32.5618	17.8911	30.2657	537.269	61.8361	45.481	55.2519	30.4148	321.764
NOSTRIN	50.334	26.0575	29.1045	55.5717	20.2971	21.1338	43.0465	28.1785	17.6115	47.4958	32.6707	19.2031	66.4139	42.9386	28.1785	36.3189	37.5713	33.3967	72.2663	37.5713	39.0163	55.3682	18.7856	36.1262	25.5485	30.057	26.9533	32.5618	26.8366	27.1348	32.7407	47.7468	31.639	33.1511	30.4148	26.0109
MIEF2	12.7628	14.5437	14.8168	17.0339	13.8193	14.0892	10.1952	32.2039	16.4374	14.1778	19.6024	15.0285	13.6623	10.7346	18.7856	20.038	56.3569	33.3967	11.8646	20.8729	17.3406	24.7179	28.1785	34.6812	15.0285	3.75713	18.7856	17.5333	28.6257	24.5257	23.6162	18.7856	15.8195	19.8907	14.3129	19.2673
SHROOM4	7.6003	18.7856	28.0462	6.52363	22.0245	30.5267	11.7056	21.4693	36.3972	12.9964	17.9689	33.3967	17.5839	32.2039	31.3094	30.057	32.2039	29.2221	14.3813	8.34917	44.7965	19.7744	18.7856	36.1262	30.057	11.2714	34.7126	25.0475	25.9421	42.2677	46.159	14.0892	53.3908	28.731	19.6802	35.6445
ANO5	1.86422	6.05988	4.23338	2.05374	2.59112	2.3482	3.58721	18.7856	3.52231	1.65408	3.26707	5.0095	3.92158	5.36732	6.26188	7.51425	10.7346	4.17459	3.05604	4.17459	4.33515	9.88718	9.39282	5.7802	13.5257	15.0285	11.0264	10.019	9.8401	12.5238	11.8081	10.1756	13.842	22.1007	12.5238	7.70693
CNPY3	44.7414	47.8731	66.6758	48.2024	69.5284	89.2318	53.8081	26.8366	69.272	50.5676	53.9066	56.7744	47.565	75.1425	65.7497	56.3569	42.9386	70.968	47.2787	41.7459	88.148	60.3118	37.5713	50.5767	33.0627	33.8141	48.5976	32.5618	34.8876	53.226	45.6223	27.3957	63.2779	53.0418	37.5713	43.3515
PFKP	156.165	75.1425	75.1425	198.004	93.2804	86.8836	168.41	36.2294	78.6649	189.038	104.546	77.6473	149.4	59.0406	65.7497	64.4974	59.0406	54.2696	134.286	96.0155	57.802	98.8718	37.5713	59.247	42.0798	75.1425	29.812	32.5618	57.2515	38.6149	35.9611	61.8361	23.7292	35.3612	35.7822	35.6445
POLI	10.4683	24.8455	21.1669	15.8258	23.3201	30.5267	16.4256	29.5203	38.7454	21.0305	16.3353	26.7173	12.7768	21.4693	6.26188	33.8141	37.5713	25.0475	8.26928	25.0475	24.5658	21.7518	37.5713	37.5713	18.0342	7.51425	25.3198	32.5618	21.4693	17.742	26.2999	24.2648	27.6841	26.5209	32.2039	22.1574
PPP1R36	6.02288	5.45389	5.29173	7.6109	6.47781	9.39282	9.62882	18.7856	3.52231	7.56151	14.7018	10.019	13.2828	10.7346	6.26188	12.5238	16.102	12.5238	12.5837	4.17459	10.1153	12.8533	28.1785	14.4505	18.0342	18.7856	16.3353	30.057	17.8911	19.3075	16.6387	21.9166	15.8195	33.1511	26.8366	23.1208
GPN1	40.2959	33.9353	19.5794	31.5309	29.3661	21.1338	33.4177	40.2549	39.9195	36.8624	26.1365	29.2221	28.4631	16.102	46.9641	26.9261	34.8876	25.0475	35.9534	37.5713	15.8955	37.5713	18.7856	20.2307	34.5656	22.5428	22.0527	27.5523	33.0985	27.1348	20.9326	21.1338	27.6841	33.1511	41.1495	20.2307
KRT38	3.58505	6.66587	6.35007	5.07393	10.3645	25.8303	6.23041	18.7856	12.9151	4.96224	14.7018	11.6888	6.83114	10.7346	3.13094	8.76663	13.4183	45.9204	6.11207	8.34917	14.4505	15.8195	9.39282	30.346	15.0285	18.7856	17.9689	40.076	20.5747	22.9602	25.7632	15.6547	19.7744	13.2604	19.6802	30.8277
ZNF763	4.30205	9.08982	11.1126	5.19474	7.34151	11.741	5.09761	29.5203	7.04461	5.67114	9.8012	12.5238	7.21065	10.7346	9.39282	13.1499	29.5203	29.2221	7.37044	12.5238	13.0054	9.88718	9.39282	18.7856	9.01711	3.75713	15.927	25.0475	20.5747	12.5238	17.7122	8.61008	13.842	13.2604	12.5238	14.4505
ARIH1	37.8581	34.5413	31.2212	35.1551	40.1624	25.8303	39.4593	29.5203	35.2231	36.8624	39.2048	38.4062	35.4207	37.5713	25.0475	26.2999	16.102	12.5238	33.0771	33.3967	39.0163	34.6051	28.1785	24.5658	25.5485	15.0285	28.5868	37.5713	38.4658	30.7876	31.6672	37.5713	19.7744	35.3612	30.4148	27.9376
POMGNT2	11.1853	17.5737	20.1086	11.5976	22.0245	23.482	12.8384	25.4948	11.741	10.1608	17.9689	20.038	11.5117	26.8366	12.5238	27.5523	34.8876	33.3967	8.08951	16.6983	24.5658	27.6841	9.39282	28.901	16.5314	18.7856	26.1365	27.5523	22.3639	22.4384	147.065	26.613	33.6164	15.4705	26.8366	65.5089
CTNNB1	201.766	194.522	196.852	208.998	231.474	166.723	175.584	88.5609	184.334	168.244	129.049	182.847	142.189	80.5099	103.321	100.816	75.1425	37.5713	147.229	141.936	153.175	122.601	28.1785	49.1317	69.1311	116.471	69.0168	40.076	94.8227	89.2318	94.4649	114.279	138.42	77.3526	91.2445	73.2158
ROPN1B	4.15865	7.27186	10.5835	7.00686	8.63707	11.741	5.47521	24.153	10.5669	6.38003	6.53413	8.34917	9.99371	5.36732	18.7856	15.6547	21.4693	33.3967	8.44904	20.8729	14.4505	14.8308	28.1785	24.5658	25.5485	45.0855	18.3773	17.5333	22.3639	12.5238	25.2264	18.7856	5.93231	24.3108	17.8911	26.0109
HMX3	5.73607	9.69581	14.8168	5.55717	9.93264	7.04461	6.79681	17.4438	2.3482	4.01705	16.3353	8.34917	8.09617	10.7346	18.7856	15.0285	24.153	12.5238	9.16811	8.34917	15.8955	9.88718	9.39282	17.3406	27.0513	18.7856	39.2048	20.038	17.8911	18.7856	196.981	29.7439	15.8195	24.3108	16.102	110.787
CAPN15	118.737	84.2324	61.3841	124.915	74.7107	61.0533	105.728	60.3824	59.8792	107.515	120.881	58.4442	131.689	59.0406	72.0116	92.6758	40.2549	29.2221	153.521	100.19	60.6921	127.545	56.3569	41.9064	42.0798	48.8427	40.0216	22.5428	68.8807	58.4442	34.3509	68.0979	51.4133	35.3612	44.7277	38.5346
UBASH3A	3.44164	4.24192	13.2293	2.89939	6.47781	11.741	3.20961	29.5203	4.69641	4.48965	9.8012	7.51425	6.07212	5.36732	21.9166	8.76663	18.7856	4.17459	4.3144	4.17459	4.33515	6.92102	9.39282	10.1153	10.52	22.5428	16.7437	22.5428	17.8911	13.5674	17.1754	12.5238	15.8195	17.6806	12.5238	10.597
AP5S1	16.2044	18.7856	24.342	18.3628	25.0475	30.5267	19.0688	17.4438	30.5267	17.7223	9.8012	27.5523	25.68	37.5713	18.7856	29.4308	32.2039	20.8729	22.2911	45.9204	37.5713	28.6728	18.7856	26.0109	30.057	26.2999	33.8958	32.5618	30.4148	28.1785	32.2039	19.5684	23.7292	28.731	23.2584	31.7911
LCOR	92.3508	53.933	40.2171	98.9417	44.9128	32.8749	86.093	45.6223	55.1828	89.5567	62.0743	48.4252	69.5764	37.5713	37.5713	41.3284	34.8876	16.6983	69.5698	33.3967	40.4614	63.2779	28.1785	33.2361	31.5599	45.0855	19.6024	20.038	43.8332	30.2657	17.1754	38.354	15.8195	30.941	28.6257	25.0475
YTHDC1	69.2631	59.9928	76.7301	70.7935	71.6877	84.5354	72.4993	49.6478	95.1023	77.2692	73.509	90.1711	87.6663	112.714	97.0591	170.323	72.4589	83.4917	84.1309	45.9204	119.939	127.545	93.9282	80.9227	46.5884	60.114	57.5821	35.0665	42.044	58.966	35.4243	58.7051	63.2779	33.1511	59.0406	69.3623
BCORL1	11.7589	12.1198	21.1669	11.2351	19.0016	28.1785	12.4608	24.153	24.6561	11.8149	24.503	18.3682	13.0298	16.102	34.4403	19.4118	32.2039	8.34917	10.4265	16.6983	27.4559	22.7405	9.39282	26.0109	24.0456	52.5998	24.9114	30.057	21.4693	25.0475	23.6162	12.5238	27.6841	19.8907	23.2584	21.1941
CCL3L3	7.6003	7.27186	17.9919	10.0271	11.2282	14.0892	7.92962	22.8111	9.39282	9.92449	13.0683	19.2031	10.1202	21.4693	40.7022	26.9261	26.8366	12.5238	11.6848	12.5238	14.4505	26.6954	18.7856	40.4614	48.0912	33.8141	40.43	27.5523	28.6257	44.8768	28.9836	27.3957	43.5036	28.731	17.8911	35.6445
HS6ST3	7.7437	13.3317	10.0543	6.88605	6.90966	11.741	6.98561	16.102	14.0892	8.03411	11.4347	7.51425	10.6262	16.102	25.0475	16.9071	21.4693	12.5238	8.62881	20.8729	10.1153	16.8082	18.7856	23.1208	34.5656	11.2714	17.9689	20.038	26.8366	18.7856	17.1754	11.741	13.842	24.3108	21.4693	15.4139
GFPT1	348.18	195.734	102.66	299.362	167.559	86.8836	363.252	131.499	154.982	370.278	305.471	126.907	301.709	64.4079	65.7497	117.097	50.9896	33.3967	321.243	212.904	50.5767	168.082	75.1425	52.0218	54.1026	93.9282	42.0635	50.095	108.241	40.7022	47.2325	124.455	45.481	48.6216	101.979	42.3881
RSPH9	4.73226	7.27186	15.346	3.86585	4.75039	4.69641	3.58721	18.7856	7.04461	6.14373	19.6024	9.18409	5.18661	16.102	9.39282	13.1499	16.102	8.34917	5.03347	37.5713	20.2307	6.92102	9.39282	31.7911	22.5428	18.7856	13.0683	50.095	12.5238	15.1329	22.5428	10.1756	11.8646	17.6806	10.7346	23.1208
SLC46A3	21.5103	21.8156	23.2836	23.92	17.2741	23.482	19.4464	25.4948	17.6115	16.3045	8.16767	16.6983	36.0532	16.102	31.3094	17.5333	16.102	20.8729	56.9861	41.7459	17.3406	28.6728	28.1785	27.4559	43.5827	37.5713	28.9952	30.057	18.7856	24.0039	55.2834	12.5238	29.6615	46.4116	33.9931	26.9742
CTSF	7.6003	30.2994	42.863	9.0606	42.3217	46.9641	6.79681	32.2039	55.1828	9.68819	9.8012	41.7459	13.2828	21.4693	31.3094	25.0475	32.2039	29.2221	10.0669	20.8729	36.1262	25.7067	9.39282	34.6812	70.634	11.2714	30.6288	35.0665	23.2584	38.0931	44.5488	20.3511	21.7518	30.941	17.8911	37.5713
HNRNPLL	53.2021	61.2048	78.3176	49.8937	69.5284	122.107	49.8433	65.7497	73.9684	55.7662	76.7761	60.949	49.336	80.5099	68.8807	50.095	50.9896	29.2221	53.7503	45.9204	52.0218	45.481	65.7497	47.6866	42.0798	30.057	39.6132	50.095	43.8332	57.9224	33.8141	39.1367	27.6841	55.2519	26.8366	32.7544
CCHCR1	13.4798	13.9377	19.0502	21.987	20.729	9.39282	25.1104	17.4438	21.1338	19.6127	24.503	20.038	21.7584	21.4693	12.5238	32.5618	26.8366	20.8729	16.3588	12.5238	15.8955	29.6615	18.7856	24.5658	15.0285	7.51425	15.5186	12.5238	23.2584	18.2638	7.51425	19.5684	11.8646	15.4705	23.2584	15.4139
FOXN2	17.7818	27.2695	22.7544	22.8327	15.5467	28.1785	20.5792	26.8366	12.9151	24.3386	17.9689	26.7173	19.2284	42.9386	25.0475	23.169	29.5203	12.5238	17.4374	16.6983	33.2361	28.6728	46.9641	18.7856	30.057	15.0285	27.7701	25.0475	31.3094	24.5257	24.153	17.2202	27.6841	19.8907	25.0475	25.0475
LGI4	5.30587	10.9078	9.52511	4.83232	10.7963	11.741	6.04161	22.8111	4.69641	5.67114	3.26707	15.8634	8.85518	26.8366	21.9166	16.2809	24.153	25.0475	5.93231	20.8729	13.0054	8.89846	18.7856	26.0109	28.5542	3.75713	15.1102	35.0665	17.8911	9.91464	25.7632	15.6547	11.8646	15.4705	21.4693	15.4139
PTPN1	30.4012	39.3892	37.5713	32.4973	36.7076	42.2677	29.2641	22.8111	45.79	28.3557	22.8695	40.076	29.4751	32.2039	40.7022	18.1594	13.4183	20.8729	31.639	33.3967	54.9119	28.6728	28.1785	23.1208	27.0513	52.5998	35.121	15.0285	25.9421	33.9185	25.7632	16.4374	17.7969	33.1511	21.4693	34.6812
SPINK14	3.01144	4.84791	6.87925	3.14101	7.34151	2.3482	3.39841	20.1275	9.39282	4.25335	9.8012	7.51425	4.17459	16.102	6.26188	7.51425	16.102	8.34917	4.85371	8.34917	11.5604	2.96615	9.39282	15.8955	22.5428	11.2714	14.7018	27.5523	20.5747	17.742	17.7122	10.9583	13.842	17.6806	17.8911	15.4139
CHURC1	50.334	45.4491	47.0964	43.4909	47.0721	32.8749	38.7041	34.8876	30.5267	46.7869	40.8383	40.9109	41.8724	21.4693	28.1785	42.5808	42.9386	33.3967	44.0429	37.5713	46.2416	48.4472	37.5713	27.4559	66.1254	82.6568	78.818	50.095	69.7752	65.7497	49.9161	84.5354	85.0297	68.5123	53.6732	50.095
AVPR1A	4.15865	10.9078	15.8752	2.77858	8.20522	9.39282	2.2656	20.1275	8.21872	6.14373	3.26707	10.8539	6.19863	42.9386	12.5238	13.1499	24.153	12.5238	4.13464	62.6188	15.8955	11.8646	9.39282	20.2307	18.0342	22.5428	17.9689	17.5333	9.8401	16.6983	34.8876	14.0892	31.639	15.4705	10.7346	14.4505
MDGA1	3.87185	10.9078	16.4044	3.74505	13.8193	14.0892	3.20961	36.2294	14.0892	3.07187	9.8012	15.0285	5.56611	16.102	15.6547	10.019	21.4693	29.2221	6.29184	12.5238	10.1153	9.88718	9.39282	24.5658	15.0285	7.51425	14.2934	25.0475	20.5747	20.3511	24.153	9.39282	17.7969	11.0504	17.8911	21.1941
HGSNAT	29.5408	32.1174	61.3841	37.8129	53.5499	54.0087	40.2145	50.9896	62.2274	42.7698	31.0371	45.0855	30.6136	32.2039	40.7022	36.9451	37.5713	50.095	33.6164	25.0475	62.1371	31.639	56.3569	47.6866	51.0969	41.3284	42.8803	42.5808	42.9386	52.1823	86.4139	36.0058	33.6164	37.5713	28.6257	75.1425
PRR14	33.4126	39.3892	46.038	38.1753	40.1624	37.5713	28.6977	29.5203	46.9641	36.6261	39.2048	41.7459	33.7762	48.3059	78.2735	25.0475	26.8366	16.6983	33.7962	41.7459	50.5767	30.6502	37.5713	18.7856	19.5371	15.0285	24.0946	30.057	24.153	26.0912	19.8591	25.0475	27.6841	22.1007	17.8911	26.0109
LTBR	122.752	96.9581	80.4343	121.17	98.8945	49.3123	137.635	44.2804	75.1425	117.203	84.9437	82.6568	127.641	64.4079	59.4878	93.302	45.6223	25.0475	140.038	125.238	76.5876	85.0297	37.5713	52.0218	46.5884	71.3854	24.9114	32.5618	61.7242	37.0494	28.9836	64.1843	39.5487	37.5713	73.3534	26.9742
TEPSIN	18.3554	31.5114	31.2212	22.2287	22.8882	37.5713	22.8448	38.9131	31.7008	20.5579	16.3353	28.3872	30.8666	48.3059	50.095	44.4593	37.5713	25.0475	31.0997	33.3967	46.2416	44.4923	37.5713	30.346	37.5713	7.51425	30.2204	30.057	29.5203	25.5693	29.5203	21.1338	23.7292	19.8907	37.5713	24.0841
RGS13	6.30968	10.9078	14.2877	5.19474	11.6601	14.0892	4.72001	40.2549	8.21872	6.61632	8.16767	10.019	9.4877	26.8366	18.7856	21.9166	32.2039	25.0475	5.21324	8.34917	14.4505	15.8195	18.7856	28.901	28.5542	30.057	24.0946	27.5523	33.0985	19.3075	17.1754	21.1338	11.8646	22.1007	30.4148	27.9376
METTL4	12.6194	18.7856	16.4044	15.2218	14.683	9.39282	15.6704	41.5968	22.3079	15.123	27.7701	11.6888	18.0899	26.8366	21.9166	26.9261	21.4693	25.0475	14.7409	4.17459	20.2307	28.6728	28.1785	33.2361	34.5656	30.057	28.9952	22.5428	33.0985	26.613	22.006	28.1785	23.7292	28.731	25.0475	35.6445
DGLUCY	43.1639	44.2371	51.3298	46.5111	55.7091	58.7051	54.5633	44.2804	59.8792	65.4544	65.3413	65.1235	81.3412	59.0406	97.0591	98.3115	42.9386	37.5713	77.12	62.6188	70.8074	76.1313	37.5713	53.4668	27.0513	48.8427	36.7545	37.5713	36.6767	35.484	32.2039	50.095	35.5938	22.1007	59.0406	32.7544
SHLD1	18.212	12.1198	15.8752	17.3963	18.1379	25.8303	20.3904	24.153	23.482	21.9757	27.7701	15.8634	21.7584	26.8366	15.6547	27.5523	21.4693	20.8729	24.2685	33.3967	15.8955	32.6277	9.39282	36.1262	12.0228	26.2999	17.9689	40.076	19.6802	22.4384	25.7632	27.3957	9.88718	6.63022	8.94554	22.1574
RCN2	43.4507	64.8407	53.4465	35.3967	69.5284	35.2231	33.7953	30.8621	61.0533	29.3009	47.3725	52.5998	38.7098	16.102	25.0475	38.1975	37.5713	20.8729	35.5938	58.4442	30.346	38.56	46.9641	31.7911	43.5827	7.51425	16.3353	27.5523	16.102	22.4384	37.5713	19.5684	37.5713	44.2015	26.8366	18.304
STOML2	76.1464	42.4192	37.0421	59.4375	34.5483	14.0892	57.0177	25.4948	31.7008	55.5299	60.4407	34.2316	48.4505	5.36732	28.1785	19.4118	26.8366	12.5238	55.9075	33.3967	23.1208	36.5826	37.5713	21.6757	18.0342	45.0855	21.6443	7.51425	22.3639	24.0039	24.6897	43.0504	27.6841	15.4705	32.2039	17.3406
ALDH2	230.303	98.7761	98.4262	206.702	106.668	84.5354	255.636	106.005	111.54	263.235	225.428	80.152	262.493	107.346	40.7022	72.0116	45.6223	58.4442	301.469	96.0155	75.1425	156.217	9.39282	39.0163	34.5656	97.6853	47.7809	35.0665	91.2445	47.4859	35.9611	111.931	39.5487	28.731	78.7208	28.901
TOR3A	31.8352	30.9054	33.8671	25.2489	37.1394	44.6159	25.488	32.2039	35.2231	23.1571	29.4036	32.5618	32.5112	16.102	37.5713	25.0475	32.2039	25.0475	31.8187	37.5713	28.901	31.639	28.1785	27.4559	36.0684	7.51425	44.1054	40.076	29.5203	43.8332	24.153	27.3957	33.6164	37.5713	14.3129	39.498
EPSTI1	39.0053	46.0551	52.9173	31.8933	49.6632	46.9641	14.3488	29.5203	64.5756	15.3593	24.503	69.2981	35.2942	26.8366	59.4878	19.4118	29.5203	62.6188	50.6943	45.9204	49.1317	46.4697	46.9641	49.1317	81.1539	67.6283	80.4515	72.6378	74.248	90.7972	62.7977	64.1843	79.0974	121.554	55.4624	67.4356
ZNF354A	8.3173	16.9677	20.1086	7.49009	15.9786	16.4374	8.87362	24.153	18.7856	7.08892	22.8695	18.3682	11.1322	26.8366	12.5238	29.4308	32.2039	37.5713	11.5051	12.5238	10.1153	21.7518	46.9641	23.1208	52.5998	15.0285	35.121	27.5523	32.2039	31.3094	25.7632	21.9166	9.88718	39.7813	21.4693	24.0841
FAM135B	3.87185	10.9078	8.46677	6.76525	9.93264	16.4374	6.60801	30.8621	4.69641	4.48965	11.4347	12.5238	6.19863	10.7346	15.6547	16.9071	32.2039	37.5713	5.03347	8.34917	13.0054	9.88718	65.7497	28.901	15.0285	18.7856	20.8276	27.5523	22.3639	20.3511	19.8591	21.9166	11.8646	37.5713	19.6802	26.9742
OBP2A	5.87947	6.05988	9.52511	6.64444	10.7963	11.741	8.49602	33.5458	15.2633	5.90743	19.6024	14.1936	8.09617	21.4693	6.26188	24.4213	21.4693	8.34917	6.65137	16.6983	13.0054	19.7744	28.1785	27.4559	16.5314	15.0285	20.4192	32.5618	29.5203	17.742	26.2999	14.872	11.8646	26.5209	14.3129	9.63366
PTPRR	17.7818	13.9377	17.4627	32.4973	11.2282	11.741	17.3696	40.2549	12.9151	32.3727	4.9006	15.0285	15.5598	21.4693	43.8332	28.1785	24.153	50.095	13.3027	12.5238	26.0109	28.6728	18.7856	40.4614	24.0456	33.8141	28.1785	20.038	29.5203	22.4384	42.9386	32.0921	31.639	17.6806	28.6257	37.5713
IGDCC3	3.87185	9.69581	11.6418	5.55717	6.04595	9.39282	4.90881	29.5203	8.21872	5.67114	13.0683	9.18409	8.09617	10.7346	21.9166	15.0285	21.4693	16.6983	5.75254	20.8729	15.8955	20.7631	18.7856	23.1208	15.0285	11.2714	21.6443	10.019	20.5747	20.8729	33.8141	16.4374	25.7067	19.8907	17.8911	30.8277
ZNF607	8.1739	11.5138	7.40842	10.0271	9.50078	11.741	8.68482	21.4693	7.04461	9.2156	11.4347	8.34917	10.7527	10.7346	15.6547	9.39282	24.153	16.6983	12.0444	20.8729	8.67029	14.8308	37.5713	20.2307	33.0627	18.7856	20.8276	45.0855	29.5203	30.2657	22.5428	25.0475	23.7292	24.3108	19.6802	28.901
COQ8B	22.5141	32.7234	41.2755	21.8662	37.5713	49.3123	20.768	34.8876	51.6605	21.7394	27.7701	52.5998	27.5776	48.3059	25.0475	32.5618	32.2039	54.2696	19.7744	37.5713	36.1262	31.639	28.1785	52.0218	58.6112	26.2999	36.7545	30.057	42.044	40.7022	36.4978	39.1367	41.5261	50.8317	37.5713	37.5713
GEMIN2	13.91	20.6036	23.2836	16.5507	20.2971	16.4374	16.048	42.9386	21.1338	17.7223	29.4036	26.7173	19.1019	5.36732	37.5713	33.188	50.9896	54.2696	13.6623	8.34917	31.7911	19.7744	28.1785	36.1262	40.577	22.5428	33.0791	27.5523	25.9421	34.9622	18.2489	23.482	27.6841	17.6806	32.2039	28.901
OR2J2	6.30968	10.3018	14.8168	8.81898	13.3875	32.8749	6.23041	24.153	12.9151	7.32522	13.0683	14.1936	9.99371	21.4693	21.9166	26.2999	29.5203	20.8729	7.37044	16.6983	18.7856	20.7631	56.3569	36.1262	25.5485	11.2714	23.2779	32.5618	21.4693	31.8312	49.9161	26.613	21.7518	22.1007	25.0475	26.9742
ZNF623	22.8009	32.1174	35.4546	23.7992	26.3431	30.5267	23.0336	36.2294	24.6561	23.1571	31.0371	35.9014	25.933	32.2039	18.7856	45.7117	13.4183	29.2221	28.5829	33.3967	43.3515	29.6615	37.5713	28.901	31.5599	15.0285	29.4036	32.5618	25.0475	28.7003	30.5938	18.7856	19.7744	28.731	30.4148	22.1574
ZNF138	15.4874	24.2395	26.9878	16.4299	22.4564	35.2231	20.3904	24.153	41.0936	18.6675	45.7389	35.0665	23.15	21.4693	34.4403	44.4593	48.3059	37.5713	19.2351	29.2221	30.346	33.6164	9.39282	33.2361	36.0684	22.5428	53.4982	25.0475	48.3059	46.9641	38.6447	45.3986	23.7292	44.2015	32.2039	48.1683
TBX22	5.59267	6.66587	12.7001	5.91959	9.93264	16.4374	4.34241	12.0765	10.5669	5.43484	14.7018	13.3587	6.07212	16.102	28.1785	10.019	29.5203	20.8729	8.08951	4.17459	15.8955	7.90974	28.1785	21.6757	19.5371	7.51425	22.4611	30.057	19.6802	12.0019	20.3958	10.9583	17.7969	17.6806	14.3129	14.4505
DNAJC24	13.193	17.5737	17.9919	13.4097	16.4104	16.4374	9.44002	16.102	14.0892	8.743	17.9689	15.8634	14.1683	5.36732	3.13094	25.0475	29.5203	12.5238	14.2016	29.2221	5.7802	13.842	9.39282	23.1208	21.0399	30.057	28.9952	47.5903	30.4148	19.3075	25.7632	26.613	21.7518	37.5713	28.6257	28.901
RAB23	20.2197	45.4491	45.5089	20.1749	66.5055	32.8749	16.048	28.1785	32.8749	15.5956	31.0371	49.2601	19.7344	37.5713	28.1785	24.4213	42.9386	25.0475	20.853	25.0475	23.1208	21.7518	28.1785	31.7911	55.6055	26.2999	30.6288	32.5618	25.9421	28.7003	50.9896	17.2202	49.4359	53.0418	10.7346	32.7544
TMEM267	16.3478	13.3317	19.5794	13.5305	16.4104	9.39282	13.4048	13.4183	17.6115	14.1778	16.3353	14.1936	15.5598	26.8366	12.5238	21.9166	21.4693	4.17459	14.7409	8.34917	18.7856	19.7744	18.7856	17.3406	28.5542	15.0285	18.7856	15.0285	21.4693	16.1765	14.4918	21.1338	25.7067	33.1511	19.6802	20.2307
SPRR4	3.87185	3.02994	5.29173	2.77858	3.02298	2.3482	3.58721	12.0765	3.52231	3.07187	6.53413	9.18409	6.95764	5.36732	6.26188	8.76663	16.102	12.5238	3.41557	4.17459	10.1153	10.8759	28.1785	17.3406	4.50855	18.7856	8.16767	7.51425	15.2074	8.34917	9.66118	9.39282	17.7969	6.63022	19.6802	11.5604
ZNF34	4.58886	9.08982	12.171	7.6109	10.3645	16.4374	7.36321	21.4693	17.6115	8.03411	17.9689	17.5333	8.60218	21.4693	21.9166	14.4023	26.8366	8.34917	10.6062	8.34917	23.1208	20.7631	18.7856	26.0109	19.5371	7.51425	19.6024	40.076	23.2584	10.4365	11.2714	10.9583	17.7969	19.8907	17.8911	25.0475
RARRES2	7.17009	97.5641	74.6134	8.81898	89.8256	49.3123	9.44002	33.5458	91.58	7.79781	4.9006	67.6283	16.5718	32.2039	56.3569	16.2809	45.6223	41.7459	9.16811	50.095	67.9173	21.7518	18.7856	49.1317	159.302	15.0285	57.9904	195.371	41.1495	97.5809	167.997	24.2648	71.1877	218.797	21.4693	64.5455
DNAJB8	5.73607	7.87785	6.35007	5.55717	10.3645	11.741	6.04161	24.153	7.04461	5.19854	9.8012	15.0285	8.22267	10.7346	18.7856	23.169	29.5203	29.2221	8.08951	4.17459	14.4505	15.8195	9.39282	27.4559	15.0285	15.0285	15.927	25.0475	19.6802	16.1765	16.102	9.39282	15.8195	19.8907	16.102	16.3772
RNPC3	21.6537	26.0575	32.8087	20.4165	28.9342	35.2231	21.1456	33.5458	27.0044	22.4482	27.7701	29.2221	35.2942	26.8366	37.5713	46.9641	34.8876	37.5713	32.1783	25.0475	46.2416	25.7067	28.1785	34.6812	33.0627	18.7856	37.5713	17.5333	31.3094	29.2221	27.3734	20.3511	37.5713	48.6216	37.5713	35.6445
MAGI2	3.87185	6.66587	10.0543	4.5907	3.45483	9.39282	3.39841	29.5203	5.87051	4.01705	4.9006	9.18409	5.31311	10.7346	9.39282	10.6452	13.4183	4.17459	4.3144	20.8729	13.0054	7.90974	18.7856	10.1153	4.50855	15.0285	10.618	10.019	8.94554	8.34917	23.0795	9.39282	11.8646	22.1007	8.94554	11.5604
HSD3B2	8.1739	12.1198	19.5794	9.90625	13.3875	25.8303	8.49602	14.7601	17.6115	10.8697	14.7018	14.1936	13.2828	26.8366	31.3094	40.7022	48.3059	58.4442	9.70741	8.34917	18.7856	20.7631	37.5713	53.4668	28.5542	11.2714	33.4874	37.5713	33.0985	40.7022	99.8322	36.7885	37.5713	28.731	28.6257	57.802
MED14	67.8291	65.4467	61.9132	72.364	52.6862	65.7497	72.4993	55.0151	56.3569	87.6663	94.7449	56.7744	76.7871	53.6732	40.7022	53.226	24.153	33.3967	85.569	91.8409	54.9119	60.3118	37.5713	41.9064	36.0684	90.1711	27.7701	25.0475	44.7277	40.1804	27.9101	41.4849	51.4133	44.2015	28.6257	26.0109
FRAT1	14.1968	22.4216	18.5211	15.2218	14.2512	16.4374	16.6144	21.4693	19.9597	12.9964	32.6707	15.8634	18.7224	21.4693	21.9166	23.169	18.7856	41.7459	19.2351	25.0475	33.2361	14.8308	28.1785	30.346	25.5485	30.057	29.4036	22.5428	33.0985	31.8312	28.9836	18.7856	31.639	30.941	37.5713	29.8643
YY1AP1	48.4698	55.7509	55.5632	49.8937	53.5499	65.7497	50.4097	44.2804	54.0087	52.6943	47.3725	57.6093	48.071	37.5713	40.7022	48.8427	34.8876	41.7459	52.4919	50.095	52.0218	40.5374	37.5713	40.4614	40.577	26.2999	42.0635	42.5808	30.4148	42.2677	33.2774	38.354	33.6164	37.5713	46.5168	30.8277
MEST	70.8405	54.5389	46.5672	59.1959	44.9128	37.5713	72.4993	64.4079	62.2274	65.927	84.9437	55.9395	56.1672	37.5713	37.5713	84.5354	72.4589	66.7934	55.1884	54.2696	47.6866	74.1538	56.3569	63.5822	33.0627	33.8141	25.7282	37.5713	51.8841	42.2677	27.3734	59.4878	33.6164	28.731	66.197	27.9376
CCDC126	11.3287	14.5437	16.4044	11.7184	14.2512	9.39282	13.9712	26.8366	11.741	12.9964	8.16767	12.5238	12.3973	16.102	6.26188	18.1594	26.8366	33.3967	10.9658	12.5238	14.4505	15.8195	18.7856	20.2307	25.5485	15.0285	30.6288	50.095	23.2584	25.0475	28.4468	21.9166	15.8195	46.4116	8.94554	19.2673
ZNF585B	7.6003	10.3018	10.0543	6.64444	10.7963	16.4374	7.55201	22.8111	10.5669	5.90743	11.4347	11.6888	7.21065	5.36732	15.6547	13.1499	32.2039	12.5238	8.26928	8.34917	14.4505	13.842	9.39282	17.3406	18.0342	18.7856	10.2096	15.0285	13.4183	16.1765	16.102	16.4374	23.7292	15.4705	10.7346	14.4505
TMCC1	15.344	17.5737	15.8752	18.1212	17.2741	14.0892	17.3696	20.1275	9.39282	22.9208	16.3353	22.5428	17.0779	10.7346	3.13094	16.2809	24.153	16.6983	14.9206	16.6983	20.2307	30.6502	9.39282	20.2307	21.0399	15.0285	20.4192	12.5238	16.9965	14.6111	23.0795	13.3065	23.7292	19.8907	21.4693	12.5238
TNNT3	5.59267	9.69581	11.6418	7.12767	6.90966	18.7856	6.60801	17.4438	5.87051	5.90743	8.16767	10.8539	10.2467	16.102	15.6547	12.5238	21.4693	4.17459	6.83114	12.5238	11.5604	14.8308	28.1785	28.901	25.5485	15.0285	19.194	22.5428	16.9965	21.3948	25.2264	21.9166	11.8646	44.2015	23.2584	24.0841
GRIP2	5.44927	6.05988	12.171	4.46989	9.50078	2.3482	6.23041	26.8366	10.5669	7.56151	11.4347	20.8729	9.23469	16.102	25.0475	22.5428	40.2549	25.0475	6.83114	16.6983	20.2307	19.7744	18.7856	30.346	15.0285	7.51425	18.7856	25.0475	22.3639	16.1765	18.2489	11.741	15.8195	41.9914	14.3129	26.9742
ZNF711	3.87185	9.08982	13.7585	6.76525	12.0919	23.482	3.58721	26.8366	10.5669	4.25335	13.0683	16.6983	5.81912	16.102	34.4403	21.2904	21.4693	29.2221	5.57277	12.5238	14.4505	13.842	37.5713	13.0054	16.5314	26.2999	15.1102	22.5428	22.3639	18.7856	16.102	19.5684	15.8195	26.5209	21.4693	16.3772
CLTRN	5.44927	6.66587	7.93759	7.36929	7.77337	4.69641	6.98561	17.4438	7.04461	4.48965	14.7018	10.8539	5.81912	16.102	6.26188	13.1499	18.7856	16.6983	5.75254	12.5238	8.67029	9.88718	46.9641	17.3406	25.5485	7.51425	15.1102	32.5618	24.153	15.6547	18.7856	11.741	9.88718	19.8907	8.94554	14.4505
LMNB1	94.5018	76.9605	54.5048	72.364	58.7321	44.6159	71.7441	53.6732	38.7454	68.7625	101.279	54.2696	58.0647	32.2039	31.3094	34.4403	48.3059	29.2221	35.9534	33.3967	33.2361	66.2441	65.7497	47.6866	39.0741	41.3284	33.4874	32.5618	52.7787	40.1804	28.4468	68.8807	29.6615	41.9914	67.9861	28.901
KRCC1	51.051	36.9653	32.2795	51.8266	30.6616	21.1338	49.2769	32.2039	19.9597	60.4921	50.6395	25.0475	82.2267	59.0406	43.8332	34.4403	34.8876	20.8729	72.9853	45.9204	20.2307	52.402	28.1785	40.4614	28.5542	26.2999	28.5868	17.5333	33.9931	21.9166	30.057	36.0058	13.842	17.6806	35.7822	20.2307
CAPZB	150.715	160.587	174.627	133.976	213.336	162.026	113.469	49.6478	160.852	142.96	106.18	145.276	126.503	75.1425	93.9282	88.2925	91.2445	83.4917	140.757	108.539	138.725	119.635	84.5354	82.3678	156.296	67.6283	101.687	110.209	63.5133	130.456	135.257	113.497	146.33	148.075	62.6188	88.6297
C16orf82	5.16246	6.05988	13.2293	6.64444	10.7963	21.1338	5.28641	12.0765	9.39282	6.14373	21.2359	9.18409	12.7768	32.2039	15.6547	18.1594	18.7856	37.5713	6.29184	29.2221	28.901	20.7631	37.5713	40.4614	30.057	18.7856	28.5868	27.5523	21.4693	27.1348	110.03	23.482	17.7969	33.1511	10.7346	53.9485
EAPP	38.1449	34.5413	31.2212	37.9337	36.7076	37.5713	40.7809	37.5713	37.5713	42.5335	49.006	33.3967	41.1133	10.7346	50.095	44.4593	26.8366	16.6983	42.425	33.3967	26.0109	36.5826	28.1785	37.5713	27.0513	15.0285	21.2359	17.5333	21.4693	23.482	18.2489	24.2648	27.6841	41.9914	26.8366	16.3772
PALB2	13.4798	12.7258	14.8168	11.4768	12.5238	23.482	12.272	25.4948	5.87051	13.9415	24.503	9.18409	14.1683	16.102	28.1785	23.7951	18.7856	20.8729	10.6062	16.6983	21.6757	13.842	28.1785	27.4559	36.0684	11.2714	17.5605	15.0285	19.6802	16.1765	18.7856	19.5684	19.7744	19.8907	10.7346	14.4505
DCUN1D4	21.3669	23.6335	21.1669	18.846	26.3431	30.5267	18.88	28.1785	14.0892	17.9586	14.7018	26.7173	17.3309	21.4693	21.9166	17.5333	18.7856	8.34917	18.3362	33.3967	21.6757	22.7405	9.39282	17.3406	30.057	33.8141	17.9689	32.5618	19.6802	22.4384	21.4693	14.872	17.7969	35.3612	14.3129	26.9742
ANAPC2	33.2692	53.327	44.9797	35.3967	36.7076	30.5267	39.6481	32.2039	41.0936	40.4068	50.6395	51.7649	46.3	37.5713	53.226	47.5903	56.3569	45.9204	43.5036	50.095	49.1317	57.3456	65.7497	39.0163	40.577	22.5428	28.1785	37.5713	24.153	30.2657	38.108	30.5267	21.7518	41.9914	33.9931	38.5346
TMEM230	66.2516	62.4168	68.2633	69.1021	76.4381	58.7051	72.6881	53.6732	64.5756	80.8137	122.515	60.114	62.7453	37.5713	62.6188	60.7402	59.0406	70.968	69.2102	75.1425	88.148	61.3005	56.3569	54.9119	55.6055	26.2999	55.9485	32.5618	53.6732	51.6605	56.3569	40.7022	47.4584	39.7813	32.2039	40.4614
CASP8AP2	18.6422	32.1174	26.4586	20.1749	31.0935	39.9195	18.3136	26.8366	31.7008	19.1401	31.0371	23.3777	22.391	37.5713	28.1785	29.4308	42.9386	20.8729	20.3137	16.6983	18.7856	31.639	28.1785	36.1262	48.0912	22.5428	32.6707	45.0855	32.2039	33.9185	23.6162	23.482	39.5487	24.3108	41.1495	25.0475
AQP8	4.73226	11.5138	13.7585	7.24848	11.6601	4.69641	7.17441	18.7856	7.04461	7.32522	16.3353	10.019	9.23469	5.36732	15.6547	28.8046	32.2039	25.0475	5.21324	12.5238	11.5604	14.8308	18.7856	21.6757	34.5656	15.0285	13.885	17.5333	14.3129	16.1765	22.006	10.1756	15.8195	15.4705	25.0475	15.4139
ELAPOR2	8.0305	10.3018	17.4627	8.69817	9.93264	7.04461	10.1952	36.2294	14.0892	9.68819	9.8012	11.6888	13.9153	16.102	15.6547	30.057	26.8366	12.5238	8.98834	37.5713	26.0109	16.8082	28.1785	20.2307	21.0399	33.8141	24.9114	42.5808	25.9421	23.482	24.153	11.741	31.639	33.1511	16.102	16.3772
ABCB4	4.30205	12.1198	14.8168	4.71151	9.50078	4.69641	5.28641	30.8621	14.0892	6.38003	11.4347	10.8539	8.47567	16.102	25.0475	21.9166	13.4183	16.6983	5.57277	33.3967	14.4505	12.8533	18.7856	23.1208	13.5257	11.2714	14.2934	22.5428	15.2074	17.2202	16.102	15.6547	19.7744	33.1511	8.94554	16.3772
GALNT10	36.2807	44.2371	58.209	40.4707	57.0047	54.0087	45.1233	33.5458	46.9641	42.0609	52.2731	45.9204	45.4144	37.5713	46.9641	24.4213	45.6223	12.5238	49.6157	45.9204	18.7856	30.6502	9.39282	39.0163	40.577	30.057	29.4036	47.5903	27.7312	29.7439	39.1815	26.613	31.639	37.5713	33.9931	28.901
ADGRV1	3.58505	5.45389	8.46677	4.10747	8.20522	9.39282	3.96481	17.4438	4.69641	4.72595	8.16767	12.5238	5.31311	10.7346	6.26188	21.9166	10.7346	12.5238	4.49417	4.17459	8.67029	14.8308	28.1785	17.3406	22.5428	11.2714	17.5605	22.5428	13.4183	16.1765	20.3958	12.5238	7.90974	17.6806	21.4693	16.3772
DUX5	20.6499	27.2695	45.5089	22.4703	30.6616	23.482	24.7328	25.4948	35.2231	22.9208	32.6707	34.2316	32.0052	53.6732	65.7497	58.2355	93.9282	79.3171	26.6055	62.6188	44.7965	54.3795	37.5713	83.8128	151.788	101.442	139.259	137.761	101.085	130.978	144.381	146.371	172.037	181.226	84.0881	151.248
LIG1	33.8428	32.7234	20.6377	34.7927	35.412	25.8303	33.2289	41.5968	34.049	34.0268	34.3042	32.5618	25.0475	21.4693	18.7856	33.188	29.5203	33.3967	20.4934	29.2221	30.346	30.6502	37.5713	27.4559	13.5257	11.2714	23.6862	30.057	29.5203	26.613	13.4183	27.3957	13.842	15.4705	30.4148	18.304
DERL1	31.2616	32.7234	26.4586	31.2893	34.1164	44.6159	27.1873	24.153	23.482	30.0098	27.7701	25.0475	33.9027	26.8366	25.0475	35.0665	48.3059	16.6983	29.1222	20.8729	34.6812	41.5261	18.7856	21.6757	39.0741	22.5428	33.8958	32.5618	34.8876	25.0475	28.4468	19.5684	17.7969	33.1511	28.6257	34.6812
NCS1	21.3669	35.1473	38.6296	15.3426	38.0031	21.1338	16.2368	40.2549	24.6561	11.8149	27.7701	33.3967	13.5358	21.4693	18.7856	13.1499	16.102	37.5713	14.7409	41.7459	23.1208	7.90974	9.39282	26.0109	16.5314	3.75713	15.927	15.0285	25.9421	21.3948	22.5428	12.5238	21.7518	26.5209	21.4693	30.8277
PTCH2	6.30968	17.5737	17.9919	8.33575	10.3645	25.8303	6.98561	17.4438	19.9597	6.61632	8.16767	23.3777	10.4997	16.102	9.39282	16.9071	29.5203	29.2221	7.55021	8.34917	8.67029	17.7969	18.7856	37.5713	15.0285	7.51425	22.0527	37.5713	25.0475	24.0039	24.6897	16.4374	23.7292	22.1007	17.8911	13.4871
COG1	36.9977	33.3294	29.1045	41.4371	30.2298	16.4374	40.9697	34.8876	29.3526	37.8076	32.6707	24.2126	34.7882	37.5713	18.7856	33.188	16.102	25.0475	36.3129	33.3967	23.1208	37.5713	18.7856	39.0163	15.0285	15.0285	21.6443	25.0475	33.9931	20.3511	25.7632	18.0029	23.7292	24.3108	23.2584	15.4139
RAP2B	53.0587	49.0851	84.1385	43.6117	92.8485	70.4461	39.4593	22.8111	86.8836	51.9854	39.2048	80.152	44.6554	48.3059	53.226	32.5618	50.9896	29.2221	55.9075	33.3967	96.8183	50.4246	93.9282	50.5767	36.0684	41.3284	64.5246	40.076	42.044	63.6624	45.0855	41.4849	55.3682	22.1007	30.4148	31.7911
TEX51	4.01525	10.9078	9.52511	6.16121	7.77337	21.1338	6.79681	41.5968	12.9151	7.32522	11.4347	10.8539	6.45163	10.7346	12.5238	15.0285	18.7856	12.5238	6.65137	20.8729	11.5604	17.7969	9.39282	18.7856	19.5371	26.2999	19.194	47.5903	29.5203	19.3075	24.6897	17.2202	23.7292	24.3108	28.6257	18.304
MNT	34.7032	29.0874	42.3338	40.3499	28.5023	35.2231	37.9489	40.2549	34.049	44.6602	24.503	35.0665	29.6016	21.4693	28.1785	31.9356	56.3569	37.5713	29.6615	33.3967	24.5658	36.5826	37.5713	54.9119	40.577	22.5428	27.3617	27.5523	39.3604	42.7895	32.7407	32.0921	19.7744	35.3612	16.102	32.7544
ITGB6	27.1029	13.3317	12.171	30.202	9.93264	16.4374	31.5297	40.2549	7.04461	30.4824	24.503	12.5238	23.5295	26.8366	15.6547	17.5333	16.102	25.0475	26.4257	25.0475	7.22524	15.8195	9.39282	11.5604	21.0399	15.0285	11.0264	15.0285	17.8911	16.6983	16.6387	11.741	17.7969	15.4705	32.2039	16.3772
TLX1	8.3173	10.9078	12.7001	6.52363	7.77337	14.0892	8.11842	20.1275	10.5669	9.92449	16.3353	12.5238	14.6743	10.7346	18.7856	16.9071	21.4693	8.34917	13.3027	25.0475	11.5604	16.8082	18.7856	10.1153	16.5314	26.2999	18.7856	17.5333	27.7312	21.9166	19.8591	20.3511	19.7744	15.4705	28.6257	17.3406
PPP1R1C	2.86804	5.45389	5.29173	2.89939	2.15927	2.3482	1.888	16.102	1.1741	3.78076	6.53413	7.51425	2.40355	16.102	12.5238	6.88807	18.7856	25.0475	3.05604	4.17459	8.67029	4.94359	9.39282	15.8955	13.5257	3.75713	11.8431	20.038	16.102	15.6547	9.66118	12.5238	13.842	6.63022	10.7346	26.0109
PROCR	12.9062	14.5437	26.4586	10.7519	15.5467	14.0892	9.25122	29.5203	15.2633	10.8697	17.9689	10.8539	12.2708	64.4079	18.7856	16.9071	29.5203	50.095	11.3253	37.5713	41.9064	17.7969	28.1785	20.2307	12.0228	30.057	15.927	27.5523	25.0475	18.2638	27.9101	15.6547	15.8195	30.941	28.6257	22.1574
PARP1	65.2478	51.509	53.9756	59.7999	53.5499	68.0979	56.4513	59.0406	43.4418	41.1157	57.1737	65.1235	45.1614	16.102	28.1785	39.4498	42.9386	58.4442	36.6724	20.8729	65.0272	44.4923	37.5713	56.3569	40.577	26.2999	44.1054	32.5618	47.4114	45.9204	20.9326	45.3986	53.3908	24.3108	41.1495	28.901
DGAT1	108.412	55.7509	39.1588	137.842	43.1854	37.5713	154.061	30.8621	29.3526	134.689	102.913	42.5808	138.52	37.5713	31.3094	70.7592	45.6223	54.2696	179.048	108.539	34.6812	104.804	9.39282	27.4559	27.0513	52.5998	28.9952	32.5618	47.4114	27.6566	16.6387	54.0087	27.6841	33.1511	46.5168	26.0109
ZW10	22.8009	30.2994	24.8711	23.0743	16.4104	35.2231	21.9008	45.6223	30.5267	24.5749	22.8695	30.057	25.174	16.102	21.9166	35.6927	42.9386	37.5713	22.2911	12.5238	46.2416	32.6277	37.5713	39.0163	25.5485	18.7856	34.3042	35.0665	24.153	27.6566	69.7752	32.8749	31.639	26.5209	19.6802	37.5713
TMEM208	40.4393	32.1174	26.4586	40.4707	29.3661	21.1338	35.4945	33.5458	19.9597	38.9891	29.4036	23.3777	32.5112	26.8366	18.7856	20.038	29.5203	29.2221	37.751	45.9204	31.7911	32.6277	46.9641	18.7856	33.0627	41.3284	30.6288	35.0665	33.9931	24.0039	27.9101	38.354	39.5487	26.5209	28.6257	34.6812
C16orf90	2.58123	7.87785	6.87925	5.07393	6.04595	9.39282	3.77601	33.5458	7.04461	4.01705	6.53413	11.6888	5.18661	10.7346	15.6547	11.8976	32.2039	20.8729	5.57277	12.5238	15.8955	9.88718	9.39282	27.4559	25.5485	15.0285	20.4192	25.0475	27.7312	12.5238	46.6957	8.61008	3.95487	11.0504	28.6257	31.7911
RETREG3	34.99	33.9353	45.5089	37.8129	35.412	32.8749	44.3681	29.5203	23.482	42.0609	37.5713	35.0665	35.5472	21.4693	34.4403	28.8046	18.7856	29.2221	37.5713	16.6983	31.7911	31.639	18.7856	27.4559	19.5371	15.0285	24.0946	30.057	15.2074	24.0039	25.2264	30.5267	27.6841	30.941	21.4693	26.0109
ONECUT2	6.59648	6.66587	8.46677	7.73171	4.31854	4.69641	6.41921	18.7856	2.3482	7.08892	4.9006	10.8539	11.0057	5.36732	18.7856	12.5238	2.68366	20.8729	10.2467	8.34917	11.5604	16.8082	9.39282	28.901	21.0399	30.057	20.8276	37.5713	13.4183	18.2638	57.9671	18.7856	19.7744	24.3108	16.102	40.4614
CDH1	526.571	142.407	49.7422	513.917	107.963	46.9641	563.003	156.994	81.0131	592.634	449.222	65.9585	359.647	96.6118	40.7022	139.014	40.2549	45.9204	415.261	141.936	41.9064	303.536	9.39282	41.9064	16.5314	157.799	19.194	25.0475	147.601	33.9185	32.2039	201.946	19.7744	22.1007	128.816	36.6079
PTP4A2	220.409	154.527	139.172	197.763	131.715	126.803	170.487	64.4079	119.758	178.641	115.981	89.3361	152.309	75.1425	78.2735	79.5259	75.1425	75.1425	159.094	87.6663	112.714	105.793	9.39282	60.6921	91.6739	120.228	95.1533	60.114	79.6153	87.6663	59.5773	97.8419	65.2554	88.403	80.5099	71.2891
C14orf28	8.89091	16.3617	17.9919	11.1143	14.2512	25.8303	8.68482	17.4438	12.9151	10.8697	21.2359	20.8729	11.7647	10.7346	9.39282	16.9071	26.8366	25.0475	11.6848	20.8729	15.8955	23.7292	9.39282	21.6757	31.5599	18.7856	24.9114	40.076	23.2584	20.8729	20.9326	18.0029	19.7744	28.731	10.7346	27.9376
CARD10	59.7986	41.8132	23.2836	80.3373	36.7076	28.1785	72.6881	40.2549	28.1785	66.1632	42.4719	25.8824	72.486	37.5713	34.4403	51.9736	50.9896	37.5713	74.6032	33.3967	33.2361	62.2892	46.9641	44.7965	28.5542	45.0855	28.9952	22.5428	35.7822	33.9185	33.8141	36.0058	39.5487	37.5713	42.9386	25.0475
VDAC2	331.688	129.076	95.2511	343.94	133.011	56.3569	319.828	76.4844	85.7095	349.011	189.49	97.6853	205.187	91.2445	62.6188	80.7782	53.6732	50.095	243.764	146.111	82.3678	133.477	46.9641	67.9173	55.6055	101.442	48.5976	45.0855	80.5099	44.355	35.9611	110.366	51.4133	30.941	60.8297	45.2782
NLRP10	5.16246	12.1198	7.40842	6.64444	8.63707	9.39282	6.41921	22.8111	12.9151	8.5067	8.16767	13.3587	10.6262	5.36732	15.6547	21.9166	29.5203	33.3967	8.08951	8.34917	24.5658	14.8308	18.7856	37.5713	34.5656	26.2999	37.5713	35.0665	23.2584	39.1367	30.5938	34.4403	37.5713	50.8317	25.0475	41.4247
BST1	12.3326	21.2096	25.9295	13.0473	19.8653	25.8303	22.0896	28.1785	14.0892	17.2497	13.0683	21.7078	24.921	26.8366	37.5713	23.169	26.8366	25.0475	27.1448	12.5238	18.7856	19.7744	9.39282	31.7911	27.0513	15.0285	20.8276	30.057	20.5747	25.5693	25.2264	15.6547	29.6615	24.3108	17.8911	28.901
S100G	2.72463	3.63593	7.40842	5.43636	6.04595	9.39282	3.96481	32.2039	5.87051	4.96224	8.16767	6.67934	4.55409	21.4693	6.26188	6.88807	5.36732	4.17459	4.49417	8.34917	7.22524	8.89846	18.7856	11.5604	22.5428	18.7856	9.39282	17.5333	13.4183	16.6983	12.3448	11.741	19.7744	26.5209	30.4148	12.5238
LDHAL6B	5.01906	10.3018	12.171	6.88605	7.34151	14.0892	5.28641	18.7856	7.04461	5.90743	8.16767	12.5238	7.33715	16.102	18.7856	17.5333	26.8366	33.3967	7.37044	8.34917	13.0054	13.842	9.39282	18.7856	13.5257	15.0285	29.812	15.0285	20.5747	25.5693	27.3734	19.5684	23.7292	17.6806	21.4693	17.3406
AGMO	8.3173	7.27186	10.5835	9.90625	12.9556	21.1338	11.8944	29.5203	9.39282	10.6334	17.9689	9.18409	9.8672	10.7346	15.6547	15.6547	26.8366	33.3967	10.6062	16.6983	15.8955	13.842	28.1785	18.7856	16.5314	15.0285	16.7437	10.019	18.7856	12.0019	17.1754	11.741	23.7292	15.4705	26.8366	11.5604
BTBD18	6.73988	7.87785	15.346	6.76525	8.63707	14.0892	8.49602	29.5203	10.5669	8.03411	6.53413	16.6983	11.2587	10.7346	21.9166	17.5333	29.5203	25.0475	8.62881	12.5238	15.8955	21.7518	28.1785	36.1262	48.0912	45.0855	31.8539	45.0855	38.4658	31.8312	25.7632	30.5267	43.5036	22.1007	44.7277	26.9742
TCHHL1	3.58505	3.63593	5.29173	3.26181	2.15927	7.04461	2.4544	24.153	1.1741	2.83557	9.8012	5.0095	4.04808	16.102	6.26188	10.019	10.7346	8.34917	4.85371	12.5238	4.33515	6.92102	9.39282	13.0054	19.5371	30.057	12.6599	17.5333	13.4183	13.5674	24.6897	7.82735	23.7292	17.6806	12.5238	15.4139
RNF25	17.9252	23.0276	20.6377	16.9131	22.4564	16.4374	16.048	22.8111	22.3079	18.1949	19.6024	25.8824	19.2284	26.8366	12.5238	26.2999	34.8876	25.0475	19.0553	12.5238	18.7856	18.7856	28.1785	26.0109	33.0627	11.2714	16.7437	25.0475	24.153	21.9166	20.3958	18.7856	17.7969	33.1511	19.6802	17.3406
OR2AP1	4.30205	8.48384	8.99594	4.95313	9.93264	14.0892	4.72001	21.4693	14.0892	4.01705	6.53413	5.0095	6.45163	21.4693	21.9166	19.4118	21.4693	12.5238	6.83114	16.6983	13.0054	9.88718	9.39282	26.0109	13.5257	22.5428	11.0264	15.0285	13.4183	18.7856	16.102	10.1756	7.90974	8.8403	14.3129	21.1941
ZNF30	4.01525	7.27186	8.99594	5.07393	6.90966	16.4374	5.09761	22.8111	10.5669	4.96224	9.8012	10.019	6.07212	21.4693	18.7856	15.6547	16.102	16.6983	7.19067	25.0475	17.3406	14.8308	18.7856	34.6812	21.0399	15.0285	27.3617	30.057	22.3639	33.3967	18.2489	19.5684	19.7744	22.1007	30.4148	25.0475
ADAMTS13	8.74751	11.5138	19.0502	10.5103	14.683	18.7856	10.5728	32.2039	16.4374	12.5238	14.7018	20.8729	14.4213	37.5713	21.9166	36.3189	37.5713	33.3967	12.9432	12.5238	23.1208	20.7631	28.1785	53.4668	42.0798	22.5428	50.2312	25.0475	47.4114	46.9641	31.1305	42.2677	33.6164	50.8317	37.5713	48.1683
ERP44	106.691	83.6264	86.2552	110.66	75.5744	51.6605	103.84	45.6223	70.4461	113.895	98.012	84.3266	101.455	69.7752	75.1425	54.4783	53.6732	33.3967	126.736	66.7934	72.2524	86.0184	37.5713	50.5767	37.5713	33.8141	58.3988	30.057	69.7752	54.2696	118.618	68.0979	57.3456	33.1511	46.5168	63.5822
NEMF	56.5003	50.297	70.9092	58.8335	55.2773	42.2677	55.6961	55.0151	58.7051	57.4202	60.4407	69.2981	69.7029	69.7752	40.7022	70.133	40.2549	41.7459	66.8733	79.3171	49.1317	71.1877	37.5713	34.6812	31.5599	30.057	34.3042	37.5713	36.6767	50.095	25.2264	46.9641	47.4584	35.3612	41.1495	32.7544
CLPX	70.1235	52.115	57.6798	61.8537	44.4809	58.7051	57.0177	52.3314	50.4864	63.564	47.3725	52.5998	60.3417	64.4079	43.8332	37.5713	18.7856	37.5713	67.5923	50.095	54.9119	64.2667	37.5713	37.5713	54.1026	48.8427	58.8072	42.5808	51.8841	41.224	40.7917	47.7468	33.6164	50.8317	53.6732	57.802
TRPV1	11.1853	13.9377	9.52511	10.9935	10.7963	21.1338	9.62882	16.102	11.741	10.8697	1.63353	6.67934	11.7647	16.102	6.26188	27.5523	21.4693	4.17459	10.4265	8.34917	18.7856	16.8082	28.1785	18.7856	21.0399	11.2714	15.927	22.5428	13.4183	14.6111	16.102	10.9583	17.7969	22.1007	16.102	16.3772
TRIM71	3.44164	8.48384	11.6418	4.83232	4.31854	9.39282	9.06242	18.7856	11.741	2.83557	9.8012	11.6888	8.60218	5.36732	21.9166	11.8976	18.7856	25.0475	5.39301	4.17459	8.67029	21.7518	9.39282	20.2307	18.0342	11.2714	15.5186	15.0285	14.3129	13.5674	12.3448	12.5238	15.8195	11.0504	21.4693	7.70693
RPH3AL	42.5903	32.1174	32.8087	47.9608	34.1164	46.9641	48.3329	33.5458	36.3972	50.3313	53.9066	30.057	53.5106	37.5713	46.9641	98.9377	21.4693	70.968	47.818	41.7459	46.2416	59.3231	56.3569	60.6921	37.5713	45.0855	55.1318	30.057	67.9861	55.8351	51.5263	82.9699	61.3005	46.4116	82.299	50.095
XPNPEP3	7.7437	16.3617	19.5794	9.1814	11.2282	21.1338	9.06242	41.5968	11.741	13.9415	11.4347	14.1936	14.5478	85.8772	21.9166	26.9261	34.8876	16.6983	11.3253	20.8729	33.2361	23.7292	28.1785	37.5713	40.577	30.057	28.5868	32.5618	25.0475	27.6566	25.7632	25.0475	23.7292	35.3612	17.8911	21.1941
GDI2	139.387	110.896	92.6053	136.875	107.532	86.8836	128.195	38.9131	93.9282	114.604	104.546	94.3456	108.286	42.9386	25.0475	75.7687	48.3059	33.3967	104.984	66.7934	66.4723	91.9507	18.7856	40.4614	78.1482	60.114	60.4407	47.5903	71.5643	67.837	52.5998	85.3181	67.2328	75.1425	98.401	40.4614
GMCL1	26.8161	29.0874	25.9295	28.7523	29.7979	23.482	32.8513	37.5713	24.6561	29.3009	29.4036	32.5618	29.2221	48.3059	43.8332	40.7022	29.5203	45.9204	30.9199	29.2221	24.5658	26.6954	9.39282	31.7911	45.0855	18.7856	55.9485	50.095	57.2515	40.1804	69.2385	58.7051	41.5261	41.9914	57.2515	62.6188
PTDSS1	40.1525	35.7533	40.7463	33.8262	31.5253	28.1785	35.6833	40.2549	37.5713	34.2631	39.2048	34.2316	36.3062	53.6732	28.1785	33.8141	26.8366	12.5238	36.8522	29.2221	30.346	30.6502	28.1785	39.0163	40.577	26.2999	26.1365	35.0665	43.8332	37.5713	38.6447	32.8749	27.6841	30.941	32.2039	27.9376
RNF225	5.44927	5.45389	15.346	5.79878	8.20522	18.7856	6.60801	20.1275	5.87051	8.743	11.4347	12.5238	9.10819	21.4693	25.0475	16.2809	18.7856	29.2221	7.01091	8.34917	11.5604	13.842	37.5713	23.1208	36.0684	22.5428	44.1054	30.057	33.0985	40.1804	66.5548	39.1367	39.5487	39.7813	41.1495	62.6188
FNIP1	28.2502	30.2994	28.5753	32.2557	30.2298	30.5267	33.9841	33.5458	35.2231	31.1912	16.3353	42.5808	25.427	21.4693	18.7856	21.9166	24.153	12.5238	22.1113	54.2696	18.7856	39.5487	18.7856	31.7911	37.5713	18.7856	30.6288	32.5618	25.9421	26.613	24.6897	31.3094	21.7518	33.1511	23.2584	27.9376
PMVK	8.3173	5.45389	10.0543	9.1814	6.90966	2.3482	10.7616	21.4693	9.39282	9.92449	13.0683	6.67934	8.98168	21.4693	3.13094	10.019	24.153	4.17459	13.842	12.5238	11.5604	9.88718	9.39282	14.4505	16.5314	3.75713	14.7018	10.019	20.5747	14.0892	10.1979	3.91367	9.88718	6.63022	10.7346	14.4505
ZNF662	4.44546	9.69581	19.0502	4.5907	9.93264	11.741	5.09761	25.4948	7.04461	5.19854	6.53413	13.3587	5.81912	5.36732	21.9166	17.5333	26.8366	16.6983	4.3144	4.17459	7.22524	17.7969	37.5713	21.6757	33.0627	33.8141	39.6132	20.038	26.8366	36.0058	31.1305	33.6576	27.6841	50.8317	46.5168	43.3515
PDE6C	5.30587	5.45389	11.6418	5.19474	7.77337	23.482	4.90881	14.7601	8.21872	4.96224	4.9006	12.5238	6.07212	5.36732	3.13094	12.5238	40.2549	4.17459	5.57277	8.34917	15.8955	12.8533	28.1785	21.6757	12.0228	3.75713	16.7437	22.5428	21.4693	17.742	19.8591	13.3065	7.90974	17.6806	21.4693	13.4871
KDM4A	32.9824	27.2695	25.4003	31.0476	22.4564	39.9195	35.8721	14.7601	17.6115	33.7905	16.3353	25.0475	34.1557	32.2039	37.5713	33.188	13.4183	25.0475	39.9082	37.5713	30.346	30.6502	9.39282	26.0109	24.0456	11.2714	27.3617	37.5713	24.153	21.3948	36.4978	29.7439	19.7744	37.5713	28.6257	39.498
NIPAL1	43.881	24.8455	19.0502	39.9874	16.8423	14.0892	51.9201	20.1275	23.482	50.3313	45.7389	24.2126	63.7573	64.4079	25.0475	45.0855	16.102	33.3967	76.4009	50.095	17.3406	58.3343	18.7856	33.2361	15.0285	45.0855	17.9689	30.057	34.8876	20.3511	16.102	35.2231	25.7067	24.3108	32.2039	17.3406
P4HA1	65.8214	67.8707	70.38	69.223	88.0982	44.6159	85.149	45.6223	96.2764	124.765	58.8072	101.025	62.4923	53.6732	53.226	33.8141	34.8876	33.3967	42.425	75.1425	62.1371	47.4584	28.1785	44.7965	85.6625	63.8712	56.7653	45.0855	34.8876	69.4025	54.7467	50.095	73.1651	95.0332	28.6257	60.6921
KNDC1	4.15865	6.05988	11.1126	5.67797	5.18224	16.4374	6.98561	30.8621	4.69641	6.61632	3.26707	15.8634	7.21065	21.4693	15.6547	15.0285	21.4693	4.17459	7.01091	20.8729	11.5604	12.8533	9.39282	18.7856	21.0399	3.75713	7.75928	30.057	13.4183	13.0456	20.9326	9.39282	5.93231	30.941	16.102	13.4871
SBSPON	10.0381	15.7557	16.9335	11.7184	10.7963	23.482	12.6496	28.1785	15.2633	13.9415	13.0683	19.2031	12.9033	16.102	12.5238	20.038	21.4693	20.8729	15.6397	12.5238	17.3406	25.7067	56.3569	31.7911	25.5485	26.2999	22.0527	32.5618	29.5203	26.0912	18.7856	20.3511	21.7518	28.731	37.5713	25.0475
BUD23	118.02	61.8108	41.2755	99.6666	53.5499	58.7051	91.3794	36.2294	48.1382	95.4641	124.149	52.5998	94.7504	37.5713	15.6547	76.3949	45.6223	33.3967	106.422	70.968	41.9064	83.0523	9.39282	31.7911	51.0969	63.8712	45.3306	37.5713	63.5133	45.9204	33.2774	71.2289	45.481	41.9914	69.7752	36.6079
OR6C3	4.58886	10.3018	5.8209	3.98666	4.75039	4.69641	4.90881	14.7601	8.21872	4.01705	3.26707	6.67934	4.55409	10.7346	12.5238	14.4023	18.7856	20.8729	6.11207	12.5238	11.5604	12.8533	9.39282	23.1208	24.0456	7.51425	11.0264	22.5428	12.5238	9.91464	10.1979	7.82735	15.8195	13.2604	8.94554	11.5604
CCDC78	13.7666	9.69581	13.2293	11.5976	14.2512	9.39282	10.5728	10.7346	7.04461	11.106	9.8012	6.67934	12.5238	16.102	6.26188	21.9166	13.4183	16.6983	11.1455	16.6983	21.6757	24.7179	28.1785	14.4505	12.0228	7.51425	16.7437	12.5238	17.8911	19.8293	14.4918	13.3065	27.6841	26.5209	23.2584	25.0475
PDP1	41.8733	21.2096	26.4586	51.2226	23.3201	37.5713	49.0881	25.4948	24.6561	48.2047	19.6024	27.5523	37.0653	5.36732	46.9641	22.5428	37.5713	29.2221	39.9082	29.2221	24.5658	25.7067	9.39282	17.3406	18.0342	11.2714	20.8276	7.51425	26.8366	21.3948	17.1754	20.3511	11.8646	28.731	10.7346	17.3406
ADAMTSL1	4.44546	10.3018	16.9335	6.40282	8.63707	18.7856	5.28641	21.4693	7.04461	4.72595	1.63353	10.8539	8.60218	10.7346	18.7856	18.7856	21.4693	33.3967	6.65137	4.17459	31.7911	12.8533	18.7856	17.3406	16.5314	15.0285	23.2779	17.5333	26.8366	18.7856	25.2264	10.9583	23.7292	33.1511	21.4693	19.2673
GLIS3	5.44927	15.7557	24.342	5.31555	22.8882	23.482	4.72001	14.7601	16.4374	6.85262	4.9006	19.2031	8.09617	21.4693	21.9166	16.9071	26.8366	4.17459	7.37044	8.34917	14.4505	7.90974	18.7856	20.2307	46.5884	3.75713	29.812	60.114	11.6292	27.6566	44.0121	24.2648	49.4359	28.731	17.8911	27.9376
GPR32	6.16628	11.5138	17.9919	7.00686	9.93264	25.8303	6.04161	21.4693	11.741	7.56151	8.16767	15.0285	9.6142	21.4693	34.4403	21.9166	42.9386	54.2696	8.98834	12.5238	34.6812	21.7518	9.39282	41.9064	18.0342	11.2714	22.8695	7.51425	15.2074	17.742	13.4183	16.4374	11.8646	15.4705	14.3129	22.1574
IGF2BP1	6.30968	12.7258	12.7001	7.24848	8.20522	21.1338	8.87362	20.1275	8.21872	8.743	9.8012	10.8539	9.4877	32.2039	31.3094	21.9166	21.4693	37.5713	7.72997	16.6983	10.1153	10.8759	9.39282	20.2307	46.5884	22.5428	30.2204	32.5618	22.3639	22.9602	22.5428	17.2202	23.7292	26.5209	28.6257	30.8277
NAPB	11.6155	18.1796	21.1669	15.2218	17.2741	25.8303	15.104	20.1275	28.1785	16.7771	11.4347	29.2221	18.8489	16.102	28.1785	25.6737	16.102	16.6983	15.6397	25.0475	27.4559	25.7067	37.5713	23.1208	22.5428	33.8141	21.6443	32.5618	29.5203	17.2202	24.6897	14.872	13.842	30.941	16.102	24.0841
BNIP3	25.0953	18.1796	19.5794	15.3426	19.4334	16.4374	22.0896	29.5203	18.7856	30.9549	9.8012	29.2221	20.6199	21.4693	28.1785	22.5428	40.2549	29.2221	16.3588	33.3967	34.6812	29.6615	28.1785	27.4559	28.5542	11.2714	25.3198	37.5713	22.3639	20.3511	30.5938	27.3957	11.8646	35.3612	21.4693	24.0841
TTC30A	6.88329	9.69581	9.52511	3.86585	4.75039	11.741	6.79681	16.102	10.5669	7.79781	8.16767	5.84442	6.45163	16.102	15.6547	14.4023	24.153	12.5238	6.83114	29.2221	2.8901	12.8533	9.39282	26.0109	9.01711	18.7856	11.4347	12.5238	20.5747	14.0892	15.0285	6.26188	17.7969	17.6806	17.8911	8.67029
POLH	17.0648	19.3916	25.4003	20.779	19.8653	25.8303	24.9216	17.4438	21.1338	22.4482	16.3353	24.2126	19.9874	5.36732	9.39282	31.9356	37.5713	45.9204	15.8195	20.8729	18.7856	22.7405	28.1785	26.0109	21.0399	18.7856	22.8695	22.5428	21.4693	20.3511	19.3224	20.3511	21.7518	33.1511	19.6802	24.0841
RABGEF1	40.8695	30.9054	36.5129	43.1284	33.6846	32.8749	35.3057	34.8876	31.7008	35.6809	53.9066	33.3967	42.7579	21.4693	25.0475	45.0855	26.8366	29.2221	46.7394	41.7459	33.2361	46.4697	46.9641	34.6812	34.5656	41.3284	29.4036	35.0665	39.3604	34.4403	31.6672	34.4403	29.6615	24.3108	55.4624	27.9376
TMPPE	17.3516	32.7234	24.8711	22.5911	19.8653	28.1785	19.4464	21.4693	32.8749	20.5579	19.6024	22.5428	24.5415	10.7346	9.39282	29.4308	29.5203	20.8729	19.9541	20.8729	18.7856	19.7744	28.1785	26.0109	24.0456	30.057	31.8539	30.057	23.2584	26.0912	22.006	28.1785	39.5487	17.6806	16.102	26.0109
MOB3B	31.2616	31.5114	25.4003	31.2893	25.4794	25.8303	28.3201	30.8621	24.6561	28.1194	24.503	25.0475	27.9571	21.4693	21.9166	28.1785	26.8366	33.3967	29.302	25.0475	20.2307	24.7179	28.1785	30.346	43.5827	15.0285	23.2779	30.057	29.5203	21.9166	23.6162	18.7856	25.7067	33.1511	44.7277	31.7911
VPS26B	36.8543	29.0874	38.6296	31.0476	36.2757	39.9195	39.6481	22.8111	38.7454	27.8831	24.503	41.7459	35.9267	32.2039	31.3094	29.4308	34.8876	16.6983	37.3915	25.0475	34.6812	24.7179	18.7856	26.0109	37.5713	26.2999	29.4036	32.5618	25.9421	29.7439	19.8591	29.7439	19.7744	30.941	30.4148	26.0109
OR2H1	4.44546	9.08982	8.46677	5.07393	8.63707	14.0892	3.96481	30.8621	8.21872	7.32522	14.7018	9.18409	8.47567	5.36732	15.6547	16.9071	26.8366	4.17459	6.11207	16.6983	13.0054	8.89846	9.39282	26.0109	10.52	11.2714	12.6599	25.0475	19.6802	14.0892	17.1754	14.0892	13.842	19.8907	3.57822	17.3406
DOCK11	14.3402	32.1174	41.2755	14.7386	34.1164	46.9641	12.0832	18.7856	30.5267	12.2875	21.2359	22.5428	12.5238	48.3059	37.5713	21.9166	34.8876	45.9204	9.88718	16.6983	41.9064	24.7179	37.5713	34.6812	21.0399	18.7856	30.6288	35.0665	18.7856	36.0058	29.5203	14.0892	29.6615	33.1511	28.6257	29.8643
GRPR	6.30968	11.5138	15.346	5.91959	7.34151	11.741	6.79681	29.5203	3.52231	5.90743	6.53413	10.8539	6.45163	10.7346	12.5238	15.6547	37.5713	37.5713	6.83114	25.0475	11.5604	12.8533	18.7856	21.6757	19.5371	22.5428	20.8276	17.5333	26.8366	21.3948	38.6447	23.482	27.6841	33.1511	17.8911	26.0109
FRS3	8.89091	15.1497	17.4627	9.90625	15.1149	14.0892	10.7616	24.153	22.3079	11.5786	3.26707	18.3682	11.6382	5.36732	25.0475	20.038	21.4693	16.6983	10.2467	4.17459	21.6757	18.7856	28.1785	23.1208	27.0513	11.2714	27.3617	12.5238	22.3639	20.8729	32.2039	14.0892	25.7067	19.8907	26.8366	38.5346
TFG	162.761	114.532	108.48	173.963	110.986	86.8836	175.207	63.0661	113.888	181.24	145.384	101.86	152.689	80.5099	46.9641	58.8617	29.5203	12.5238	183.542	133.587	70.8074	59.3231	65.7497	39.0163	66.1254	90.1711	61.2575	60.114	57.2515	50.6169	62.261	55.5742	55.3682	28.731	48.3059	51.0584
AFF2	7.45689	7.27186	16.4044	6.40282	8.63707	16.4374	6.60801	41.5968	7.04461	7.32522	9.8012	10.8539	10.3732	21.4693	9.39282	16.2809	29.5203	20.8729	8.44904	16.6983	17.3406	14.8308	28.1785	31.7911	34.5656	30.057	13.4767	22.5428	24.153	15.1329	22.006	13.3065	9.88718	35.3612	16.102	17.3406
PYGM	5.44927	10.3018	13.2293	6.28201	8.63707	11.741	5.28641	26.8366	14.0892	5.43484	9.8012	13.3587	9.7407	5.36732	3.13094	14.4023	13.4183	25.0475	7.90974	8.34917	11.5604	13.842	18.7856	31.7911	16.5314	11.2714	17.1521	22.5428	17.8911	14.0892	18.2489	11.741	17.7969	30.941	10.7346	15.4139
ZNF85	6.45308	9.08982	17.9919	7.24848	14.683	18.7856	5.85281	18.7856	9.39282	8.5067	19.6024	20.8729	10.6262	10.7346	31.3094	20.6642	34.8876	66.7934	8.26928	8.34917	30.346	16.8082	46.9641	41.9064	45.0855	41.3284	49.006	27.5523	33.0985	53.7478	134.72	37.5713	61.3005	35.3612	30.4148	95.3732
ZNF354C	6.45308	11.5138	17.4627	4.83232	11.2282	25.8303	5.28641	30.8621	21.1338	6.85262	17.9689	30.057	7.84316	16.102	21.9166	16.9071	29.5203	16.6983	5.57277	20.8729	23.1208	17.7969	75.1425	28.901	40.577	30.057	36.7545	37.5713	33.0985	34.9622	34.3509	39.1367	79.0974	50.8317	50.095	47.2049
FAAP20	29.254	41.2072	38.1004	32.1349	39.7305	35.2231	27.9425	24.153	37.5713	21.5031	34.3042	40.076	27.0716	37.5713	37.5713	23.7951	29.5203	20.8729	24.2685	20.8729	41.9064	29.6615	18.7856	27.4559	25.5485	22.5428	29.4036	55.1045	22.3639	29.7439	77.8262	36.0058	33.6164	33.1511	21.4693	46.2416
SREBF2	216.107	107.866	79.9051	208.394	106.236	75.1425	191.255	73.8007	97.4505	194.236	210.726	67.6283	129.665	64.4079	87.6663	50.095	32.2039	37.5713	162.869	108.539	67.9173	107.77	37.5713	27.4559	30.057	93.9282	35.9377	15.0285	82.299	35.484	32.7407	104.886	23.7292	17.6806	85.8772	27.9376
ZNF571	6.16628	10.9078	11.1126	6.40282	9.93264	11.741	5.66401	22.8111	5.87051	8.5067	4.9006	18.3682	9.10819	21.4693	18.7856	14.4023	29.5203	20.8729	9.16811	4.17459	14.4505	13.842	18.7856	23.1208	15.0285	26.2999	13.885	20.038	17.8911	18.7856	18.7856	17.2202	11.8646	19.8907	16.102	16.3772
MAX	95.2188	79.9905	86.2552	102.566	87.6663	108.017	92.5122	53.6732	88.0577	80.8137	49.006	105.2	81.8472	69.7752	75.1425	78.8997	32.2039	58.4442	88.2655	66.7934	91.0381	75.1425	37.5713	65.0272	52.5998	82.6568	57.5821	42.5808	52.7787	74.6207	40.7917	57.9224	65.2554	39.7813	37.5713	55.8752
STX18	57.0739	46.0551	52.3881	63.7866	56.5728	46.9641	60.0385	38.9131	48.1382	63.3277	63.7078	64.2886	65.1488	48.3059	59.4878	60.7402	42.9386	54.2696	62.7386	58.4442	49.1317	59.3231	56.3569	40.4614	37.5713	41.3284	47.7809	45.0855	49.2005	46.4423	31.6672	43.0504	23.7292	17.6806	37.5713	40.4614
MPV17	38.5751	46.0551	50.8006	36.9672	52.6862	37.5713	39.4593	50.9896	37.5713	41.8246	42.4719	55.9395	33.3967	32.2039	21.9166	38.8236	24.153	29.2221	30.2008	4.17459	49.1317	43.5036	37.5713	41.9064	39.0741	45.0855	35.5294	35.0665	31.3094	33.9185	45.0855	39.1367	41.5261	26.5209	28.6257	37.5713
GTPBP8	11.1853	13.9377	15.8752	10.8727	9.06893	4.69641	13.5936	28.1785	7.04461	11.5786	11.4347	8.34917	11.1322	10.7346	18.7856	13.1499	26.8366	8.34917	13.3027	33.3967	10.1153	14.8308	18.7856	26.0109	25.5485	37.5713	14.2934	12.5238	16.102	19.3075	20.9326	17.2202	19.7744	22.1007	17.8911	12.5238
STAC3	4.30205	4.24192	16.9335	5.67797	10.3645	11.741	5.28641	22.8111	2.3482	3.78076	4.9006	12.5238	9.4877	16.102	18.7856	14.4023	16.102	25.0475	7.55021	16.6983	15.8955	7.90974	18.7856	18.7856	19.5371	15.0285	13.4767	32.5618	19.6802	21.3948	18.7856	11.741	9.88718	17.6806	19.6802	18.304
RXYLT1	20.0763	16.9677	17.9919	14.6178	19.4334	21.1338	16.4256	21.4693	18.7856	14.8867	22.8695	16.6983	14.0418	32.2039	15.6547	15.6547	16.102	25.0475	16.7183	16.6983	15.8955	19.7744	37.5713	30.346	16.5314	15.0285	19.6024	10.019	21.4693	22.9602	23.6162	17.2202	13.842	15.4705	17.8911	20.2307
GOT2	109.416	72.7186	51.8589	108.486	49.6632	49.3123	108.938	49.6478	39.9195	105.152	80.0431	54.2696	101.582	42.9386	28.1785	47.5903	34.8876	29.2221	120.983	79.3171	33.2361	44.4923	28.1785	39.0163	24.0456	56.3569	33.8958	37.5713	65.3025	41.224	24.153	50.8778	29.6615	26.5209	50.095	30.8277
FAM220A	14.4836	13.3317	17.9919	15.705	15.5467	25.8303	15.104	13.4183	12.9151	19.849	27.7701	25.8824	13.6623	37.5713	31.3094	29.4308	16.102	33.3967	13.6623	8.34917	11.5604	23.7292	46.9641	30.346	24.0456	22.5428	19.6024	35.0665	26.8366	23.482	22.006	22.6993	21.7518	17.6806	19.6802	26.0109
GRXCR2	3.87185	9.69581	10.0543	4.95313	7.34151	9.39282	5.66401	8.05099	5.87051	4.25335	4.9006	10.8539	6.19863	5.36732	21.9166	16.2809	13.4183	8.34917	6.11207	4.17459	11.5604	9.88718	9.39282	26.0109	13.5257	3.75713	8.16767	25.0475	22.3639	14.6111	19.3224	11.741	15.8195	22.1007	16.102	13.4871
CTBS	30.1144	33.3294	39.1588	34.1887	31.0935	32.8749	43.6129	29.5203	35.2231	35.6809	17.9689	31.7269	38.3303	37.5713	37.5713	25.0475	16.102	37.5713	39.5487	33.3967	24.5658	40.5374	28.1785	28.901	25.5485	18.7856	42.8803	27.5523	28.6257	32.353	28.4468	29.7439	29.6615	39.7813	30.4148	30.8277
CYP11B1	9.46452	10.3018	14.2877	7.00686	9.06893	30.5267	10.5728	21.4693	10.5669	9.2156	14.7018	12.5238	10.2467	16.102	25.0475	24.4213	29.5203	37.5713	8.08951	20.8729	20.2307	18.7856	37.5713	34.6812	22.5428	18.7856	18.7856	25.0475	14.3129	18.7856	19.8591	19.5684	7.90974	24.3108	7.15643	16.3772
ZNF282	36.5675	25.4515	25.9295	34.1887	33.6846	28.1785	38.3265	26.8366	32.8749	34.972	29.4036	23.3777	30.1076	59.0406	15.6547	35.6927	24.153	29.2221	34.695	29.2221	21.6757	36.5826	28.1785	34.6812	19.5371	11.2714	23.6862	32.5618	18.7856	24.5257	23.0795	28.1785	19.7744	35.3612	19.6802	17.3406
TNFSF15	17.6384	16.9677	14.8168	19.5709	14.683	21.1338	20.5792	18.7856	16.4374	21.7394	17.9689	19.2031	24.5415	37.5713	9.39282	33.188	26.8366	41.7459	21.0327	29.2221	28.901	24.7179	18.7856	23.1208	34.5656	41.3284	19.6024	22.5428	38.4658	17.2202	21.4693	27.3957	15.8195	17.6806	25.0475	24.0841
NPHP3	8.89091	9.69581	13.7585	6.52363	13.8193	16.4374	7.17441	37.5713	23.482	9.45189	19.6024	20.8729	8.09617	10.7346	18.7856	20.038	5.36732	25.0475	6.47161	16.6983	17.3406	11.8646	37.5713	30.346	19.5371	7.51425	16.7437	35.0665	14.3129	22.9602	18.2489	13.3065	17.7969	37.5713	14.3129	21.1941
TNPO3	80.0182	58.7809	61.3841	81.1829	65.2099	44.6159	82.5058	61.7242	51.6605	82.2315	75.1425	41.7459	77.4196	42.9386	43.8332	54.4783	16.102	20.8729	87.3667	70.968	46.2416	59.3231	37.5713	41.9064	31.5599	37.5713	31.0371	30.057	54.5678	27.1348	31.6672	47.7468	33.6164	28.731	39.3604	29.8643
FAM210A	21.2235	17.5737	23.2836	22.3495	14.2512	16.4374	16.2368	33.5458	18.7856	17.0134	24.503	18.3682	19.4814	26.8366	21.9166	28.8046	24.153	37.5713	22.8304	25.0475	27.4559	17.7969	28.1785	30.346	39.0741	26.2999	25.3198	12.5238	24.153	29.2221	23.6162	20.3511	27.6841	24.3108	26.8366	18.304
AACS	40.1525	27.2695	21.1669	34.7927	30.6616	21.1338	32.6625	28.1785	22.3079	29.3009	27.7701	25.0475	38.2038	37.5713	28.1785	35.6927	26.8366	25.0475	33.0771	25.0475	23.1208	26.6954	37.5713	37.5713	28.5542	33.8141	21.6443	15.0285	23.2584	16.1765	81.0466	25.8303	17.7969	22.1007	28.6257	50.095
ZNF675	7.31349	12.1198	15.8752	7.00686	9.93264	16.4374	8.49602	32.2039	8.21872	9.68819	9.8012	15.8634	9.8672	10.7346	6.26188	25.0475	26.8366	16.6983	12.0444	20.8729	13.0054	15.8195	18.7856	14.4505	18.0342	3.75713	20.4192	12.5238	25.0475	19.3075	16.102	13.3065	5.93231	15.4705	8.94554	22.1574
CDK2AP1	89.1959	148.467	151.343	70.1894	202.971	96.2764	60.0385	41.5968	142.066	67.3447	53.9066	136.091	66.7934	101.979	81.4044	51.3474	64.4079	62.6188	67.7721	141.936	98.2633	57.3456	18.7856	60.6921	175.834	60.114	89.0276	92.6758	88.5609	102.799	136.33	94.7109	118.646	148.075	71.5643	75.1425
TRIM46	3.44164	8.48384	5.29173	3.98666	6.04595	9.39282	4.53121	25.4948	16.4374	3.78076	1.63353	15.8634	4.55409	26.8366	9.39282	11.2714	16.102	4.17459	3.59534	4.17459	8.67029	7.90974	9.39282	4.33515	22.5428	3.75713	13.0683	12.5238	19.6802	14.0892	37.0345	7.04461	21.7518	28.731	16.102	23.1208
JCAD	5.16246	20.6036	24.8711	3.74505	23.752	25.8303	6.79681	25.4948	28.1785	6.38003	6.53413	22.5428	6.70464	26.8366	25.0475	15.6547	42.9386	29.2221	3.95487	29.2221	14.4505	9.88718	9.39282	26.0109	36.0684	7.51425	16.3353	37.5713	15.2074	21.9166	30.057	12.5238	23.7292	37.5713	17.8911	16.3772
MTF1	20.7933	18.1796	28.5753	20.0541	22.0245	37.5713	20.3904	20.1275	25.8303	24.3386	17.9689	26.7173	25.3005	37.5713	21.9166	28.8046	32.2039	37.5713	21.3923	8.34917	18.7856	28.6728	28.1785	27.4559	16.5314	22.5428	22.8695	17.5333	21.4693	24.0039	23.0795	28.9612	25.7067	26.5209	25.0475	18.304
NCKAP1	96.7962	82.4144	78.3176	83.8407	101.054	63.4015	69.8561	61.7242	70.4461	73.9611	80.0431	61.7839	87.4133	64.4079	56.3569	53.226	45.6223	25.0475	85.7488	62.6188	67.9173	69.2102	9.39282	28.901	40.577	56.3569	25.3198	22.5428	51.8841	37.5713	45.6223	46.1814	33.6164	39.7813	19.6802	24.0841
BDKRB2	16.778	18.1796	22.2253	22.9535	16.8423	23.482	15.2928	18.7856	16.4374	15.5956	21.2359	22.5428	22.644	32.2039	12.5238	21.9166	21.4693	12.5238	23.0102	16.6983	37.5713	16.8082	18.7856	37.5713	40.577	33.8141	16.3353	17.5333	21.4693	15.1329	22.5428	14.0892	31.639	28.731	8.94554	27.9376
CASP3	24.0915	22.4216	32.8087	26.3361	19.8653	25.8303	26.9985	34.8876	15.2633	30.7187	6.53413	25.0475	20.9994	26.8366	31.3094	21.2904	24.153	20.8729	21.7518	16.6983	18.7856	21.7518	46.9641	26.0109	16.5314	18.7856	28.9952	30.057	31.3094	26.0912	18.7856	32.8749	27.6841	46.4116	21.4693	26.0109
ZNF768	65.5346	50.297	45.5089	64.0282	41.0261	25.8303	79.1074	45.6223	34.049	76.0877	45.7389	40.076	77.5461	64.4079	34.4403	56.3569	29.5203	16.6983	88.4453	45.9204	41.9064	92.9395	65.7497	46.2416	60.114	45.0855	64.933	35.0665	77.8262	70.4461	45.6223	86.1008	104.804	72.9325	98.401	76.1059
DPYSL2	63.9572	48.4791	71.4383	53.2763	57.8684	56.3569	48.3329	40.2549	57.531	50.8039	47.3725	72.6378	39.4688	48.3059	65.7497	32.5618	16.102	8.34917	32.358	58.4442	50.5767	28.6728	18.7856	28.901	43.5827	22.5428	27.7701	35.0665	30.4148	38.6149	28.4468	44.6159	41.5261	33.1511	42.9386	34.6812
MND1	13.6232	9.69581	12.7001	11.96	12.9556	18.7856	10.9504	21.4693	12.9151	9.2156	14.7018	15.8634	11.3852	10.7346	9.39282	13.7761	13.4183	16.6983	7.19067	4.17459	11.5604	9.88718	9.39282	28.901	24.0456	26.2999	25.7282	20.038	26.8366	30.7876	24.6897	26.613	17.7969	22.1007	16.102	22.1574
PTPN23	62.093	31.5114	46.5672	63.7866	48.7995	46.9641	67.9681	45.6223	56.3569	64.2729	53.9066	61.7839	51.3601	48.3059	25.0475	43.8332	34.8876	29.2221	51.2336	41.7459	47.6866	44.4923	28.1785	24.5658	43.5827	18.7856	36.3461	37.5713	33.9931	30.7876	19.3224	42.2677	39.5487	46.4116	32.2039	24.0841
H1-2	525.281	346.625	252.415	435.029	360.598	244.213	433.108	152.969	301.744	516.073	571.737	291.386	214.675	144.918	112.714	120.228	77.8262	50.095	183.362	179.507	151.73	244.213	18.7856	56.3569	84.1597	105.2	120.473	62.6188	220.955	129.934	114.861	299.005	201.698	72.9325	207.537	159.919
UHRF1	44.1678	37.5713	28.5753	44.2157	36.7076	30.5267	31.1521	38.9131	23.482	29.5372	27.7701	20.8729	26.439	26.8366	15.6547	26.2999	18.7856	29.2221	21.2125	33.3967	27.4559	30.6502	65.7497	37.5713	18.0342	11.2714	21.6443	32.5618	38.4658	24.0039	46.159	23.482	23.7292	19.8907	33.9931	24.0841
S100A3	5.59267	6.66587	10.5835	5.07393	6.47781	2.3482	3.58721	9.39282	2.3482	4.72595	8.16767	3.33967	5.56611	21.4693	15.6547	13.7761	8.05099	16.6983	4.85371	20.8729	13.0054	10.8759	18.7856	8.67029	18.0342	11.2714	14.7018	12.5238	13.4183	13.0456	16.102	13.3065	9.88718	13.2604	8.94554	10.597
RHBDD2	53.2021	47.8731	55.5632	58.1086	49.2313	63.4015	58.3393	49.6478	44.6159	57.6565	44.1054	39.2411	51.9926	48.3059	68.8807	55.1045	32.2039	58.4442	51.4133	62.6188	69.3623	33.6164	18.7856	43.3515	40.577	18.7856	31.8539	30.057	24.153	28.7003	34.8876	25.8303	29.6615	30.941	14.3129	23.1208
MICALL1	15.0572	32.7234	34.9254	15.705	29.3661	37.5713	14.7264	25.4948	18.7856	13.7052	19.6024	40.9109	20.4934	32.2039	6.26188	22.5428	42.9386	4.17459	23.909	29.2221	18.7856	21.7518	9.39282	31.7911	49.5941	11.2714	25.3198	27.5523	26.8366	38.0931	37.0345	21.9166	43.5036	33.1511	19.6802	37.5713
TEX35	4.44546	5.45389	8.99594	4.34909	8.20522	9.39282	6.60801	5.36732	10.5669	5.43484	6.53413	10.8539	5.18661	37.5713	9.39282	15.0285	24.153	16.6983	6.47161	4.17459	10.1153	13.842	18.7856	21.6757	31.5599	18.7856	51.8647	25.0475	28.6257	31.8312	27.9101	29.7439	37.5713	44.2015	33.9931	48.1683
SRRM4	4.73226	4.24192	14.8168	6.0404	9.50078	21.1338	6.60801	42.9386	5.87051	6.38003	13.0683	15.8634	7.33715	10.7346	18.7856	18.1594	26.8366	20.8729	6.29184	8.34917	18.7856	20.7631	46.9641	27.4559	19.5371	3.75713	17.5605	30.057	28.6257	19.3075	17.1754	19.5684	5.93231	24.3108	23.2584	22.1574
NPDC1	241.202	149.679	119.593	245.24	142.944	110.366	307.933	101.979	129.151	334.124	300.57	135.257	416.573	177.122	156.547	278.027	85.8772	104.365	389.015	237.951	157.51	319.356	75.1425	93.9282	49.5941	142.771	52.6815	40.076	110.03	56.8787	111.104	172.202	116.669	46.4116	139.55	78.0326
CABLES1	13.3364	15.1497	17.4627	15.705	14.683	18.7856	11.328	33.5458	12.9151	11.5786	17.9689	17.5333	15.9393	21.4693	9.39282	28.1785	18.7856	20.8729	10.9658	12.5238	23.1208	14.8308	18.7856	17.3406	24.0456	7.51425	18.3773	10.019	19.6802	11.4801	26.2999	16.4374	11.8646	17.6806	8.94554	19.2673
RRH	6.88329	12.1198	10.0543	9.30221	4.31854	16.4374	7.17441	17.4438	12.9151	5.90743	9.8012	11.6888	5.81912	16.102	18.7856	31.9356	37.5713	20.8729	8.62881	8.34917	26.0109	21.7518	28.1785	33.2361	36.0684	15.0285	41.6551	30.057	22.3639	43.8332	29.5203	43.0504	35.5938	19.8907	42.9386	27.9376
WDPCP	9.89472	15.7557	13.7585	9.78544	13.8193	23.482	9.44002	20.1275	18.7856	8.5067	13.0683	17.5333	14.5478	5.36732	31.3094	21.9166	50.9896	20.8729	8.62881	20.8729	15.8955	24.7179	28.1785	31.7911	28.5542	26.2999	22.8695	37.5713	22.3639	32.353	31.1305	17.2202	17.7969	37.5713	17.8911	31.7911
MSMB	3.01144	9.69581	7.40842	4.5907	5.6141	7.04461	5.47521	16.102	4.69641	4.96224	6.53413	7.51425	6.45163	10.7346	6.26188	8.14044	29.5203	8.34917	4.85371	4.17459	5.7802	10.8759	9.39282	13.0054	22.5428	18.7856	20.0108	17.5333	20.5747	15.1329	16.102	12.5238	11.8646	13.2604	23.2584	23.1208
CCDC175	4.01525	5.45389	8.46677	4.5907	8.63707	18.7856	5.47521	12.0765	10.5669	5.90743	6.53413	8.34917	11.0057	16.102	15.6547	28.8046	21.4693	16.6983	7.55021	12.5238	8.67029	20.7631	75.1425	20.2307	18.0342	22.5428	15.927	25.0475	15.2074	15.6547	20.3958	12.5238	11.8646	17.6806	12.5238	7.70693
SGO1	15.4874	15.1497	15.346	12.8056	9.93264	2.3482	12.272	30.8621	9.39282	12.2875	19.6024	10.8539	12.0177	5.36732	18.7856	15.0285	24.153	16.6983	8.44904	16.6983	10.1153	21.7518	28.1785	14.4505	58.6112	67.6283	56.3569	55.1045	49.2005	50.6169	38.108	59.4878	47.4584	55.2519	60.8297	57.802
LPIN2	28.537	34.5413	31.7504	34.4303	31.9572	44.6159	29.0753	28.1785	27.0044	39.6979	31.0371	37.5713	32.7642	37.5713	46.9641	37.5713	26.8366	37.5713	35.2343	25.0475	40.4614	33.6164	18.7856	37.5713	31.5599	15.0285	26.9533	25.0475	29.5203	31.3094	18.2489	22.6993	23.7292	30.941	17.8911	25.0475
SLA2	3.29824	18.7856	23.8128	4.95313	13.8193	54.0087	4.72001	30.8621	14.0892	6.85262	11.4347	19.2031	9.23469	10.7346	37.5713	20.038	21.4693	12.5238	6.65137	20.8729	26.0109	12.8533	9.39282	15.8955	22.5428	11.2714	28.1785	20.038	19.6802	33.9185	22.006	18.7856	25.7067	19.8907	17.8911	27.9376
UBE2G2	81.1654	104.23	71.9675	80.2165	64.7781	61.0533	76.6529	48.3059	70.4461	67.8173	98.012	77.6473	72.6125	48.3059	87.6663	83.9092	56.3569	58.4442	83.0523	54.2696	72.2524	77.12	18.7856	60.6921	49.5941	48.8427	43.697	35.0665	42.044	39.1367	28.9836	50.095	45.481	57.4619	42.9386	34.6812
MMP21	7.31349	12.1198	14.2877	7.73171	9.50078	16.4374	6.60801	34.8876	11.741	12.7601	13.0683	17.5333	10.7527	21.4693	18.7856	26.2999	24.153	12.5238	10.6062	8.34917	17.3406	20.7631	9.39282	43.3515	19.5371	11.2714	21.6443	12.5238	29.5203	22.9602	22.5428	14.872	11.8646	17.6806	26.8366	17.3406
SRSF10	82.456	69.6887	63.5007	71.0351	72.1196	37.5713	68.1569	42.9386	55.1828	73.4885	81.6767	45.0855	62.7453	48.3059	40.7022	81.4044	32.2039	33.3967	61.3005	45.9204	53.4668	79.0974	9.39282	40.4614	31.5599	37.5713	23.6862	32.5618	42.044	39.1367	32.2039	45.3986	27.6841	26.5209	42.9386	28.901
ITCH	48.6132	59.9928	57.1507	54.0012	62.6188	32.8749	51.5425	30.8621	59.8792	57.8928	57.1737	63.4537	49.842	69.7752	72.0116	57.6093	37.5713	29.2221	51.5931	58.4442	56.3569	54.3795	18.7856	34.6812	46.5884	37.5713	44.1054	37.5713	28.6257	42.7895	30.5938	38.354	27.6841	28.731	30.4148	39.498
ACTA2	40.7261	1311.36	729.2	57.0214	1321.9	525.998	40.4033	28.1785	590.573	39.4617	55.5401	636.207	33.6497	134.183	112.714	34.4403	238.846	70.968	17.4374	183.682	157.51	28.6728	197.249	134.39	730.386	45.0855	195.207	578.598	34.8876	236.908	895.27	50.095	253.112	583.46	42.9386	142.578
TMSB15A	2.29443	3.63593	8.46677	2.41616	6.04595	4.69641	3.02081	13.4183	11.741	2.12668	8.16767	11.6888	3.66858	16.102	3.13094	6.88807	5.36732	4.17459	2.33697	8.34917	8.67029	6.92102	9.39282	14.4505	16.5314	3.75713	12.2515	7.51425	8.05099	9.91464	16.102	7.04461	5.93231	6.63022	8.94554	8.67029
METTL17	48.4698	53.327	48.6839	43.6117	59.164	56.3569	53.2417	45.6223	50.4864	49.6224	68.6084	60.114	55.5346	48.3059	46.9641	77.6473	50.9896	50.095	48.1775	45.9204	59.247	72.1764	56.3569	59.247	40.577	48.8427	63.7078	45.0855	45.6223	52.1823	114.324	63.4015	57.3456	68.5123	75.1425	95.3732
AGAP1	94.6452	102.412	59.7965	102.928	75.5744	65.7497	102.707	71.1171	108.017	99.4812	133.95	106.034	97.5335	75.1425	81.4044	142.145	72.4589	37.5713	90.0632	91.8409	82.3678	109.748	65.7497	56.3569	49.5941	52.5998	42.4719	30.057	75.1425	60.0097	49.3794	87.6663	55.3682	35.3612	80.5099	29.8643
HSFY1	4.58886	7.27186	3.70421	4.46989	4.31854	4.69641	5.09761	20.1275	3.52231	4.72595	3.26707	13.3587	5.0601	10.7346	3.13094	11.2714	16.102	12.5238	5.57277	8.34917	11.5604	10.8759	9.39282	10.1153	10.52	11.2714	12.6599	30.057	16.102	9.39282	18.7856	12.5238	7.90974	22.1007	17.8911	16.3772
HAGH	49.617	46.0551	41.2755	44.4573	43.6172	56.3569	45.3121	28.1785	27.0044	46.3143	50.6395	34.2316	51.3601	42.9386	43.8332	43.207	59.0406	8.34917	64.1768	20.8729	34.6812	33.6164	46.9641	56.3569	31.5599	7.51425	32.2623	32.5618	25.0475	34.4403	22.006	32.8749	37.5713	26.5209	41.1495	29.8643
SNX16	12.0458	17.5737	13.2293	12.4432	12.9556	18.7856	12.0832	25.4948	10.5669	11.8149	6.53413	26.7173	16.5718	10.7346	18.7856	25.6737	32.2039	16.6983	13.123	20.8729	18.7856	16.8082	37.5713	18.7856	22.5428	22.5428	26.1365	25.0475	30.4148	18.7856	22.006	19.5684	23.7292	22.1007	41.1495	23.1208
EDARADD	6.02288	11.5138	12.171	5.67797	6.47781	18.7856	5.66401	28.1785	14.0892	3.78076	1.63353	6.67934	6.57814	5.36732	15.6547	17.5333	26.8366	12.5238	6.11207	4.17459	8.67029	11.8646	9.39282	26.0109	31.5599	7.51425	18.3773	27.5523	26.8366	16.6983	21.4693	13.3065	11.8646	30.941	10.7346	18.304
FKBP9	203.631	200.582	175.685	211.535	265.59	105.669	226.749	65.7497	218.383	208.178	117.614	192.031	170.273	85.8772	97.0591	98.9377	69.7752	66.7934	178.868	141.936	106.934	116.669	46.9641	67.9173	76.6454	97.6853	46.5557	50.095	67.0916	54.7914	81.0466	93.1454	81.0749	75.1425	71.5643	36.6079
SERPINB11	4.87566	6.05988	16.9335	6.52363	7.34151	21.1338	6.41921	38.9131	11.741	6.38003	4.9006	10.019	6.70464	26.8366	12.5238	22.5428	32.2039	20.8729	6.29184	12.5238	18.7856	14.8308	37.5713	36.1262	24.0456	15.0285	14.7018	25.0475	17.8911	15.1329	21.4693	15.6547	21.7518	22.1007	10.7346	16.3772
ZNF442	5.01906	9.69581	10.0543	8.69817	9.93264	11.741	6.60801	25.4948	11.741	10.1608	8.16767	8.34917	10.3732	26.8366	15.6547	21.2904	24.153	29.2221	8.80858	4.17459	15.8955	11.8646	9.39282	26.0109	16.5314	18.7856	28.5868	22.5428	17.8911	27.1348	25.7632	19.5684	17.7969	37.5713	16.102	20.2307
RAF1	48.7566	47.2671	50.2714	55.5717	58.3003	56.3569	62.3041	41.5968	62.2274	57.4202	52.2731	77.6473	49.9685	37.5713	40.7022	38.8236	50.9896	33.3967	53.211	62.6188	46.2416	35.5938	9.39282	27.4559	34.5656	45.0855	43.697	27.5523	33.0985	39.1367	26.8366	43.0504	35.5938	37.5713	26.8366	34.6812
PRSS33	5.59267	11.5138	8.99594	6.52363	6.47781	11.741	6.60801	14.7601	14.0892	6.85262	11.4347	13.3587	7.33715	5.36732	12.5238	15.6547	18.7856	20.8729	6.47161	4.17459	13.0054	13.842	18.7856	27.4559	19.5371	7.51425	17.9689	15.0285	22.3639	15.6547	41.8651	11.741	11.8646	30.941	14.3129	27.9376
STX19	22.5141	16.9677	17.9919	28.6315	9.06893	16.4374	26.4321	29.5203	15.2633	28.1194	16.3353	13.3587	32.1317	26.8366	18.7856	32.5618	24.153	20.8729	26.965	16.6983	8.67029	42.5149	28.1785	21.6757	24.0456	11.2714	21.6443	32.5618	34.8876	16.1765	15.0285	20.3511	21.7518	22.1007	21.4693	17.3406
CEP170B	46.8924	24.2395	22.2253	43.7325	22.8882	14.0892	42.2913	36.2294	21.1338	50.8039	35.9377	25.0475	44.2759	26.8366	12.5238	39.4498	13.4183	20.8729	56.9861	25.0475	11.5604	41.5261	28.1785	27.4559	19.5371	52.5998	13.885	15.0285	41.1495	18.2638	17.7122	33.6576	25.7067	8.8403	23.2584	27.9376
TYRO3	22.8009	24.2395	16.9335	21.7454	18.5697	23.482	19.824	22.8111	14.0892	21.9757	34.3042	27.5523	19.3549	10.7346	25.0475	24.4213	42.9386	33.3967	15.2802	16.6983	24.5658	22.7405	37.5713	26.0109	34.5656	26.2999	30.2204	22.5428	36.6767	26.0912	105.736	32.8749	15.8195	33.1511	23.2584	76.1059
ALAS2	7.02669	15.7557	13.2293	5.43636	11.6601	11.741	6.23041	22.8111	8.21872	5.67114	13.0683	11.6888	9.99371	26.8366	25.0475	18.7856	26.8366	16.6983	4.67394	25.0475	11.5604	14.8308	46.9641	31.7911	22.5428	30.057	25.3198	35.0665	23.2584	24.5257	33.2774	17.2202	21.7518	17.6806	25.0475	37.5713
OR6B3	3.29824	7.87785	11.6418	3.14101	6.90966	14.0892	5.85281	38.9131	11.741	2.12668	13.0683	17.5333	6.07212	5.36732	12.5238	16.9071	21.4693	33.3967	5.75254	8.34917	10.1153	10.8759	9.39282	23.1208	12.0228	3.75713	11.0264	27.5523	19.6802	11.4801	13.955	10.1756	9.88718	19.8907	16.102	14.4505
GNE	53.6323	28.4814	32.8087	51.8266	35.412	18.7856	49.4657	26.8366	30.5267	54.5847	50.6395	25.0475	67.9319	16.102	18.7856	65.1235	53.6732	29.2221	75.3223	79.3171	20.2307	68.2215	28.1785	36.1262	37.5713	41.3284	29.4036	60.114	33.0985	21.3948	30.057	36.0058	33.6164	30.941	57.2515	19.2673
PRPF18	32.6956	32.7234	32.8087	33.343	31.9572	23.482	37.5713	38.9131	35.2231	35.2083	47.3725	42.5808	46.0469	32.2039	37.5713	62.6188	26.8366	12.5238	44.4024	41.7459	47.6866	45.481	18.7856	30.346	37.5713	37.5713	30.6288	25.0475	38.4658	31.3094	23.6162	28.9612	29.6615	44.2015	25.0475	35.6445
LCN10	5.30587	15.7557	12.7001	4.95313	12.9556	16.4374	6.23041	25.4948	5.87051	4.72595	13.0683	13.3587	6.32513	10.7346	21.9166	13.7761	24.153	37.5713	8.08951	20.8729	14.4505	16.8082	28.1785	27.4559	21.0399	15.0285	35.121	40.076	25.0475	35.484	24.6897	27.3957	41.5261	30.941	39.3604	31.7911
SLCO4C1	4.87566	7.87785	12.171	6.40282	7.77337	16.4374	5.47521	22.8111	7.04461	5.19854	4.9006	10.019	8.22267	10.7346	3.13094	14.4023	21.4693	16.6983	7.01091	4.17459	20.2307	13.842	18.7856	26.0109	16.5314	3.75713	15.1102	15.0285	23.2584	14.0892	15.5652	18.0029	21.7518	22.1007	25.0475	21.1941
SHE	5.44927	13.9377	32.2795	8.33575	12.9556	37.5713	6.23041	33.5458	17.6115	7.32522	11.4347	19.2031	8.72868	26.8366	53.226	15.6547	29.5203	50.095	6.65137	12.5238	26.0109	11.8646	9.39282	39.0163	27.0513	26.2999	47.3725	50.095	38.4658	49.5732	30.5938	34.4403	47.4584	46.4116	59.0406	38.5346
SPACA9	4.87566	7.87785	8.46677	4.5907	9.06893	2.3482	5.09761	13.4183	8.21872	5.43484	6.53413	12.5238	5.43961	10.7346	9.39282	8.76663	10.7346	16.6983	6.11207	4.17459	8.67029	5.93231	9.39282	8.67029	18.0342	30.057	15.5186	10.019	14.3129	16.6983	10.1979	10.9583	17.7969	8.8403	19.6802	11.5604
OR7G1	5.44927	5.45389	11.6418	3.98666	9.50078	21.1338	4.15361	20.1275	11.741	4.96224	6.53413	10.8539	7.08415	5.36732	9.39282	15.0285	24.153	29.2221	6.65137	16.6983	13.0054	6.92102	18.7856	24.5658	9.01711	3.75713	17.1521	15.0285	23.2584	17.2202	24.6897	8.61008	17.7969	13.2604	10.7346	7.70693
DCX	6.59648	15.1497	8.46677	7.85252	5.6141	14.0892	6.98561	24.153	8.21872	8.5067	13.0683	10.8539	9.8672	26.8366	28.1785	28.8046	26.8366	45.9204	7.90974	20.8729	17.3406	17.7969	18.7856	27.4559	46.5884	30.057	30.2204	30.057	24.153	31.3094	27.3734	17.2202	23.7292	24.3108	28.6257	41.4247
CNTROB	22.8009	21.8156	26.4586	23.5576	25.0475	25.8303	24.7328	38.9131	34.049	20.0853	37.5713	29.2221	25.174	26.8366	21.9166	28.1785	18.7856	16.6983	25.1674	20.8729	27.4559	27.6841	18.7856	26.0109	28.5542	22.5428	21.6443	27.5523	26.8366	24.5257	20.3958	22.6993	13.842	11.0504	26.8366	20.2307
CABP7	3.44164	4.24192	13.2293	5.31555	4.75039	9.39282	5.47521	26.8366	7.04461	5.43484	4.9006	10.8539	4.9336	26.8366	6.26188	14.4023	26.8366	8.34917	5.39301	16.6983	7.22524	15.8195	18.7856	18.7856	19.5371	15.0285	15.927	22.5428	16.9965	13.5674	12.8816	12.5238	9.88718	19.8907	19.6802	13.4871
ZNF277	18.3554	18.1796	25.9295	19.4501	19.0016	28.1785	20.768	28.1785	15.2633	23.6297	19.6024	18.3682	20.6199	5.36732	15.6547	23.169	16.102	8.34917	15.1004	20.8729	21.6757	26.6954	9.39282	26.0109	18.0342	7.51425	15.5186	5.0095	19.6802	14.0892	10.1979	20.3511	15.8195	19.8907	21.4693	16.3772
SYNGR3	7.7437	10.3018	19.0502	9.90625	14.683	11.741	10.0064	20.1275	7.04461	7.56151	11.4347	15.0285	13.0298	10.7346	18.7856	23.169	29.5203	16.6983	11.3253	12.5238	21.6757	24.7179	9.39282	20.2307	37.5713	22.5428	28.9952	22.5428	23.2584	16.1765	25.7632	21.1338	21.7518	37.5713	17.8911	33.7178
POLR1C	35.8505	31.5114	21.1669	33.2222	28.5023	21.1338	30.0193	36.2294	18.7856	38.0439	27.7701	22.5428	36.1797	42.9386	34.4403	43.207	29.5203	25.0475	39.3689	29.2221	27.4559	42.5149	75.1425	34.6812	25.5485	37.5713	20.4192	22.5428	41.1495	25.0475	20.9326	40.7022	19.7744	13.2604	33.9931	18.304
BMF	6.88329	20.6036	24.342	7.36929	31.9572	35.2231	10.9504	24.153	22.3079	9.2156	16.3353	28.3872	14.5478	21.4693	18.7856	22.5428	40.2549	12.5238	9.88718	29.2221	27.4559	24.7179	37.5713	36.1262	37.5713	15.0285	40.0216	32.5618	11.6292	25.5693	28.4468	13.3065	25.7067	33.1511	21.4693	32.7544
DCAF12	43.4507	43.0252	40.2171	40.4707	35.8439	35.2231	46.2561	46.9641	39.9195	42.5335	45.7389	36.7364	41.8724	16.102	9.39282	40.076	32.2039	45.9204	44.7619	41.7459	31.7911	33.6164	9.39282	43.3515	46.5884	41.3284	53.4982	40.076	53.6732	53.226	38.6447	62.6188	51.4133	28.731	62.6188	57.802
OR2A12	6.16628	6.66587	12.171	7.12767	9.06893	23.482	7.55201	22.8111	7.04461	8.9793	6.53413	16.6983	8.85518	10.7346	31.3094	21.2904	24.153	25.0475	10.9658	4.17459	17.3406	28.6728	37.5713	30.346	15.0285	15.0285	15.5186	25.0475	26.8366	25.0475	25.7632	24.2648	15.8195	50.8317	26.8366	23.1208
RNF167	19.0724	21.8156	28.0462	21.383	12.9556	28.1785	21.1456	28.1785	19.9597	20.5579	26.1365	17.5333	25.0475	21.4693	28.1785	29.4308	37.5713	16.6983	21.9316	8.34917	27.4559	28.6728	18.7856	40.4614	57.1083	71.3854	76.7761	37.5713	68.8807	62.6188	45.0855	72.0116	67.2328	50.8317	57.2515	60.6921
KCTD17	20.2197	33.9353	43.3922	20.6582	30.2298	37.5713	20.5792	36.2294	28.1785	25.5201	32.6707	34.2316	24.921	42.9386	31.3094	31.9356	29.5203	16.6983	23.7292	20.8729	43.3515	28.6728	56.3569	39.0163	30.057	18.7856	22.4611	30.057	27.7312	42.7895	54.21	24.2648	33.6164	41.9914	12.5238	35.6445
THBD	4.73226	15.1497	30.692	6.0404	21.5927	46.9641	5.28641	16.102	14.0892	5.43484	3.26707	29.2221	8.47567	32.2039	28.1785	15.0285	40.2549	16.6983	5.03347	12.5238	36.1262	5.93231	28.1785	24.5658	9.01711	11.2714	24.9114	27.5523	16.9965	29.7439	39.1815	14.872	45.481	28.731	10.7346	28.901
PDIA4	413.427	204.218	151.873	397.579	192.175	126.803	449.534	177.122	142.066	496.697	392.048	155.295	263.631	96.6118	84.5354	120.854	64.4079	50.095	281.335	129.412	124.274	242.236	56.3569	56.3569	91.6739	120.228	107.405	42.5808	143.129	66.7934	55.2834	205.859	112.714	59.672	125.238	79.9594
TSSK4	4.15865	5.45389	13.2293	3.62424	4.31854	2.3482	3.96481	17.4438	9.39282	3.07187	6.53413	5.84442	3.79508	16.102	6.26188	16.9071	8.05099	16.6983	4.49417	8.34917	7.22524	7.90974	37.5713	14.4505	15.0285	22.5428	15.1102	7.51425	8.94554	10.4365	13.4183	11.741	13.842	13.2604	19.6802	14.4505
KDM1A	51.7681	47.2671	53.9756	49.8937	47.9358	42.2677	55.1297	41.5968	62.2274	54.821	62.0743	45.0855	46.806	37.5713	68.8807	58.2355	40.2549	62.6188	44.4024	54.2696	54.9119	45.481	75.1425	80.9227	48.0912	56.3569	47.3725	42.5808	51.8841	60.0097	81.0466	61.0533	75.1425	61.8821	50.095	71.2891
PTPN21	13.6232	15.7557	22.2253	15.4634	19.4334	32.8749	16.6144	17.4438	24.6561	12.5238	9.8012	22.5428	17.0779	16.102	9.39282	22.5428	24.153	25.0475	18.8755	12.5238	21.6757	25.7067	9.39282	13.0054	18.0342	18.7856	17.1521	22.5428	14.3129	17.2202	15.0285	21.1338	7.90974	22.1007	1.78911	24.0841
KLK1	5.87947	6.05988	4.76256	7.36929	6.47781	9.39282	6.04161	28.1785	7.04461	8.9793	16.3353	7.51425	11.7647	16.102	6.26188	16.2809	24.153	8.34917	7.19067	4.17459	4.33515	12.8533	18.7856	10.1153	15.0285	11.2714	13.4767	5.0095	8.94554	6.7837	17.1754	9.39282	3.95487	19.8907	12.5238	12.5238
MRPS25	51.051	33.9353	34.3962	46.8735	32.8209	21.1338	53.8081	37.5713	52.8346	54.1121	57.1737	35.0665	58.0647	64.4079	18.7856	51.3474	32.2039	16.6983	68.4912	54.2696	34.6812	51.4133	18.7856	26.0109	27.0513	18.7856	21.6443	27.5523	31.3094	29.2221	16.102	43.0504	29.6615	22.1007	44.7277	18.304
LRRC40	19.3592	26.6635	23.2836	23.5576	24.6157	21.1338	18.88	25.4948	18.7856	17.9586	19.6024	20.038	22.0115	48.3059	25.0475	20.6642	26.8366	12.5238	16.8981	12.5238	31.7911	25.7067	18.7856	28.901	25.5485	22.5428	19.194	35.0665	32.2039	25.5693	23.6162	23.482	31.639	30.941	25.0475	22.1574
SCRIB	93.7848	69.6887	46.038	86.4985	56.5728	25.8303	95.1554	57.6987	83.3613	82.9404	88.2108	52.5998	85.2628	64.4079	50.095	56.9831	45.6223	33.3967	88.4453	96.0155	59.247	73.1651	37.5713	30.346	40.577	71.3854	24.503	37.5713	56.3569	36.0058	24.6897	54.0087	29.6615	35.3612	69.7752	24.0841
MRGPRX4	8.3173	13.9377	21.1669	9.30221	13.8193	23.482	9.62882	25.4948	14.0892	9.68819	17.9689	25.8824	12.3973	26.8366	37.5713	39.4498	64.4079	33.3967	11.3253	4.17459	24.5658	18.7856	46.9641	56.3569	22.5428	11.2714	31.8539	32.5618	25.0475	36.5276	41.8651	34.4403	7.90974	28.731	30.4148	40.4614
SKIDA1	5.87947	14.5437	11.6418	6.52363	9.50078	9.39282	6.23041	22.8111	18.7856	5.90743	9.8012	12.5238	7.21065	42.9386	25.0475	21.9166	40.2549	41.7459	8.98834	12.5238	8.67029	17.7969	18.7856	33.2361	30.057	41.3284	25.7282	35.0665	36.6767	26.0912	26.2999	18.7856	21.7518	19.8907	7.15643	34.6812
C5orf47	4.73226	8.48384	16.4044	7.36929	6.04595	14.0892	5.47521	26.8366	4.69641	5.67114	11.4347	11.6888	8.09617	10.7346	9.39282	11.2714	21.4693	37.5713	6.29184	16.6983	18.7856	12.8533	37.5713	33.2361	27.0513	22.5428	16.3353	27.5523	25.0475	14.0892	20.3958	15.6547	13.842	6.63022	10.7346	12.5238
OSR1	7.02669	16.3617	15.8752	6.28201	15.1149	9.39282	9.62882	41.5968	10.5669	7.79781	16.3353	10.8539	12.1442	10.7346	31.3094	24.4213	24.153	16.6983	8.08951	12.5238	18.7856	17.7969	18.7856	46.2416	30.057	15.0285	16.3353	25.0475	17.8911	16.1765	26.2999	18.7856	21.7518	33.1511	10.7346	23.1208
SUSD1	26.3859	16.9677	24.342	24.0408	25.4794	30.5267	29.2641	32.2039	19.9597	30.2461	22.8695	24.2126	32.0052	21.4693	15.6547	38.8236	40.2549	20.8729	23.909	29.2221	18.7856	25.7067	56.3569	17.3406	16.5314	18.7856	18.3773	30.057	27.7312	23.482	24.6897	28.1785	19.7744	26.5209	17.8911	18.304
DNM2	252.387	135.135	115.36	302.503	125.669	103.321	277.725	53.6732	124.455	357.518	202.558	119.393	246.048	128.816	122.107	152.164	61.7242	62.6188	259.044	146.111	117.049	160.172	75.1425	72.2524	90.1711	169.071	102.913	57.6093	112.714	111.67	60.114	173.767	106.782	79.5627	123.448	93.4465
VPS11	14.0534	18.1796	16.9335	12.8056	15.5467	23.482	17.5584	24.153	17.6115	18.6675	16.3353	16.6983	15.3068	21.4693	12.5238	26.2999	21.4693	4.17459	16.7183	12.5238	23.1208	15.8195	9.39282	20.2307	34.5656	11.2714	19.194	25.0475	22.3639	22.4384	16.102	9.39282	15.8195	19.8907	30.4148	19.2673
FAM180B	3.72845	6.66587	9.52511	5.07393	9.50078	21.1338	4.34241	17.4438	7.04461	3.54446	9.8012	15.0285	5.56611	10.7346	12.5238	17.5333	21.4693	20.8729	4.85371	16.6983	8.67029	12.8533	37.5713	23.1208	15.0285	22.5428	28.9952	25.0475	30.4148	26.613	18.7856	30.5267	21.7518	33.1511	37.5713	25.0475
CRACD	35.2768	33.9353	30.1629	39.2626	37.1394	32.8749	34.3617	33.5458	34.049	41.8246	21.2359	34.2316	38.5833	21.4693	21.9166	17.5333	18.7856	25.0475	50.3347	16.6983	15.8955	29.6615	28.1785	34.6812	25.5485	15.0285	15.5186	30.057	26.8366	17.2202	19.3224	26.613	13.842	24.3108	25.0475	15.4139
CTDSP1	60.2288	58.1749	54.5048	66.8068	63.4825	42.2677	64.0033	25.4948	63.4015	60.7284	70.2419	73.4727	62.9983	53.6732	46.9641	46.3379	53.6732	16.6983	61.8398	62.6188	63.5822	52.402	46.9641	30.346	43.5827	18.7856	43.697	37.5713	35.7822	38.0931	47.7692	46.1814	33.6164	35.3612	44.7277	34.6812
MDH1B	3.44164	4.84791	7.40842	4.34909	8.63707	4.69641	5.09761	36.2294	5.87051	4.72595	8.16767	10.8539	6.45163	5.36732	21.9166	15.6547	16.102	16.6983	5.21324	12.5238	5.7802	8.89846	9.39282	18.7856	15.0285	15.0285	10.618	20.038	8.94554	11.4801	13.955	10.9583	15.8195	15.4705	16.102	7.70693
GLIS1	3.58505	8.48384	9.52511	6.28201	9.50078	18.7856	3.96481	18.7856	12.9151	6.14373	8.16767	16.6983	6.19863	5.36732	37.5713	14.4023	26.8366	16.6983	6.65137	12.5238	15.8955	12.8533	37.5713	39.0163	28.5542	18.7856	17.1521	15.0285	23.2584	17.2202	19.3224	14.0892	23.7292	17.6806	16.102	26.0109
DEF6	25.2387	38.1773	48.6839	29.9604	22.8882	70.4461	36.6273	42.9386	32.8749	30.9549	31.0371	39.2411	34.9147	21.4693	75.1425	46.9641	64.4079	37.5713	27.5043	25.0475	60.6921	35.5938	65.7497	69.3623	51.0969	45.0855	60.8491	32.5618	35.7822	46.9641	28.9836	41.4849	25.7067	46.4116	44.7277	42.3881
HSPB11	28.3936	20.6036	26.9878	25.0072	26.7749	18.7856	17.3696	28.1785	34.049	21.7394	9.8012	18.3682	20.8729	21.4693	28.1785	23.169	16.102	20.8729	20.4934	12.5238	13.0054	28.6728	37.5713	20.2307	13.5257	15.0285	23.2779	12.5238	19.6802	24.0039	14.4918	25.0475	17.7969	15.4705	16.102	13.4871
STRIP2	22.2273	22.4216	17.4627	20.2957	12.9556	18.7856	16.048	25.4948	11.741	12.9964	16.3353	11.6888	16.5718	21.4693	12.5238	21.2904	24.153	8.34917	16.5386	16.6983	18.7856	16.8082	9.39282	26.0109	19.5371	18.7856	26.9533	20.038	27.7312	30.7876	23.0795	22.6993	23.7292	50.8317	23.2584	26.9742
ATXN7	31.5484	43.0252	42.3338	37.3297	41.0261	54.0087	34.5505	22.8111	56.3569	35.2083	52.2731	41.7459	37.9508	48.3059	56.3569	32.5618	26.8366	58.4442	32.8973	37.5713	47.6866	31.639	9.39282	44.7965	45.0855	26.2999	44.9222	55.1045	31.3094	48.0077	36.4978	34.4403	49.4359	26.5209	55.4624	47.2049
EXOSC7	47.6094	38.7832	43.9213	42.4036	43.6172	37.5713	40.9697	40.2549	36.3972	41.5883	50.6395	38.4062	38.8363	21.4693	31.3094	41.3284	37.5713	41.7459	38.4701	41.7459	49.1317	35.5938	37.5713	34.6812	39.0741	7.51425	23.2779	27.5523	42.044	27.1348	22.006	30.5267	27.6841	44.2015	32.2039	28.901
TBXA2R	5.73607	19.3916	15.8752	8.69817	23.3201	11.741	5.66401	21.4693	18.7856	7.08892	11.4347	20.038	10.7527	21.4693	15.6547	23.169	40.2549	50.095	8.44904	20.8729	40.4614	13.842	9.39282	15.8955	33.0627	22.5428	36.7545	47.5903	24.153	32.8749	53.6732	24.2648	39.5487	26.5209	39.3604	39.498
ZPBP	3.72845	9.08982	10.0543	5.67797	7.77337	21.1338	5.85281	25.4948	11.741	6.85262	16.3353	10.019	7.08415	16.102	9.39282	13.7761	24.153	20.8729	5.75254	4.17459	11.5604	8.89846	46.9641	24.5658	18.0342	11.2714	11.0264	15.0285	23.2584	16.6983	15.5652	8.61008	11.8646	17.6806	16.102	15.4139
TMEM138	24.8085	26.0575	25.4003	22.9535	27.2068	30.5267	21.1456	13.4183	30.5267	16.0682	21.2359	24.2126	27.5776	32.2039	21.9166	28.1785	29.5203	41.7459	30.5604	16.6983	33.2361	34.6051	18.7856	26.0109	33.0627	26.2999	42.0635	37.5713	26.8366	38.6149	27.3734	28.1785	25.7067	41.9914	33.9931	32.7544
MAP3K4	16.6346	29.6934	30.692	19.0877	30.6616	25.8303	19.0688	16.102	35.2231	22.2119	34.3042	37.5713	19.3549	16.102	34.4403	28.1785	37.5713	16.6983	13.842	20.8729	33.2361	22.7405	46.9641	33.2361	22.5428	22.5428	23.2779	42.5808	23.2584	21.9166	20.3958	25.8303	27.6841	39.7813	30.4148	22.1574
MARCHF5	33.556	36.3593	30.1629	36.484	34.1164	37.5713	43.2353	26.8366	36.3972	37.5713	44.1054	37.5713	34.7882	37.5713	9.39282	24.4213	13.4183	33.3967	34.5152	29.2221	26.0109	33.6164	37.5713	24.5658	27.0513	30.057	22.4611	30.057	26.8366	23.482	23.0795	27.3957	23.7292	35.3612	23.2584	20.2307
TMEM126B	37.4279	33.9353	41.2755	34.9135	31.9572	39.9195	36.2497	24.153	42.2677	30.7187	34.3042	35.0665	40.3543	48.3059	46.9641	57.6093	83.1935	54.2696	37.751	12.5238	43.3515	61.3005	37.5713	47.6866	75.1425	48.8427	81.2683	42.5808	84.0881	79.839	53.6732	83.7526	81.0749	72.9325	93.0336	63.5822
TBCEL	9.17772	24.8455	36.5129	5.91959	30.2298	63.4015	9.62882	38.9131	29.3526	9.92449	13.0683	26.7173	12.0177	10.7346	34.4403	27.5523	37.5713	25.0475	8.62881	25.0475	34.6812	15.8195	46.9641	30.346	48.0912	15.0285	67.7916	35.0665	46.5168	34.4403	30.057	25.0475	43.5036	39.7813	17.8911	91.5198
PRORP	36.8543	29.0874	33.3379	27.4234	26.7749	44.6159	30.3969	32.2039	27.0044	25.7564	40.8383	25.0475	35.9267	32.2039	43.8332	32.5618	21.4693	33.3967	38.2903	25.0475	34.6812	31.639	37.5713	21.6757	25.5485	22.5428	28.1785	17.5333	24.153	18.7856	22.5428	26.613	15.8195	37.5713	37.5713	23.1208
ZDHHC5	43.4507	28.4814	27.517	50.4977	31.5253	23.482	51.7313	34.8876	24.6561	46.3143	27.7701	38.4062	47.312	16.102	12.5238	31.9356	48.3059	20.8729	51.7729	37.5713	28.901	41.5261	18.7856	26.0109	45.0855	75.1425	49.8228	45.0855	38.4658	43.3113	25.7632	51.6605	51.4133	35.3612	46.5168	55.8752
BLCAP	82.1692	59.9928	60.3257	111.143	57.4365	56.3569	110.259	37.5713	63.4015	106.57	73.509	55.1045	96.395	75.1425	21.9166	51.3474	32.2039	33.3967	91.6811	75.1425	36.1262	78.1087	18.7856	43.3515	49.5941	60.114	31.8539	37.5713	42.9386	41.224	34.8876	54.7914	43.5036	37.5713	53.6732	34.6812
TMEM200A	52.9153	49.691	40.2171	41.7996	59.5958	32.8749	49.4657	34.8876	38.7454	44.6602	50.6395	31.7269	28.2101	26.8366	12.5238	30.057	40.2549	37.5713	24.2685	37.5713	34.6812	20.7631	46.9641	39.0163	27.0513	26.2999	20.0108	40.076	33.9931	16.6983	26.2999	21.9166	29.6615	26.5209	23.2584	18.304
TTPAL	14.7704	23.0276	16.9335	18.242	12.5238	32.8749	13.7824	22.8111	11.741	15.123	22.8695	16.6983	16.3188	37.5713	3.13094	20.038	32.2039	20.8729	11.6848	16.6983	24.5658	14.8308	46.9641	26.0109	18.0342	11.2714	20.0108	27.5523	22.3639	26.0912	20.9326	18.0029	19.7744	30.941	35.7822	23.1208
LIX1	4.15865	10.3018	6.35007	6.16121	6.90966	7.04461	6.60801	28.1785	14.0892	5.43484	3.26707	6.67934	8.47567	21.4693	15.6547	26.2999	26.8366	33.3967	5.93231	8.34917	15.8955	18.7856	18.7856	18.7856	22.5428	26.2999	22.0527	22.5428	25.9421	24.5257	18.7856	20.3511	23.7292	33.1511	35.7822	26.9742
GCSAML	5.44927	9.69581	8.46677	6.0404	6.90966	7.04461	6.79681	21.4693	5.87051	4.96224	4.9006	7.51425	10.1202	10.7346	18.7856	16.9071	29.5203	12.5238	6.83114	12.5238	8.67029	12.8533	18.7856	27.4559	16.5314	3.75713	11.0264	25.0475	8.94554	15.1329	17.7122	6.26188	15.8195	19.8907	21.4693	9.63366
HOXB6	97.8	93.9282	33.3379	90.8476	71.2559	16.4374	125.93	97.9537	50.4864	108.933	114.347	26.7173	130.677	59.0406	28.1785	203.511	42.9386	41.7459	114.511	108.539	26.0109	185.879	18.7856	41.9064	40.577	63.8712	28.1785	25.0475	79.6153	28.7003	26.2999	90.0145	39.5487	44.2015	71.5643	37.5713
MINDY4	7.31349	12.7258	12.7001	8.33575	12.0919	14.0892	7.74082	50.9896	11.741	9.2156	11.4347	13.3587	11.6382	5.36732	12.5238	24.4213	26.8366	16.6983	8.98834	16.6983	15.8955	12.8533	9.39282	28.901	31.5599	18.7856	27.3617	25.0475	33.0985	31.3094	24.6897	36.0058	25.7067	22.1007	28.6257	38.5346
ZNF98	5.59267	9.69581	15.8752	6.52363	9.93264	25.8303	7.36321	14.7601	5.87051	7.79781	13.0683	23.3777	8.72868	59.0406	25.0475	24.4213	21.4693	29.2221	7.90974	29.2221	11.5604	17.7969	46.9641	40.4614	42.0798	15.0285	25.7282	35.0665	33.9931	29.7439	67.6283	20.3511	15.8195	30.941	17.8911	41.4247
LILRA5	5.01906	13.9377	25.9295	8.81898	13.8193	21.1338	6.79681	21.4693	15.2633	7.56151	17.9689	15.0285	11.6382	26.8366	15.6547	22.5428	32.2039	12.5238	7.55021	4.17459	20.2307	15.8195	56.3569	27.4559	21.0399	26.2999	31.4455	45.0855	31.3094	42.2677	28.4468	24.2648	35.5938	30.941	25.0475	43.3515
RBM41	23.6613	23.6335	20.6377	20.1749	19.0016	25.8303	19.4464	29.5203	12.9151	19.3764	14.7018	16.6983	20.2404	10.7346	21.9166	20.6642	24.153	33.3967	19.5946	8.34917	11.5604	33.6164	28.1785	20.2307	28.5542	71.3854	21.2359	27.5523	28.6257	25.5693	23.0795	18.0029	13.842	15.4705	21.4693	12.5238
RPL37	838.614	545.389	383.121	679.424	449.56	258.303	745.006	233.479	360.449	725.196	604.407	344.821	514.866	289.836	222.297	522.241	179.805	171.158	489.325	350.665	278.894	589.276	122.107	173.406	465.884	537.269	390.415	172.828	568.042	393.977	296.276	866.487	369.78	318.251	808.677	290.937
RIPK4	17.495	20.6036	11.6418	19.9333	12.9556	16.4374	20.2016	13.4183	14.0892	23.866	27.7701	15.0285	16.5718	16.102	18.7856	20.6642	37.5713	20.8729	14.3813	8.34917	17.3406	22.7405	18.7856	30.346	12.0228	33.8141	23.6862	37.5713	32.2039	22.9602	23.0795	26.613	17.7969	28.731	17.8911	21.1941
IGFBPL1	5.16246	15.7557	10.5835	3.74505	9.93264	7.04461	4.90881	22.8111	5.87051	5.19854	6.53413	11.6888	7.96966	16.102	9.39282	12.5238	18.7856	8.34917	6.11207	8.34917	17.3406	8.89846	28.1785	20.2307	25.5485	33.8141	15.5186	22.5428	18.7856	21.3948	17.1754	10.9583	5.93231	26.5209	14.3129	15.4139
BCR	39.1487	33.3294	35.9838	41.1955	26.3431	16.4374	40.7809	45.6223	24.6561	41.5883	42.4719	24.2126	36.0532	42.9386	53.226	39.4498	42.9386	41.7459	44.2226	33.3967	28.901	53.3908	37.5713	44.7965	24.0456	45.0855	28.1785	30.057	38.4658	33.3967	19.3224	45.3986	41.5261	22.1007	35.7822	24.0841
POMC	3.72845	10.9078	12.171	4.34909	9.50078	21.1338	5.85281	18.7856	10.5669	6.14373	8.16767	9.18409	7.21065	37.5713	9.39282	14.4023	16.102	25.0475	5.39301	16.6983	10.1153	16.8082	28.1785	23.1208	16.5314	30.057	23.6862	25.0475	17.8911	15.6547	17.7122	13.3065	7.90974	15.4705	10.7346	17.3406
GDF15	231.451	118.168	39.688	291.872	69.0966	23.482	661.368	100.637	92.7541	621.698	251.564	88.5012	232.638	75.1425	28.1785	165.314	34.8876	29.2221	125.837	54.2696	24.5658	229.383	18.7856	39.0163	12.0228	202.885	11.4347	30.057	228.111	42.2677	31.6672	469.641	73.1651	13.2604	146.707	15.4139
CYB5R3	88.0487	135.135	112.714	90.7268	164.536	100.973	63.4369	36.2294	99.7987	64.5092	49.006	110.209	58.5707	80.5099	46.9641	26.2999	45.6223	41.7459	57.3456	112.714	91.0381	46.4697	28.1785	34.6812	61.6169	45.0855	37.9797	60.114	26.8366	50.095	69.7752	37.5713	59.3231	81.7728	19.6802	45.2782
RNF148	9.60792	18.1796	17.4627	8.45656	15.9786	11.741	12.6496	33.5458	16.4374	14.4141	14.7018	20.8729	16.4453	21.4693	34.4403	26.2999	37.5713	20.8729	11.1455	20.8729	23.1208	27.6841	28.1785	26.0109	31.5599	15.0285	17.5605	30.057	19.6802	22.4384	27.3734	13.3065	11.8646	13.2604	17.8911	23.1208
BEND6	4.73226	11.5138	9.52511	4.71151	10.3645	7.04461	5.85281	28.1785	16.4374	8.27041	4.9006	15.8634	7.96966	10.7346	15.6547	20.038	32.2039	25.0475	6.11207	25.0475	11.5604	19.7744	56.3569	20.2307	30.057	18.7856	21.6443	32.5618	18.7856	25.0475	19.3224	14.872	17.7969	17.6806	14.3129	24.0841
LILRA6	7.31349	9.69581	20.6377	8.45656	11.2282	21.1338	8.11842	14.7601	18.7856	8.9793	13.0683	20.8729	11.6382	26.8366	50.095	25.0475	32.2039	45.9204	9.52764	16.6983	21.6757	24.7179	28.1785	33.2361	31.5599	18.7856	34.3042	22.5428	23.2584	28.1785	27.3734	21.1338	35.5938	30.941	8.94554	39.498
VPS35L	7.6003	36.3593	48.1547	7.6109	46.6402	58.7051	8.68482	41.5968	28.1785	8.5067	9.8012	55.1045	13.5358	48.3059	46.9641	25.6737	21.4693	37.5713	11.3253	33.3967	44.7965	15.8195	65.7497	30.346	55.6055	11.2714	31.4455	40.076	22.3639	31.3094	30.5938	28.1785	37.5713	17.6806	16.102	31.7911
NAMPT	83.173	75.7485	111.126	80.9413	57.4365	56.3569	76.6529	32.2039	70.4461	85.3033	42.4719	68.4632	89.4373	75.1425	65.7497	71.3854	29.5203	12.5238	88.4453	91.8409	49.1317	74.1538	37.5713	31.7911	40.577	75.1425	64.5246	75.1425	51.8841	126.803	59.0406	75.9253	100.849	123.764	48.3059	92.4831
GTPBP10	53.9191	43.0252	31.2212	50.6185	38.435	32.8749	47.2001	40.2549	38.7454	55.5299	52.2731	25.0475	46.553	26.8366	21.9166	50.7212	26.8366	29.2221	42.6047	41.7459	20.2307	68.2215	18.7856	27.4559	33.0627	26.2999	27.3617	55.1045	46.5168	36.5276	27.9101	55.5742	31.639	13.2604	44.7277	25.0475
ZNF45	10.0381	12.7258	21.6961	11.5976	15.1149	28.1785	12.8384	26.8366	21.1338	12.0512	19.6024	17.5333	12.3973	5.36732	15.6547	25.6737	34.8876	16.6983	14.5611	41.7459	24.5658	27.6841	28.1785	39.0163	15.0285	26.2999	22.8695	60.114	19.6802	25.5693	17.7122	10.1756	29.6615	28.731	28.6257	28.901
BIRC3	33.4126	27.8755	26.4586	34.5511	21.5927	51.6605	12.0832	14.7601	27.0044	18.1949	9.8012	18.3682	25.933	16.102	21.9166	16.9071	40.2549	20.8729	21.3923	25.0475	43.3515	20.7631	18.7856	23.1208	22.5428	26.2999	28.5868	27.5523	24.153	23.482	14.4918	19.5684	15.8195	15.4705	25.0475	20.2307
OR3A3	3.87185	10.9078	11.6418	5.55717	8.63707	9.39282	3.96481	18.7856	9.39282	5.43484	4.9006	9.18409	6.45163	16.102	18.7856	19.4118	16.102	12.5238	4.85371	4.17459	14.4505	11.8646	18.7856	34.6812	33.0627	45.0855	28.5868	40.076	38.4658	34.9622	25.7632	34.4403	35.5938	28.731	30.4148	37.5713
RPL3L	3.44164	7.27186	9.52511	4.10747	3.45483	7.04461	5.28641	16.102	4.69641	2.83557	4.9006	5.0095	5.56611	16.102	9.39282	13.7761	10.7346	12.5238	5.21324	20.8729	7.22524	11.8646	9.39282	14.4505	22.5428	7.51425	11.8431	17.5333	19.6802	13.5674	17.7122	5.47914	15.8195	19.8907	8.94554	19.2673
PPIAL4A	504.057	282.997	154.518	390.089	193.902	131.499	358.532	134.183	162.026	394.38	329.974	144.441	234.789	80.5099	118.976	164.061	99.2955	96.0155	286.369	121.063	96.8183	255.089	112.714	99.7084	82.6568	180.342	80.0431	62.6188	216.482	113.236	115.397	291.177	144.353	72.9325	191.435	78.996
FAM98B	22.6575	18.1796	16.9335	19.9333	19.4334	18.7856	20.9568	30.8621	9.39282	19.6127	27.7701	14.1936	17.9634	10.7346	21.9166	21.2904	18.7856	20.8729	11.1455	25.0475	17.3406	18.7856	28.1785	26.0109	19.5371	18.7856	23.6862	22.5428	27.7312	21.9166	19.8591	16.4374	15.8195	33.1511	37.5713	17.3406
CACNG1	5.30587	12.7258	11.6418	7.00686	9.06893	21.1338	8.68482	17.4438	9.39282	9.92449	11.4347	18.3682	9.7407	32.2039	46.9641	31.3094	45.6223	41.7459	6.29184	12.5238	20.2307	24.7179	18.7856	40.4614	27.0513	11.2714	22.0527	27.5523	25.0475	26.613	24.6897	27.3957	21.7518	26.5209	19.6802	24.0841
WDCP	9.17772	9.08982	15.346	7.12767	11.6601	16.4374	6.98561	28.1785	8.21872	5.90743	9.8012	19.2031	10.7527	5.36732	12.5238	26.9261	34.8876	37.5713	8.62881	4.17459	13.0054	20.7631	46.9641	17.3406	16.5314	33.8141	17.9689	17.5333	14.3129	13.0456	17.1754	7.82735	3.95487	22.1007	12.5238	14.4505
PCGF2	44.598	50.297	43.9213	39.625	59.5958	28.1785	46.8225	21.4693	48.1382	48.4409	40.8383	57.6093	34.0292	42.9386	40.7022	16.9071	26.8366	16.6983	28.9425	45.9204	50.5767	26.6954	18.7856	23.1208	37.5713	11.2714	19.194	32.5618	26.8366	28.7003	26.2999	32.0921	51.4133	33.1511	19.6802	15.4139
ATP5PB	215.533	109.078	71.9675	168.648	103.213	82.1872	172.941	83.1935	88.0577	169.898	140.484	74.3076	211.892	91.2445	56.3569	60.114	40.2549	50.095	300.93	229.602	69.3623	121.612	18.7856	44.7965	54.1026	86.4139	44.1054	37.5713	84.0881	58.966	44.0121	95.4937	53.3908	30.941	60.8297	42.3881
ST13	43.3073	45.4491	45.5089	40.229	37.5713	30.5267	43.9905	30.8621	37.5713	43.2424	44.1054	32.5618	39.5953	32.2039	40.7022	59.4878	50.9896	54.2696	40.8071	37.5713	43.3515	53.3908	18.7856	65.0272	43.5827	18.7856	28.9952	12.5238	32.2039	33.9185	19.8591	47.7468	35.5938	30.941	17.8911	24.0841
LRTOMT	12.3326	24.2395	13.2293	10.8727	12.5238	16.4374	12.6496	28.1785	9.39282	15.5956	13.0683	18.3682	14.6743	32.2039	28.1785	18.1594	29.5203	45.9204	11.5051	8.34917	18.7856	23.7292	28.1785	24.5658	34.5656	41.3284	30.6288	45.0855	32.2039	40.1804	28.9836	21.9166	15.8195	22.1007	39.3604	26.9742
PPP1R2	33.6994	37.5713	34.9254	38.4169	38.435	46.9641	35.1169	28.1785	34.049	37.0987	19.6024	31.7269	32.1317	37.5713	25.0475	23.7951	45.6223	58.4442	35.5938	29.2221	36.1262	29.6615	18.7856	40.4614	40.577	30.057	50.2312	35.0665	28.6257	50.6169	48.8427	44.6159	29.6615	57.4619	26.8366	40.4614
CCL11	4.58886	10.3018	14.8168	5.07393	13.3875	16.4374	5.85281	24.153	11.741	5.90743	8.16767	15.8634	7.33715	16.102	21.9166	14.4023	32.2039	41.7459	4.85371	12.5238	8.67029	16.8082	9.39282	20.2307	18.0342	15.0285	17.9689	32.5618	15.2074	26.613	17.7122	9.39282	13.842	57.4619	16.102	34.6812
CBLN4	3.72845	4.84791	13.7585	5.79878	6.90966	9.39282	5.09761	28.1785	5.87051	4.25335	6.53413	10.019	6.07212	5.36732	12.5238	15.6547	10.7346	12.5238	5.03347	20.8729	15.8955	5.93231	18.7856	14.4505	24.0456	18.7856	7.75928	17.5333	14.3129	15.1329	12.3448	14.872	19.7744	19.8907	16.102	16.3772
PRMT3	31.2616	29.6934	21.1669	27.5442	22.0245	21.1338	23.9776	40.2549	24.6561	22.2119	32.6707	15.8634	22.391	69.7752	12.5238	26.2999	24.153	33.3967	33.4366	33.3967	24.5658	37.5713	9.39282	23.1208	16.5314	26.2999	17.9689	12.5238	25.9421	20.8729	23.0795	28.9612	15.8195	28.731	30.4148	30.8277
FECH	12.0458	18.7856	22.2253	17.5172	18.1379	23.482	11.5168	22.8111	21.1338	12.5238	14.7018	15.0285	14.5478	16.102	15.6547	13.1499	13.4183	29.2221	12.2241	25.0475	17.3406	11.8646	28.1785	26.0109	10.52	11.2714	17.9689	25.0475	21.4693	18.7856	20.9326	15.6547	13.842	37.5713	17.8911	16.3772
ALDH3A2	99.234	69.0827	44.4505	102.687	48.3676	46.9641	103.274	41.5968	42.2677	96.4093	75.1425	34.2316	96.2685	37.5713	59.4878	50.7212	29.5203	20.8729	137.881	45.9204	23.1208	69.2102	37.5713	40.4614	37.5713	127.742	31.0371	22.5428	60.8297	27.6566	26.8366	57.1396	25.7067	24.3108	44.7277	21.1941
PTPRS	5.59267	19.3916	33.8671	5.79878	38.8668	30.5267	6.60801	14.7601	37.5713	4.96224	13.0683	46.7554	9.23469	16.102	43.8332	23.7951	37.5713	37.5713	5.03347	8.34917	31.7911	14.8308	37.5713	30.346	19.5371	3.75713	23.2779	30.057	31.3094	27.6566	32.7407	14.0892	27.6841	28.731	10.7346	25.0475
STARD5	15.7742	12.1198	14.8168	18.7252	13.8193	14.0892	21.5232	21.4693	9.39282	26.7016	22.8695	20.038	25.8065	10.7346	9.39282	21.2904	34.8876	16.6983	27.1448	12.5238	20.2307	29.6615	37.5713	27.4559	16.5314	3.75713	33.4874	15.0285	20.5747	25.5693	59.0406	18.7856	15.8195	26.5209	25.0475	40.4614
RPRML	7.17009	9.08982	16.4044	5.43636	9.50078	14.0892	5.28641	25.4948	16.4374	6.61632	6.53413	10.8539	11.6382	16.102	12.5238	29.4308	21.4693	37.5713	7.01091	12.5238	20.2307	15.8195	46.9641	37.5713	27.0513	22.5428	19.194	37.5713	25.9421	25.5693	16.102	21.1338	31.639	33.1511	14.3129	23.1208
UCN3	6.45308	7.27186	10.0543	5.55717	9.06893	11.741	5.47521	28.1785	9.39282	8.27041	9.8012	14.1936	7.21065	16.102	12.5238	18.7856	37.5713	16.6983	7.72997	12.5238	20.2307	15.8195	18.7856	27.4559	33.0627	33.8141	29.4036	15.0285	30.4148	29.2221	23.0795	32.8749	33.6164	30.941	28.6257	31.7911
INTS13	28.3936	21.8156	23.2836	25.9737	23.752	35.2231	22.656	25.4948	18.7856	20.7942	31.0371	21.7078	22.138	5.36732	15.6547	28.8046	21.4693	37.5713	21.7518	20.8729	26.0109	25.7067	28.1785	18.7856	30.057	22.5428	26.9533	20.038	33.0985	21.3948	18.7856	20.3511	25.7067	30.941	39.3604	25.0475
RACK1	591.246	358.745	244.478	492.292	326.913	171.419	561.492	165.045	278.262	535.213	454.122	220.418	361.038	198.591	150.285	224.175	85.8772	100.19	409.689	246.301	196.527	263.988	75.1425	80.9227	181.845	247.97	170.704	100.19	250.475	160.722	129.889	389.019	215.54	117.134	304.148	115.604
S1PR4	4.44546	7.27186	12.7001	6.28201	6.04595	14.0892	6.04161	18.7856	15.2633	8.743	14.7018	12.5238	9.6142	16.102	12.5238	20.038	29.5203	29.2221	6.47161	8.34917	14.4505	13.842	28.1785	33.2361	37.5713	11.2714	27.3617	30.057	23.2584	29.2221	88.0241	22.6993	21.7518	15.4705	28.6257	52.0218
ECH1	120.888	86.0503	64.0299	84.2031	90.2574	56.3569	140.09	73.8007	64.5756	139.888	153.552	72.6378	141.936	96.6118	75.1425	112.714	59.0406	33.3967	143.454	62.6188	73.6975	128.533	37.5713	63.5822	51.0969	56.3569	55.5401	55.1045	59.9351	52.7041	45.0855	90.0145	53.3908	64.0922	73.3534	32.7544
PDGFB	11.3287	13.9377	28.0462	13.7721	32.389	42.2677	11.7056	36.2294	32.8749	14.8867	16.3353	36.7364	17.5839	32.2039	31.3094	25.0475	53.6732	37.5713	11.5051	16.6983	40.4614	24.7179	56.3569	43.3515	48.0912	33.8141	37.9797	32.5618	26.8366	33.9185	122.912	36.0058	49.4359	53.0418	30.4148	87.6663
NGDN	28.1068	32.1174	24.8711	27.4234	25.4794	14.0892	25.1104	30.8621	21.1338	26.9379	29.4036	27.5523	25.0475	16.102	40.7022	27.5523	29.5203	25.0475	25.3471	50.095	21.6757	31.639	9.39282	17.3406	18.0342	33.8141	29.4036	22.5428	27.7312	29.2221	21.4693	31.3094	19.7744	33.1511	41.1495	26.9742
DALRD3	35.1334	30.9054	27.517	32.8598	27.6386	44.6159	35.8721	49.6478	16.4374	33.7905	45.7389	26.7173	32.2582	16.102	37.5713	31.3094	37.5713	29.2221	35.9534	33.3967	27.4559	41.5261	37.5713	17.3406	25.5485	41.3284	23.6862	50.095	30.4148	25.0475	28.9836	23.482	27.6841	28.731	19.6802	15.4139
KCNS3	13.4798	28.4814	21.1669	15.101	27.6386	21.1338	15.4816	17.4438	28.1785	11.3423	14.7018	40.076	20.2404	32.2039	53.226	30.6832	42.9386	41.7459	17.4374	45.9204	33.2361	23.7292	28.1785	28.901	25.5485	18.7856	17.9689	27.5523	19.6802	26.613	21.4693	14.0892	21.7518	41.9914	10.7346	21.1941
CH25H	4.87566	10.3018	16.4044	4.83232	9.06893	14.0892	4.53121	32.2039	8.21872	4.96224	9.8012	23.3777	9.6142	16.102	15.6547	15.6547	26.8366	41.7459	5.57277	8.34917	34.6812	12.8533	28.1785	40.4614	21.0399	18.7856	22.4611	35.0665	17.8911	21.9166	42.9386	11.741	9.88718	19.8907	12.5238	30.8277
SLC9A5	8.3173	11.5138	11.1126	6.52363	9.93264	18.7856	3.96481	21.4693	12.9151	4.25335	16.3353	17.5333	9.99371	16.102	28.1785	14.4023	29.5203	16.6983	7.72997	16.6983	24.5658	17.7969	46.9641	31.7911	33.0627	15.0285	26.1365	30.057	23.2584	32.8749	30.5938	23.482	25.7067	4.42015	23.2584	43.3515
WEE2	5.44927	10.9078	10.5835	4.5907	9.06893	18.7856	6.98561	25.4948	9.39282	7.56151	8.16767	14.1936	8.09617	10.7346	6.26188	23.169	10.7346	20.8729	7.72997	4.17459	8.67029	11.8646	9.39282	36.1262	31.5599	11.2714	13.885	25.0475	23.2584	15.6547	19.3224	13.3065	27.6841	26.5209	23.2584	20.2307
PGS1	24.2349	39.9952	64.0299	22.4703	37.1394	65.7497	23.9776	44.2804	45.79	28.3557	31.0371	55.1045	29.4751	64.4079	31.3094	23.169	40.2549	4.17459	25.8864	66.7934	50.5767	19.7744	37.5713	39.0163	28.5542	30.057	30.6288	35.0665	28.6257	39.1367	27.3734	23.482	45.481	39.7813	32.2039	23.1208
LKAAEAR1	5.30587	16.3617	13.7585	5.91959	7.77337	14.0892	4.34241	21.4693	7.04461	6.61632	9.8012	12.5238	7.21065	26.8366	15.6547	14.4023	21.4693	16.6983	7.90974	8.34917	11.5604	10.8759	18.7856	20.2307	10.52	7.51425	14.2934	30.057	19.6802	18.7856	24.153	18.7856	7.90974	13.2604	12.5238	20.2307
MUC7	2.58123	7.27186	10.5835	7.6109	6.04595	16.4374	5.09761	20.1275	1.1741	4.72595	9.8012	10.019	6.95764	5.36732	15.6547	16.9071	18.7856	8.34917	4.85371	4.17459	10.1153	9.88718	9.39282	28.901	24.0456	3.75713	13.4767	20.038	14.3129	17.742	20.3958	14.0892	17.7969	24.3108	21.4693	21.1941
EMILIN2	6.30968	28.4814	67.7341	5.19474	45.3446	93.9282	5.66401	25.4948	64.5756	5.43484	13.0683	49.2601	9.4877	37.5713	53.226	16.9071	29.5203	25.0475	8.08951	25.0475	57.802	14.8308	46.9641	49.1317	58.6112	33.8141	84.9437	57.6093	50.9896	78.2735	60.6508	60.2706	122.601	68.5123	55.4624	64.5455
NAALAD2	3.58505	2.42395	9.52511	2.77858	6.04595	9.39282	4.53121	29.5203	4.69641	2.12668	9.8012	6.67934	4.6806	10.7346	6.26188	8.76663	10.7346	8.34917	5.21324	12.5238	14.4505	5.93231	9.39282	10.1153	19.5371	11.2714	12.2515	35.0665	13.4183	14.6111	23.6162	11.741	9.88718	13.2604	7.15643	23.1208
NSUN3	18.4988	19.3916	25.9295	22.5911	22.0245	16.4374	20.5792	29.5203	24.6561	23.1571	37.5713	24.2126	24.162	26.8366	21.9166	20.6642	16.102	29.2221	27.1448	12.5238	18.7856	31.639	9.39282	23.1208	21.0399	30.057	19.194	37.5713	33.0985	19.8293	19.3224	19.5684	9.88718	19.8907	26.8366	15.4139
ATP11B	68.4027	50.903	45.5089	67.4108	41.8898	32.8749	70.8001	38.9131	45.79	75.6151	60.4407	51.7649	63.6308	37.5713	46.9641	60.7402	29.5203	25.0475	69.7495	70.968	36.1262	45.481	75.1425	26.0109	58.6112	56.3569	57.9904	22.5428	50.095	56.8787	31.1305	48.5296	43.5036	48.6216	55.4624	44.3148
POT1	20.6499	26.6635	29.1045	20.2957	21.5927	30.5267	18.6912	24.153	19.9597	18.1949	29.4036	19.2031	18.3429	5.36732	12.5238	28.8046	21.4693	20.8729	15.4599	20.8729	18.7856	15.8195	18.7856	21.6757	33.0627	11.2714	21.6443	30.057	27.7312	22.9602	23.0795	18.7856	35.5938	17.6806	21.4693	11.5604
CA5A	4.58886	11.5138	15.8752	6.28201	8.63707	18.7856	6.98561	25.4948	15.2633	5.90743	16.3353	10.8539	8.47567	26.8366	21.9166	22.5428	40.2549	33.3967	8.26928	12.5238	27.4559	12.8533	18.7856	33.2361	19.5371	18.7856	22.0527	32.5618	30.4148	23.482	31.1305	17.2202	31.639	19.8907	23.2584	40.4614
VASP	203.2	115.138	101.601	204.528	123.51	70.4461	172.375	45.6223	90.4059	170.134	124.149	94.3456	185.706	101.979	65.7497	55.1045	50.9896	41.7459	211.945	150.285	79.4777	111.725	46.9641	50.5767	57.1083	108.957	53.4982	57.6093	84.0881	58.4442	56.8936	82.1872	79.0974	30.941	62.6188	38.5346
ADPGK	46.6056	45.4491	59.7965	40.9539	46.2083	46.9641	37.9489	34.8876	58.7051	37.0987	45.7389	51.7649	39.7218	48.3059	34.4403	35.0665	40.2549	50.095	38.2903	66.7934	72.2524	38.56	37.5713	39.0163	24.0456	15.0285	37.1629	30.057	32.2039	33.3967	23.0795	36.0058	23.7292	37.5713	19.6802	26.0109
PHETA1	67.112	47.2671	46.038	63.545	47.9358	28.1785	57.3953	53.6732	43.4418	52.458	75.1425	40.9109	60.8478	26.8366	53.226	44.4593	18.7856	50.095	75.6818	66.7934	36.1262	43.5036	28.1785	46.2416	54.1026	56.3569	50.6395	45.0855	47.4114	55.8351	32.2039	64.967	75.1425	44.2015	55.4624	38.5346
ACP2	9.75132	23.0276	19.5794	15.101	15.9786	16.4374	12.8384	21.4693	25.8303	9.92449	9.8012	20.8729	19.8609	10.7346	12.5238	21.2904	24.153	16.6983	16.5386	25.0475	27.4559	24.7179	18.7856	24.5658	27.0513	11.2714	25.7282	15.0285	24.153	32.8749	23.6162	11.741	25.7067	22.1007	25.0475	24.0841
CCDC27	3.29824	3.02994	5.29173	2.29535	5.18224	11.741	3.39841	21.4693	7.04461	3.30816	9.8012	7.51425	3.41557	5.36732	6.26188	3.75713	21.4693	12.5238	3.59534	8.34917	5.7802	12.8533	37.5713	11.5604	12.0228	11.2714	15.927	20.038	21.4693	17.742	17.1754	9.39282	17.7969	15.4705	21.4693	15.4139
INAFM2	5.01906	22.4216	26.9878	7.85252	14.683	21.1338	5.66401	13.4183	16.4374	6.85262	11.4347	17.5333	9.10819	16.102	25.0475	10.6452	29.5203	16.6983	6.29184	12.5238	11.5604	10.8759	28.1785	20.2307	18.0342	3.75713	22.0527	37.5713	16.102	21.3948	15.5652	18.0029	17.7969	19.8907	26.8366	15.4139
PIP5K1C	31.405	63.0228	66.6758	31.5309	76.4381	61.0533	30.9633	37.5713	68.0979	34.0268	26.1365	62.6188	31.2461	37.5713	65.7497	36.3189	29.5203	4.17459	35.0545	41.7459	53.4668	38.56	28.1785	44.7965	30.057	33.8141	41.2467	37.5713	30.4148	41.7459	62.7977	30.5267	49.4359	46.4116	17.8911	52.9851
TMEM151A	5.73607	11.5138	11.6418	6.16121	9.06893	16.4374	5.85281	33.5458	5.87051	4.96224	11.4347	11.6888	7.96966	10.7346	12.5238	15.6547	10.7346	25.0475	6.47161	4.17459	18.7856	19.7744	37.5713	17.3406	25.5485	11.2714	15.927	22.5428	22.3639	19.8293	28.4468	13.3065	13.842	30.941	26.8366	19.2673
SGPP2	58.9381	29.6934	19.0502	67.7733	21.1608	18.7856	64.0033	30.8621	16.4374	63.3277	29.4036	16.6983	51.6131	10.7346	18.7856	28.1785	10.7346	25.0475	61.66	20.8729	31.7911	26.6954	56.3569	26.0109	30.057	33.8141	28.9952	15.0285	33.0985	18.2638	52.5998	36.7885	17.7969	26.5209	25.0475	29.8643
TCF25	83.0296	84.2324	95.7803	88.3106	85.9389	54.0087	96.6658	44.2804	77.4908	103.498	73.509	96.8504	94.1179	64.4079	109.583	84.5354	48.3059	37.5713	100.849	83.4917	114.159	90.962	28.1785	59.247	39.0741	60.114	67.7916	47.5903	38.4658	51.1387	46.159	46.1814	55.3682	39.7813	42.9386	54.9119
LRCH2	5.30587	13.3317	14.8168	5.67797	8.63707	18.7856	3.96481	18.7856	11.741	6.14373	4.9006	14.1936	5.31311	21.4693	18.7856	14.4023	40.2549	12.5238	5.39301	12.5238	17.3406	9.88718	9.39282	21.6757	43.5827	15.0285	32.6707	20.038	29.5203	33.9185	22.5428	33.6576	21.7518	13.2604	25.0475	24.0841
PI4KB	24.8085	22.4216	32.8087	27.5442	36.2757	35.2231	28.8865	32.2039	57.531	27.8831	42.4719	34.2316	29.6016	26.8366	31.3094	23.7951	18.7856	20.8729	30.0211	16.6983	43.3515	22.7405	9.39282	18.7856	24.0456	26.2999	24.0946	17.5333	33.0985	32.8749	23.0795	13.3065	29.6615	24.3108	21.4693	23.1208
CHST5	60.5156	27.2695	11.1126	59.9207	13.8193	4.69641	93.4562	48.3059	21.1338	113.423	47.3725	23.3777	61.3538	26.8366	9.39282	36.9451	29.5203	25.0475	73.1651	16.6983	18.7856	35.5938	9.39282	20.2307	13.5257	7.51425	13.885	25.0475	20.5747	15.6547	12.3448	13.3065	13.842	6.63022	16.102	16.3772
EPOR	10.8985	15.1497	12.7001	12.3224	12.0919	18.7856	16.6144	22.8111	14.0892	18.4312	21.2359	23.3777	13.1563	32.2039	21.9166	43.8332	29.5203	37.5713	8.98834	25.0475	31.7911	21.7518	18.7856	28.901	28.5542	15.0285	31.0371	35.0665	36.6767	29.7439	70.312	21.1338	37.5713	19.8907	21.4693	51.0584
BRI3BP	58.2211	36.3593	32.2795	49.2896	24.1838	28.1785	51.1649	36.2294	28.1785	48.2047	73.509	29.2221	47.312	32.2039	18.7856	51.3474	21.4693	16.6983	48.8966	20.8729	28.901	44.4923	9.39282	27.4559	43.5827	41.3284	51.4563	47.5903	78.7208	66.2716	28.4468	104.104	49.4359	46.4116	71.5643	61.6554
TIMP3	24.8085	394.498	527.585	58.1086	1302.04	514.257	17.936	25.4948	347.534	18.6675	21.2359	383.227	23.5295	150.285	87.6663	24.4213	104.663	79.3171	11.3253	121.063	121.384	28.6728	56.3569	106.934	302.073	33.8141	98.4204	268.008	23.2584	159.678	373.029	23.482	122.601	311.621	30.4148	104.044
ST20	8.60411	16.9677	18.5211	10.7519	14.2512	30.5267	10.384	20.1275	16.4374	8.9793	16.3353	17.5333	13.5358	16.102	37.5713	29.4308	37.5713	20.8729	11.5051	25.0475	21.6757	18.7856	28.1785	28.901	22.5428	15.0285	28.5868	22.5428	24.153	29.2221	54.7467	20.3511	39.5487	22.1007	25.0475	40.4614
PLPP3	10.8985	29.6934	54.5048	14.497	49.6632	63.4015	16.8032	26.8366	69.272	17.0134	19.6024	80.152	16.1923	21.4693	21.9166	18.1594	32.2039	25.0475	11.5051	45.9204	41.9064	12.8533	37.5713	23.1208	36.0684	15.0285	37.9797	45.0855	20.5747	32.8749	22.5428	15.6547	63.2779	24.3108	14.3129	19.2673
PGLYRP4	8.3173	15.1497	20.1086	9.90625	13.3875	14.0892	8.11842	33.5458	12.9151	11.3423	9.8012	29.2221	14.9273	16.102	34.4403	43.207	26.8366	37.5713	9.16811	8.34917	23.1208	26.6954	93.9282	54.9119	30.057	48.8427	69.4252	65.1235	50.095	81.9262	43.4753	79.839	85.0297	46.4116	53.6732	56.8386
ARHGEF39	12.3326	20.6036	14.8168	14.497	14.683	14.0892	16.048	24.153	12.9151	12.2875	26.1365	12.5238	17.0779	5.36732	12.5238	18.7856	26.8366	33.3967	12.2241	8.34917	11.5604	26.6954	9.39282	26.0109	15.0285	18.7856	17.5605	30.057	22.3639	19.8293	16.102	11.741	7.90974	15.4705	16.102	16.3772
CACNA2D4	3.58505	4.24192	7.40842	3.74505	3.88668	11.741	4.34241	24.153	4.69641	4.48965	11.4347	6.67934	3.54207	5.36732	12.5238	11.8976	13.4183	8.34917	4.3144	4.17459	8.67029	8.89846	18.7856	8.67029	15.0285	22.5428	8.57605	17.5333	15.2074	9.91464	6.44079	6.26188	13.842	17.6806	10.7346	19.2673
C5orf15	55.4965	58.7809	61.9132	59.5583	79.4611	44.6159	65.1361	42.9386	71.6202	56.4751	37.5713	61.7839	61.3538	26.8366	31.3094	46.9641	18.7856	16.6983	59.1433	33.3967	37.5713	49.4359	18.7856	23.1208	54.1026	11.2714	34.7126	35.0665	27.7312	28.1785	49.9161	32.8749	41.5261	39.7813	23.2584	35.6445
ZNF771	4.15865	3.63593	12.171	4.71151	7.34151	14.0892	4.53121	22.8111	10.5669	3.78076	3.26707	15.0285	6.70464	5.36732	12.5238	15.6547	26.8366	20.8729	5.93231	4.17459	7.22524	13.842	18.7856	11.5604	178.839	236.699	234.82	155.295	140.445	133.587	130.426	156.547	118.646	424.334	307.727	342.958
MYL3	4.58886	6.66587	14.2877	4.83232	10.3645	18.7856	8.49602	30.8621	12.9151	8.743	13.0683	16.6983	8.34917	5.36732	18.7856	25.6737	26.8366	29.2221	6.29184	8.34917	13.0054	15.8195	9.39282	36.1262	27.0513	18.7856	19.6024	20.038	19.6802	25.0475	32.7407	14.872	17.7969	15.4705	21.4693	26.0109
UVRAG	26.3859	45.4491	40.2171	28.1483	36.7076	42.2677	27.5649	25.4948	36.3972	29.3009	37.5713	47.5903	24.2885	21.4693	56.3569	42.5808	29.5203	37.5713	22.6506	29.2221	40.4614	33.6164	18.7856	41.9064	34.5656	48.8427	34.7126	40.076	30.4148	44.8768	25.2264	26.613	45.481	33.1511	26.8366	34.6812
CLEC4D	4.87566	6.66587	6.87925	4.71151	7.34151	14.0892	3.96481	32.2039	8.21872	4.25335	8.16767	10.8539	6.19863	5.36732	9.39282	11.2714	16.102	20.8729	6.65137	16.6983	20.2307	7.90974	46.9641	28.901	13.5257	7.51425	11.8431	15.0285	18.7856	21.9166	14.4918	11.741	11.8646	15.4705	16.102	14.4505
ASCC1	10.6117	12.1198	15.346	10.5103	11.2282	9.39282	11.7056	24.153	21.1338	13.7052	4.9006	18.3682	12.7768	26.8366	12.5238	12.5238	8.05099	8.34917	12.5837	8.34917	17.3406	9.88718	9.39282	23.1208	30.057	30.057	26.5449	12.5238	27.7312	32.8749	25.7632	25.0475	29.6615	26.5209	17.8911	28.901
KIF3A	13.4798	24.8455	20.6377	11.96	24.1838	18.7856	12.8384	45.6223	15.2633	14.8867	14.7018	17.5333	13.2828	32.2039	28.1785	22.5428	42.9386	33.3967	10.2467	20.8729	23.1208	12.8533	18.7856	33.2361	34.5656	7.51425	18.7856	27.5523	19.6802	18.2638	25.2264	16.4374	25.7067	8.8403	21.4693	16.3772
GGCX	30.1144	37.5713	43.9213	29.9604	47.9358	46.9641	36.0609	20.1275	17.6115	30.9549	22.8695	37.5713	37.3183	48.3059	53.226	29.4308	48.3059	37.5713	32.5378	16.6983	41.9064	26.6954	18.7856	40.4614	49.5941	26.2999	35.5294	47.5903	42.9386	36.5276	72.9956	25.0475	33.6164	33.1511	28.6257	35.6445
PDLIM2	21.2235	16.3617	22.7544	21.987	10.7963	30.5267	15.4816	29.5203	17.6115	20.7942	11.4347	17.5333	13.9153	16.102	15.6547	16.2809	13.4183	4.17459	17.2576	25.0475	18.7856	15.8195	9.39282	18.7856	25.5485	33.8141	14.7018	10.019	15.2074	18.7856	15.0285	13.3065	15.8195	4.42015	7.15643	10.597
ZNRF3	34.5598	43.6312	21.1669	36.9672	22.4564	11.741	48.5217	40.2549	27.0044	41.8246	32.6707	20.8729	29.0956	21.4693	12.5238	38.8236	16.102	41.7459	29.302	12.5238	15.8955	17.7969	37.5713	34.6812	19.5371	22.5428	15.927	20.038	27.7312	22.4384	23.6162	41.4849	29.6615	11.0504	17.8911	29.8643
BPNT2	32.839	36.3593	40.2171	32.6181	37.5713	30.5267	33.7953	29.5203	21.1338	30.7187	24.503	30.057	25.933	32.2039	12.5238	21.9166	26.8366	25.0475	32.1783	45.9204	24.5658	24.7179	56.3569	24.5658	36.0684	18.7856	26.5449	32.5618	25.9421	24.0039	31.1305	17.2202	13.842	24.3108	17.8911	20.2307
DIAPH2	63.0968	61.2048	57.6798	80.8205	62.1869	51.6605	83.4498	52.3314	64.5756	96.173	89.8443	61.7839	110.437	59.0406	109.583	129.621	45.6223	29.2221	106.242	133.587	88.148	105.793	37.5713	60.6921	78.1482	86.4139	74.3258	52.5998	66.197	71.4898	62.7977	86.8836	94.9169	66.3022	78.7208	69.3623
C3orf70	5.44927	18.1796	17.9919	4.46989	11.6601	23.482	7.55201	25.4948	9.39282	5.67114	4.9006	18.3682	11.8912	26.8366	18.7856	16.9071	10.7346	16.6983	13.4825	8.34917	15.8955	15.8195	37.5713	27.4559	16.5314	3.75713	22.4611	22.5428	18.7856	17.2202	15.5652	13.3065	17.7969	11.0504	10.7346	21.1941
CD52	5.73607	16.9677	54.5048	6.88605	29.7979	82.1872	6.23041	16.102	37.5713	7.79781	6.53413	27.5523	11.1322	32.2039	31.3094	17.5333	40.2549	58.4442	7.19067	16.6983	46.2416	18.7856	9.39282	21.6757	36.0684	22.5428	63.2994	42.5808	17.8911	66.2716	27.9101	12.5238	15.8195	30.941	17.8911	34.6812
GCN1	42.8771	34.5413	31.2212	40.5915	34.5483	32.8749	38.3265	38.9131	30.5267	38.2802	47.3725	35.9014	37.3183	16.102	53.226	37.5713	13.4183	16.6983	39.1892	33.3967	31.7911	23.7292	37.5713	23.1208	21.0399	45.0855	22.4611	20.038	32.2039	22.4384	30.057	33.6576	29.6615	24.3108	30.4148	22.1574
FANCD2OS	4.01525	6.05988	13.2293	6.16121	6.47781	14.0892	5.66401	20.1275	8.21872	5.90743	4.9006	10.8539	6.45163	10.7346	15.6547	16.9071	26.8366	20.8729	6.65137	8.34917	18.7856	16.8082	9.39282	31.7911	18.0342	22.5428	20.0108	20.038	15.2074	21.3948	12.3448	21.9166	9.88718	28.731	14.3129	9.63366
FFAR1	4.73226	7.87785	13.7585	3.74505	5.6141	18.7856	4.53121	25.4948	14.0892	6.38003	9.8012	12.5238	5.56611	16.102	15.6547	17.5333	18.7856	25.0475	5.03347	16.6983	10.1153	10.8759	46.9641	31.7911	28.5542	22.5428	42.4719	12.5238	21.4693	29.7439	53.1365	35.2231	31.639	28.731	30.4148	59.7287
ZNF738	12.0458	12.7258	17.9919	11.1143	15.9786	14.0892	14.16	30.8621	19.9597	11.3423	24.503	17.5333	18.4694	16.102	28.1785	25.0475	32.2039	25.0475	14.0218	8.34917	30.346	21.7518	56.3569	34.6812	36.0684	18.7856	29.4036	30.057	22.3639	27.1348	40.2549	25.0475	27.6841	26.5209	23.2584	26.9742
IL2RG	62.9534	38.1773	103.189	36.6048	48.7995	147.937	62.6817	40.2549	76.3166	65.2181	42.4719	55.9395	63.6308	37.5713	81.4044	36.9451	53.6732	37.5713	41.5261	33.3967	95.3732	29.6615	18.7856	52.0218	19.5371	52.5998	59.624	35.0665	30.4148	64.7061	28.4468	36.7885	27.6841	17.6806	26.8366	47.2049
PKD2	9.89472	69.6887	71.4383	9.0606	92.8485	54.0087	9.06242	29.5203	68.0979	6.85262	22.8695	81.8219	10.8792	26.8366	50.095	16.2809	56.3569	41.7459	9.16811	33.3967	69.3623	16.8082	28.1785	49.1317	55.6055	3.75713	40.0216	77.6473	21.4693	56.3569	77.8262	22.6993	51.4133	79.5627	26.8366	35.6445
C1D	32.6956	41.2072	38.1004	34.9135	38.435	46.9641	40.2145	44.2804	37.5713	36.8624	27.7701	42.5808	39.9748	16.102	28.1785	51.9736	56.3569	66.7934	33.4366	29.2221	54.9119	40.5374	56.3569	50.5767	37.5713	22.5428	39.6132	22.5428	42.044	44.355	28.4468	41.4849	51.4133	33.1511	35.7822	28.901
FUT5	4.44546	10.3018	8.99594	4.83232	6.90966	16.4374	5.47521	14.7601	5.87051	3.54446	9.8012	9.18409	6.45163	10.7346	12.5238	13.1499	8.05099	16.6983	5.93231	29.2221	14.4505	10.8759	9.39282	18.7856	12.0228	15.0285	11.4347	12.5238	10.7346	10.9583	19.3224	7.04461	7.90974	11.0504	17.8911	22.1574
AKR7L	10.6117	21.8156	22.7544	9.66464	11.2282	30.5267	10.9504	37.5713	17.6115	16.5408	17.9689	25.0475	19.3549	42.9386	12.5238	27.5523	34.8876	33.3967	18.516	25.0475	13.0054	28.6728	18.7856	27.4559	37.5713	41.3284	74.7342	52.5998	59.0406	60.0097	36.4978	61.8361	61.3005	30.941	59.0406	52.0218
EVA1B	8.60411	52.115	61.9132	9.90625	63.9143	35.2231	11.8944	22.8111	59.8792	7.79781	11.4347	59.2791	16.0658	59.0406	34.4403	20.6642	48.3059	45.9204	9.88718	62.6188	66.4723	22.7405	18.7856	39.0163	51.0969	26.2999	45.3306	57.6093	25.0475	46.4423	64.9446	23.482	51.4133	53.0418	28.6257	36.6079
EFNB3	3.29824	4.24192	8.99594	4.71151	6.90966	7.04461	4.34241	12.0765	5.87051	4.25335	9.8012	6.67934	4.55409	5.36732	3.13094	7.51425	13.4183	12.5238	4.3144	4.17459	15.8955	15.8195	9.39282	17.3406	18.0342	15.0285	15.927	17.5333	12.5238	12.5238	21.4693	10.9583	9.88718	15.4705	12.5238	11.5604
LRRK1	29.6842	35.7533	37.0421	32.2557	29.7979	23.482	35.8721	24.153	32.8749	37.335	42.4719	35.0665	38.8363	42.9386	18.7856	43.207	50.9896	20.8729	36.8522	20.8729	36.1262	44.4923	9.39282	33.2361	31.5599	26.2999	44.5138	35.0665	37.5713	28.1785	25.7632	36.7885	27.6841	48.6216	26.8366	37.5713
RNF212B	8.3173	9.69581	8.99594	7.73171	10.7963	14.0892	8.68482	21.4693	7.04461	8.9793	16.3353	9.18409	11.1322	21.4693	21.9166	18.1594	26.8366	33.3967	8.80858	12.5238	15.8955	17.7969	46.9641	23.1208	45.0855	11.2714	33.8958	50.095	21.4693	36.5276	26.2999	23.482	35.5938	33.1511	41.1495	50.095
KAZALD1	17.495	17.5737	16.4044	17.0339	9.93264	21.1338	20.2016	33.5458	7.04461	16.5408	17.9689	16.6983	25.174	26.8366	18.7856	22.5428	26.8366	29.2221	25.8864	4.17459	17.3406	23.7292	37.5713	28.901	25.5485	15.0285	20.0108	27.5523	25.9421	24.0039	27.9101	15.6547	15.8195	17.6806	23.2584	20.2307
FCRL5	3.29824	7.27186	19.0502	4.10747	9.06893	16.4374	5.09761	21.4693	2.3482	4.72595	6.53413	13.3587	6.70464	32.2039	31.3094	11.2714	16.102	25.0475	5.75254	8.34917	24.5658	10.8759	9.39282	20.2307	34.5656	15.0285	75.9593	10.019	14.3129	20.8729	16.102	7.82735	25.7067	30.941	16.102	93.4465
ZNF614	6.16628	10.3018	23.2836	6.0404	16.4104	16.4374	6.60801	26.8366	14.0892	8.27041	22.8695	20.8729	10.2467	16.102	25.0475	21.9166	29.5203	41.7459	8.26928	16.6983	28.901	16.8082	37.5713	23.1208	31.5599	41.3284	35.121	42.5808	27.7312	40.1804	25.7632	25.8303	17.7969	44.2015	35.7822	37.5713
KCTD7	17.2082	15.7557	32.2795	14.8594	22.8882	37.5713	22.4672	29.5203	38.7454	21.0305	17.9689	33.3967	16.4453	5.36732	18.7856	26.2999	29.5203	25.0475	14.9206	29.2221	27.4559	24.7179	9.39282	28.901	45.0855	30.057	32.6707	47.5903	25.0475	38.6149	24.6897	19.5684	39.5487	48.6216	37.5713	26.9742
AKT1S1	41.0129	46.6611	47.6256	38.2961	36.2757	46.9641	35.3057	52.3314	27.0044	38.0439	49.006	40.9109	34.9147	37.5713	40.7022	27.5523	37.5713	29.2221	40.088	50.095	53.4668	41.5261	28.1785	41.9064	27.0513	15.0285	29.812	32.5618	33.9931	36.0058	24.153	24.2648	29.6615	30.941	42.9386	26.9742
ZNF487	8.89091	12.1198	10.5835	10.5103	11.6601	14.0892	10.7616	25.4948	16.4374	7.08892	17.9689	10.019	11.8912	10.7346	21.9166	23.169	26.8366	20.8729	9.16811	20.8729	20.2307	15.8195	28.1785	23.1208	16.5314	26.2999	18.3773	17.5333	14.3129	19.3075	24.6897	14.872	15.8195	19.8907	19.6802	18.304
FAM9C	5.16246	11.5138	10.0543	6.28201	10.3645	14.0892	5.28641	17.4438	2.3482	4.96224	4.9006	9.18409	9.4877	16.102	18.7856	13.1499	29.5203	20.8729	5.75254	12.5238	10.1153	13.842	37.5713	21.6757	37.5713	22.5428	33.0791	40.076	27.7312	32.353	25.2264	23.482	33.6164	19.8907	16.102	13.4871
TNFAIP8	32.6956	34.5413	31.7504	32.3765	32.389	37.5713	33.4177	18.7856	18.7856	29.7735	29.4036	31.7269	29.3486	21.4693	40.7022	26.2999	45.6223	37.5713	26.4257	25.0475	41.9064	31.639	65.7497	20.2307	46.5884	30.057	47.3725	30.057	44.7277	48.5296	26.8366	40.7022	41.5261	53.0418	39.3604	43.3515
NAE1	28.8238	16.9677	16.9335	24.524	17.706	14.0892	23.4112	36.2294	7.04461	18.9038	14.7018	7.51425	24.7945	10.7346	9.39282	11.8976	16.102	4.17459	22.6506	8.34917	14.4505	18.7856	28.1785	20.2307	42.0798	18.7856	20.0108	22.5428	37.5713	17.742	20.3958	26.613	3.95487	24.3108	25.0475	20.2307
CREB3L4	5.87947	9.69581	10.0543	7.6109	7.34151	14.0892	9.06242	20.1275	11.741	10.8697	19.6024	15.0285	10.1202	32.2039	15.6547	21.2904	21.4693	25.0475	8.44904	4.17459	11.5604	11.8646	9.39282	17.3406	22.5428	15.0285	14.7018	15.0285	23.2584	11.4801	17.7122	13.3065	13.842	26.5209	14.3129	19.2673
IPCEF1	2.72463	5.45389	19.5794	4.46989	14.2512	18.7856	5.09761	12.0765	9.39282	5.67114	6.53413	11.6888	8.72868	10.7346	15.6547	21.9166	24.153	29.2221	5.21324	12.5238	24.5658	15.8195	9.39282	26.0109	6.0114	7.51425	20.4192	12.5238	17.8911	27.1348	12.8816	14.0892	11.8646	15.4705	21.4693	18.304
CHRNE	3.44164	12.1198	7.93759	4.5907	7.34151	11.741	4.90881	12.0765	5.87051	5.19854	13.0683	5.84442	7.71666	26.8366	15.6547	16.9071	26.8366	20.8729	6.11207	8.34917	20.2307	3.95487	28.1785	11.5604	22.5428	15.0285	21.2359	15.0285	13.4183	18.7856	36.4978	18.7856	13.842	15.4705	14.3129	37.5713
CGGBP1	65.5346	59.9928	75.1425	66.0819	81.1885	61.0533	63.2481	49.6478	73.9684	65.6907	63.7078	53.4347	59.0767	64.4079	50.095	61.9926	37.5713	25.0475	58.9635	54.2696	66.4723	56.3569	28.1785	41.9064	43.5827	48.8427	50.6395	35.0665	41.1495	48.5296	44.5488	46.1814	41.5261	33.1511	33.9931	32.7544
STK26	31.5484	12.1198	12.171	24.6448	13.8193	9.39282	23.7888	26.8366	10.5669	19.3764	21.2359	13.3587	18.0899	32.2039	3.13094	13.7761	18.7856	8.34917	20.6732	20.8729	7.22524	25.7067	9.39282	17.3406	22.5428	15.0285	13.0683	27.5523	18.7856	16.6983	17.1754	18.7856	17.7969	24.3108	19.6802	19.2673
BOLA2B	72.9915	44.2371	37.0421	67.1692	38.8668	46.9641	57.7729	26.8366	25.8303	65.927	42.4719	37.5713	80.5822	37.5713	25.0475	46.9641	40.2549	37.5713	97.4336	62.6188	36.1262	64.2667	18.7856	28.901	22.5428	52.5998	39.6132	30.057	57.2515	33.9185	31.6672	68.0979	49.4359	35.3612	46.5168	27.9376
INTS6L	10.8985	18.7856	24.342	11.8392	21.5927	16.4374	16.992	18.7856	18.7856	13.7052	13.0683	14.1936	15.5598	26.8366	18.7856	22.5428	29.5203	25.0475	16.8981	29.2221	30.346	8.89846	28.1785	31.7911	54.1026	48.8427	52.2731	37.5713	55.4624	69.9243	33.2774	55.5742	71.1877	59.672	66.197	52.0218
KIFC3	5.59267	33.3294	56.0923	8.45656	42.7535	68.0979	6.41921	41.5968	36.3972	8.03411	14.7018	45.9204	10.7527	37.5713	81.4044	21.2904	26.8366	25.0475	5.03347	20.8729	50.5767	9.88718	37.5713	33.2361	43.5827	15.0285	27.7701	25.0475	29.5203	37.5713	32.2039	14.872	37.5713	28.731	14.3129	40.4614
NCAPH2	29.971	23.0276	21.6961	26.9402	27.2068	35.2231	26.2433	36.2294	25.8303	30.4824	22.8695	28.3872	21.2524	37.5713	15.6547	25.0475	26.8366	25.0475	19.2351	25.0475	31.7911	31.639	9.39282	26.0109	25.5485	11.2714	26.5449	37.5713	38.4658	31.3094	35.9611	32.8749	29.6615	35.3612	26.8366	26.9742
PEG10	6.02288	12.7258	13.7585	4.83232	9.06893	9.39282	6.04161	25.4948	8.21872	8.03411	13.0683	9.18409	10.1202	10.7346	18.7856	18.1594	32.2039	16.6983	8.44904	12.5238	14.4505	10.8759	37.5713	30.346	25.5485	11.2714	15.1102	12.5238	13.4183	15.1329	11.2714	12.5238	17.7969	22.1007	10.7346	19.2673
NR0B2	11.1853	17.5737	16.9335	9.66464	8.63707	18.7856	11.7056	28.1785	8.21872	15.3593	11.4347	11.6888	10.6262	10.7346	9.39282	22.5428	42.9386	8.34917	8.98834	12.5238	21.6757	12.8533	18.7856	20.2307	25.5485	7.51425	20.0108	32.5618	19.6802	23.482	34.3509	24.2648	13.842	39.7813	28.6257	26.9742
MYO9A	16.3478	18.1796	22.7544	17.5172	24.1838	25.8303	18.5024	29.5203	22.3079	16.3045	17.9689	26.7173	19.1019	37.5713	21.9166	30.057	21.4693	33.3967	21.2125	25.0475	23.1208	36.5826	18.7856	14.4505	33.0627	52.5998	36.7545	30.057	30.4148	29.2221	33.2774	27.3957	29.6615	39.7813	48.3059	37.5713
SDHA	357.214	243.607	254.003	413.405	239.247	237.169	447.646	128.816	313.485	482.047	354.477	268.008	505.504	273.734	394.498	425.182	166.387	179.507	550.087	342.316	267.334	343.085	93.9282	166.181	96.1825	187.856	166.62	67.6283	175.333	123.15	77.8262	187.074	142.375	66.3022	162.809	102.117
CFL1	662.086	364.805	394.234	555.233	468.129	244.213	496.734	165.045	351.057	529.542	426.352	326.453	493.487	246.897	200.38	189.109	163.703	100.19	641.768	271.348	289.01	384.611	93.9282	160.4	235.948	244.213	129.049	132.752	255.842	221.253	223.281	335.793	259.044	212.167	182.489	112.714
SLC43A2	23.9481	33.9353	49.7422	25.4905	33.6846	54.0087	26.8097	49.6478	56.3569	25.7564	26.1365	34.2316	44.4024	21.4693	37.5713	34.4403	40.2549	33.3967	44.2226	20.8729	66.4723	26.6954	46.9641	47.6866	21.0399	30.057	35.5294	12.5238	21.4693	46.4423	34.3509	21.9166	27.6841	33.1511	26.8366	27.9376
TMEM106A	4.44546	13.9377	10.5835	6.16121	8.20522	21.1338	3.77601	29.5203	15.2633	8.5067	11.4347	15.8634	8.72868	26.8366	12.5238	13.1499	37.5713	12.5238	8.44904	20.8729	24.5658	12.8533	28.1785	17.3406	12.0228	3.75713	15.1102	7.51425	18.7856	12.5238	15.0285	10.9583	27.6841	17.6806	16.102	13.4871
TTC14	21.2235	21.8156	39.1588	19.3293	32.389	28.1785	25.2992	25.4948	45.79	26.229	27.7701	49.2601	28.8426	37.5713	28.1785	34.4403	24.153	25.0475	26.7853	29.2221	39.0163	25.7067	28.1785	40.4614	27.0513	45.0855	38.388	25.0475	21.4693	34.9622	30.057	21.9166	25.7067	30.941	28.6257	27.9376
HSPE1	421.315	204.824	139.172	348.773	163.673	100.973	320.017	103.321	122.107	372.641	369.179	164.479	287.161	75.1425	150.285	180.968	126.132	100.19	310.997	141.936	117.049	183.901	28.1785	119.939	60.114	187.856	106.588	77.6473	229.006	120.019	75.1425	323.269	134.466	90.6131	205.747	93.4465
PAAF1	20.2197	23.6335	14.8168	20.0541	16.8423	16.4374	23.7888	38.9131	17.6115	20.7942	22.8695	20.8729	17.7104	21.4693	21.9166	30.6832	24.153	20.8729	17.4374	20.8729	18.7856	15.8195	18.7856	26.0109	22.5428	18.7856	22.0527	37.5713	24.153	27.1348	22.5428	21.1338	25.7067	26.5209	23.2584	18.304
EEF1D	360.942	298.752	239.715	313.738	285.887	211.338	313.22	131.499	223.079	313.094	303.837	238.786	259.71	209.326	256.737	262.373	152.969	133.587	273.246	250.475	302.015	257.067	103.321	132.945	204.388	154.042	269.125	107.704	221.849	207.686	151.895	260.651	219.495	148.075	207.537	184.003
SIAE	110.563	56.9629	25.4003	120.083	40.1624	21.1338	154.816	46.9641	34.049	164.699	81.6767	35.0665	116.129	42.9386	40.7022	46.9641	29.5203	16.6983	146.69	62.6188	28.901	75.1425	28.1785	17.3406	39.0741	45.0855	19.194	25.0475	39.3604	24.0039	26.8366	36.0058	13.842	26.5209	32.2039	24.0841
DDR2	5.44927	52.721	57.6798	5.07393	61.3232	35.2231	6.04161	25.4948	52.8346	5.67114	11.4347	49.2601	6.32513	16.102	12.5238	13.1499	34.8876	16.6983	6.47161	45.9204	21.6757	10.8759	65.7497	26.0109	58.6112	30.057	29.4036	42.5808	21.4693	22.4384	44.5488	13.3065	31.639	57.4619	14.3129	28.901
FAM240A	4.87566	12.7258	11.1126	9.90625	9.06893	16.4374	7.55201	26.8366	10.5669	7.32522	9.8012	18.3682	11.0057	37.5713	15.6547	11.8976	37.5713	16.6983	7.72997	16.6983	20.2307	19.7744	28.1785	20.2307	37.5713	33.8141	15.1102	32.5618	16.9965	24.5257	22.5428	20.3511	17.7969	33.1511	17.8911	20.2307
FUT3	113.431	56.3569	23.2836	139.533	41.0261	14.0892	142.544	34.8876	35.2231	149.576	109.447	28.3872	161.67	48.3059	43.8332	89.5449	34.8876	20.8729	160.172	79.3171	15.8955	92.9395	28.1785	28.901	25.5485	56.3569	14.2934	20.038	74.248	17.742	34.8876	79.0562	27.6841	19.8907	53.6732	27.9376
GUCA1A	4.30205	3.63593	11.1126	5.79878	8.20522	9.39282	3.39841	16.102	7.04461	5.90743	4.9006	8.34917	6.19863	16.102	18.7856	15.6547	26.8366	16.6983	7.37044	8.34917	10.1153	2.96615	9.39282	24.5658	16.5314	7.51425	20.0108	27.5523	16.9965	18.2638	34.8876	16.4374	15.8195	24.3108	17.8911	18.304
NAP1L5	5.73607	13.9377	18.5211	8.57736	16.8423	14.0892	6.60801	22.8111	12.9151	9.2156	17.9689	15.8634	12.2708	16.102	18.7856	22.5428	34.8876	8.34917	8.44904	8.34917	17.3406	15.8195	18.7856	24.5658	22.5428	11.2714	17.1521	20.038	21.4693	21.3948	15.5652	13.3065	15.8195	22.1007	28.6257	13.4871
ANKRD62	4.44546	10.3018	10.0543	4.46989	6.90966	16.4374	4.72001	25.4948	7.04461	5.67114	9.8012	10.8539	5.69262	5.36732	15.6547	15.6547	21.4693	16.6983	5.21324	16.6983	18.7856	6.92102	9.39282	27.4559	22.5428	26.2999	31.8539	20.038	30.4148	27.1348	24.6897	33.6576	37.5713	28.731	32.2039	24.0841
SENP5	24.2349	26.6635	28.0462	23.92	23.752	25.8303	25.8657	37.5713	23.482	24.5749	29.4036	31.7269	25.68	21.4693	9.39282	23.169	24.153	20.8729	21.7518	8.34917	30.346	28.6728	9.39282	14.4505	19.5371	18.7856	17.5605	40.076	24.153	28.1785	32.7407	18.0029	29.6615	24.3108	16.102	21.1941
NPAS4	5.44927	5.45389	9.52511	4.71151	6.90966	16.4374	6.23041	10.7346	9.39282	8.743	4.9006	10.019	9.10819	26.8366	12.5238	15.6547	29.5203	37.5713	8.62881	8.34917	10.1153	13.842	18.7856	34.6812	13.5257	7.51425	27.3617	17.5333	15.2074	21.3948	74.6058	28.1785	11.8646	19.8907	19.6802	42.3881
BAG1	33.1258	28.4814	20.1086	36.2424	28.0705	14.0892	36.4385	60.3824	24.6561	41.1157	35.9377	15.8634	37.1918	37.5713	18.7856	34.4403	26.8366	12.5238	36.4927	20.8729	15.8955	22.7405	28.1785	24.5658	13.5257	7.51425	17.1521	20.038	20.5747	22.4384	11.8081	18.7856	17.7969	17.6806	25.0475	19.2673
CRTC1	25.3821	34.5413	34.9254	28.3899	30.6616	30.5267	33.0401	37.5713	59.8792	28.592	37.5713	33.3967	28.3366	42.9386	34.4403	39.4498	21.4693	25.0475	33.2569	20.8729	36.1262	41.5261	37.5713	26.0109	51.0969	26.2999	49.8228	37.5713	29.5203	43.3113	41.8651	58.7051	45.481	44.2015	39.3604	56.8386
PPP5C	57.6475	41.2072	31.7504	46.0278	38.8668	32.8749	41.9137	38.9131	38.7454	40.6431	35.9377	41.7459	41.4929	26.8366	15.6547	26.2999	21.4693	16.6983	49.4359	20.8729	36.1262	28.6728	18.7856	21.6757	30.057	30.057	22.0527	20.038	34.8876	27.6566	15.0285	35.2231	35.5938	17.6806	25.0475	31.7911
PRRG3	14.9138	13.3317	24.8711	17.3963	19.4334	21.1338	13.4048	28.1785	15.2633	13.4689	21.2359	18.3682	17.8369	26.8366	12.5238	33.8141	40.2549	29.2221	18.8755	37.5713	24.5658	23.7292	46.9641	34.6812	79.6511	82.6568	111.489	67.6283	89.4554	97.0591	92.318	116.627	92.9395	99.4534	123.448	131.018
SERINC3	65.5346	73.3246	59.7965	68.4981	82.0522	65.7497	71.9329	28.1785	49.3123	68.5262	55.5401	51.7649	64.7693	53.6732	34.4403	35.0665	37.5713	29.2221	65.9744	58.4442	53.4668	58.3343	37.5713	26.0109	40.577	45.0855	32.6707	37.5713	37.5713	40.7022	56.3569	46.9641	41.5261	26.5209	44.7277	28.901
ZBTB10	6.88329	13.9377	17.9919	9.42302	18.5697	21.1338	11.8944	22.8111	10.5669	16.5408	29.4036	13.3587	12.6503	10.7346	18.7856	24.4213	16.102	20.8729	8.62881	8.34917	13.0054	16.8082	18.7856	14.4505	27.0513	3.75713	17.9689	25.0475	17.8911	21.3948	15.0285	14.0892	13.842	39.7813	16.102	24.0841
ADAMTS10	4.15865	24.2395	29.6337	6.16121	29.7979	30.5267	5.09761	21.4693	35.2231	6.38003	6.53413	34.2316	9.6142	53.6732	21.9166	19.4118	42.9386	45.9204	5.39301	25.0475	31.7911	9.88718	37.5713	37.5713	21.0399	7.51425	18.3773	20.038	25.0475	27.1348	31.1305	14.872	21.7518	39.7813	16.102	24.0841
MCTS1	50.7642	41.8132	34.9254	42.6452	40.5942	42.2677	36.6273	32.2039	41.0936	35.4446	31.0371	29.2221	36.8123	42.9386	37.5713	39.4498	32.2039	29.2221	49.4359	54.2696	30.346	43.5036	9.39282	30.346	33.0627	18.7856	32.2623	20.038	32.2039	35.484	25.7632	40.7022	31.639	17.6806	19.6802	28.901
LIFR	3.44164	6.66587	14.8168	5.43636	6.04595	7.04461	4.15361	29.5203	9.39282	4.01705	3.26707	10.019	7.21065	16.102	12.5238	16.2809	16.102	33.3967	3.95487	33.3967	15.8955	12.8533	28.1785	26.0109	12.0228	22.5428	11.8431	30.057	15.2074	13.5674	12.3448	9.39282	19.7744	19.8907	16.102	23.1208
OR9G9	3.58505	10.3018	11.6418	5.67797	8.20522	4.69641	8.30722	20.1275	4.69641	7.79781	11.4347	11.6888	9.7407	5.36732	28.1785	25.0475	18.7856	12.5238	8.62881	12.5238	14.4505	7.90974	18.7856	24.5658	25.5485	15.0285	28.1785	20.038	22.3639	30.2657	20.3958	18.7856	23.7292	30.941	25.0475	23.1208
ZNHIT2	18.212	14.5437	17.9919	18.242	14.2512	21.1338	11.8944	30.8621	17.6115	13.2326	6.53413	17.5333	15.0538	16.102	18.7856	15.6547	32.2039	25.0475	14.5611	12.5238	17.3406	16.8082	18.7856	21.6757	19.5371	18.7856	23.6862	17.5333	22.3639	17.742	50.4529	24.2648	23.7292	15.4705	19.6802	28.901
B4GALNT1	2.86804	10.9078	19.0502	3.86585	11.6601	7.04461	4.15361	32.2039	15.2633	8.03411	6.53413	25.8824	7.33715	32.2039	25.0475	20.038	13.4183	33.3967	5.93231	37.5713	8.67029	16.8082	46.9641	31.7911	21.0399	11.2714	19.194	25.0475	21.4693	29.7439	19.8591	9.39282	21.7518	15.4705	12.5238	20.2307
RERG	5.59267	9.08982	13.2293	7.12767	15.9786	11.741	8.11842	24.153	11.741	7.79781	6.53413	27.5523	9.10819	32.2039	40.7022	18.7856	24.153	25.0475	7.01091	8.34917	31.7911	19.7744	28.1785	33.2361	37.5713	22.5428	26.9533	47.5903	33.0985	35.484	22.5428	11.741	23.7292	37.5713	35.7822	28.901
GATA2	11.3287	16.3617	17.4627	10.6311	18.5697	16.4374	12.0832	17.4438	7.04461	14.8867	6.53413	13.3587	28.2101	21.4693	31.3094	28.1785	40.2549	25.0475	19.4148	12.5238	34.6812	16.8082	65.7497	33.2361	57.1083	52.5998	70.6503	40.076	54.5678	59.4878	53.6732	57.9224	65.2554	81.7728	76.9317	62.6188
GSTK1	311.612	172.707	114.301	328.477	161.945	112.714	378.734	122.107	127.977	347.593	289.135	106.034	317.395	128.816	90.7972	153.416	53.6732	41.7459	365.106	192.031	104.044	248.168	93.9282	78.0326	54.1026	112.714	46.5557	45.0855	112.714	64.1843	32.7407	134.63	45.481	37.5713	98.401	46.2416
MGMT	5.16246	23.6335	13.7585	4.95313	13.3875	11.741	3.96481	16.102	15.2633	4.01705	4.9006	16.6983	6.07212	10.7346	28.1785	11.8976	5.36732	12.5238	4.85371	16.6983	21.6757	13.842	9.39282	15.8955	19.5371	11.2714	20.8276	35.0665	18.7856	22.9602	23.6162	18.7856	27.6841	15.4705	14.3129	22.1574
SPDYA	6.30968	8.48384	11.1126	5.55717	6.47781	2.3482	8.11842	37.5713	11.741	6.38003	8.16767	7.51425	7.21065	32.2039	6.26188	20.038	21.4693	20.8729	7.90974	8.34917	13.0054	20.7631	18.7856	20.2307	18.0342	22.5428	15.927	27.5523	16.9965	21.3948	18.7856	18.7856	25.7067	24.3108	12.5238	24.0841
FJX1	3.29824	12.7258	22.2253	4.46989	12.5238	21.1338	5.47521	25.4948	11.741	7.79781	8.16767	34.2316	6.07212	37.5713	15.6547	14.4023	29.5203	16.6983	7.01091	20.8729	26.0109	16.8082	18.7856	21.6757	16.5314	7.51425	18.7856	15.0285	18.7856	13.5674	13.955	10.1756	15.8195	26.5209	12.5238	15.4139
MIA	3.29824	9.08982	7.40842	7.00686	8.20522	9.39282	7.17441	32.2039	2.3482	3.07187	9.8012	5.0095	8.47567	16.102	3.13094	10.6452	16.102	4.17459	7.19067	4.17459	10.1153	7.90974	37.5713	17.3406	21.0399	15.0285	11.8431	25.0475	16.102	16.6983	20.9326	13.3065	13.842	13.2604	14.3129	12.5238
RPUSD1	16.6346	14.5437	16.4044	14.497	13.8193	16.4374	13.0272	40.2549	15.2633	16.5408	21.2359	8.34917	16.5718	26.8366	12.5238	18.1594	18.7856	29.2221	14.9206	16.6983	20.2307	22.7405	28.1785	20.2307	22.5428	11.2714	22.0527	25.0475	24.153	27.1348	41.8651	21.9166	23.7292	15.4705	28.6257	39.498
RPL39	508.359	348.443	248.711	441.432	310.935	194.901	472.19	128.816	205.468	434.551	343.042	167.818	301.582	171.754	165.94	338.141	126.132	125.238	288.706	175.333	213.867	338.141	93.9282	134.39	302.073	169.071	298.528	150.285	330.985	305.267	187.856	517.388	257.067	223.218	447.277	206.16
CTDSPL	54.0625	45.4491	39.688	48.444	59.164	35.2231	54.3745	30.8621	44.6159	46.3143	29.4036	39.2411	29.7281	32.2039	21.9166	26.2999	18.7856	20.8729	31.639	16.6983	39.0163	38.56	18.7856	24.5658	22.5428	33.8141	15.927	27.5523	26.8366	14.6111	26.8366	31.3094	15.8195	17.6806	21.4693	27.9376
DRC1	6.59648	12.7258	8.99594	6.88605	9.50078	9.39282	6.60801	18.7856	9.39282	7.56151	11.4347	10.8539	9.7407	21.4693	18.7856	19.4118	29.5203	33.3967	6.11207	4.17459	14.4505	10.8759	18.7856	23.1208	16.5314	7.51425	21.6443	22.5428	24.153	22.9602	18.7856	14.0892	15.8195	19.8907	21.4693	14.4505
GPR160	50.7642	36.3593	25.9295	59.3167	23.3201	11.741	76.8417	44.2804	25.8303	77.2692	63.7078	20.8729	67.6789	32.2039	21.9166	40.076	34.8876	45.9204	66.8733	33.3967	24.5658	50.4246	18.7856	43.3515	27.0513	15.0285	35.5294	30.057	36.6767	30.2657	26.2999	39.9195	27.6841	24.3108	48.3059	27.9376
CALHM6	5.01906	12.1198	20.1086	5.43636	17.2741	11.741	5.28641	34.8876	14.0892	5.90743	11.4347	18.3682	9.36119	10.7346	15.6547	13.1499	45.6223	25.0475	6.65137	16.6983	49.1317	14.8308	37.5713	26.0109	27.0513	7.51425	20.0108	25.0475	17.8911	33.3967	17.7122	16.4374	13.842	24.3108	8.94554	17.3406
TSNAXIP1	3.58505	6.66587	6.87925	4.10747	6.47781	14.0892	4.15361	26.8366	7.04461	4.25335	4.9006	10.019	5.31311	10.7346	6.26188	8.14044	8.05099	20.8729	5.21324	4.17459	8.67029	12.8533	18.7856	13.0054	18.0342	3.75713	13.4767	20.038	7.15643	11.4801	9.12445	10.9583	5.93231	19.8907	8.94554	13.4871
NCBP2	41.5865	38.7832	41.8047	46.9943	39.2987	30.5267	45.6897	22.8111	22.3079	47.2595	44.1054	32.5618	42.8844	42.9386	6.26188	24.4213	48.3059	20.8729	45.8405	50.095	40.4614	32.6277	28.1785	31.7911	46.5884	41.3284	59.2156	57.6093	57.2515	60.0097	39.1815	48.5296	71.1877	66.3022	89.4554	47.2049
FAM234A	52.0549	55.1449	52.3881	55.8133	63.9143	21.1338	76.0865	36.2294	63.4015	63.0914	49.006	48.4252	67.5524	16.102	40.7022	45.7117	53.6732	16.6983	77.839	62.6188	44.7965	56.3569	37.5713	44.7965	43.5827	41.3284	38.7964	40.076	43.8332	33.9185	39.7182	45.3986	39.5487	41.9914	33.9931	40.4614
NLRC5	30.2578	41.2072	48.1547	34.3095	51.3906	56.3569	21.5232	24.153	38.7454	21.5031	45.7389	35.0665	29.8546	37.5713	43.8332	34.4403	48.3059	54.2696	27.5043	41.7459	46.2416	34.6051	37.5713	41.9064	33.0627	37.5713	33.4874	27.5523	40.2549	43.8332	24.6897	30.5267	43.5036	28.731	39.3604	33.7178
RIMS1	4.01525	9.08982	6.35007	4.71151	8.20522	4.69641	3.77601	21.4693	4.69641	4.01705	8.16767	9.18409	7.21065	10.7346	9.39282	13.1499	26.8366	4.17459	5.21324	8.34917	15.8955	9.88718	28.1785	13.0054	22.5428	11.2714	11.8431	7.51425	15.2074	9.91464	13.4183	7.04461	5.93231	11.0504	8.94554	12.5238
SERPINH1	59.7986	316.932	367.246	62.4577	519.52	194.901	80.8066	52.3314	358.101	148.631	228.695	436.662	73.1185	203.958	209.773	50.7212	112.714	79.3171	68.3114	308.919	229.763	45.481	65.7497	89.593	267.507	56.3569	149.877	185.352	48.3059	176.898	269.44	60.2706	282.773	411.074	60.8297	126.201
ASB18	6.45308	7.27186	14.2877	5.31555	7.34151	16.4374	5.85281	22.8111	2.3482	7.32522	9.8012	13.3587	6.57814	5.36732	25.0475	18.7856	18.7856	20.8729	5.93231	4.17459	14.4505	10.8759	9.39282	34.6812	19.5371	7.51425	14.2934	25.0475	10.7346	17.2202	18.2489	9.39282	7.90974	26.5209	21.4693	10.597
HNF1B	12.476	12.7258	12.7001	11.8392	8.63707	11.741	16.992	16.102	12.9151	13.2326	13.0683	15.8634	15.1803	5.36732	31.3094	30.057	10.7346	4.17459	14.9206	20.8729	8.67029	31.639	56.3569	18.7856	16.5314	22.5428	12.6599	5.0095	17.8911	16.1765	13.955	19.5684	21.7518	30.941	19.6802	19.2673
CTDP1	33.4126	26.6635	31.7504	33.2222	30.6616	21.1338	33.7953	41.5968	27.0044	32.609	31.0371	37.5713	36.3062	42.9386	40.7022	34.4403	24.153	54.2696	31.639	16.6983	20.2307	37.5713	46.9641	31.7911	57.1083	41.3284	49.4144	40.076	44.7277	42.2677	44.5488	50.095	47.4584	70.7224	41.1495	64.5455
USP45	15.0572	19.3916	17.9919	17.7588	19.8653	46.9641	19.0688	29.5203	18.7856	16.0682	32.6707	11.6888	19.3549	32.2039	21.9166	23.169	34.8876	25.0475	21.572	20.8729	31.7911	17.7969	28.1785	28.901	25.5485	15.0285	23.6862	32.5618	25.0475	18.2638	33.8141	25.0475	17.7969	19.8907	26.8366	32.7544
CROCC	12.9062	15.1497	18.5211	12.6848	15.5467	18.7856	10.0064	25.4948	23.482	12.9964	19.6024	16.6983	14.1683	26.8366	21.9166	25.6737	21.4693	33.3967	9.70741	12.5238	18.7856	19.7744	9.39282	17.3406	40.577	30.057	20.0108	20.038	18.7856	15.1329	28.9836	16.4374	15.8195	22.1007	19.6802	18.304
ZFP92	4.44546	3.63593	11.6418	4.5907	8.63707	7.04461	3.39841	21.4693	9.39282	4.48965	11.4347	13.3587	5.94562	5.36732	15.6547	10.019	34.8876	8.34917	5.39301	4.17459	11.5604	9.88718	37.5713	20.2307	24.0456	18.7856	18.7856	17.5333	16.102	15.1329	25.7632	14.872	13.842	17.6806	10.7346	19.2673
DDX47	55.2097	50.297	49.2131	55.8133	45.7765	46.9641	59.2833	44.2804	57.531	61.6736	70.2419	52.5998	50.2215	64.4079	40.7022	56.9831	40.2549	33.3967	52.6717	20.8729	39.0163	51.4133	84.5354	46.2416	75.1425	86.4139	76.7761	65.1235	85.8772	83.4917	48.8427	86.1008	69.2102	79.5627	107.346	63.5822
ASPRV1	7.45689	10.3018	12.7001	11.2351	12.9556	23.482	7.74082	20.1275	4.69641	9.92449	9.8012	11.6888	14.1683	21.4693	25.0475	23.7951	50.9896	33.3967	10.4265	16.6983	17.3406	21.7518	18.7856	26.0109	33.0627	37.5713	35.9377	22.5428	25.0475	30.7876	28.9836	22.6993	33.6164	35.3612	25.0475	29.8643
FAM161B	5.44927	9.08982	12.171	5.55717	6.90966	7.04461	8.49602	10.7346	9.39282	7.56151	3.26707	12.5238	9.6142	26.8366	9.39282	13.1499	13.4183	4.17459	9.52764	16.6983	2.8901	9.88718	18.7856	14.4505	12.0228	11.2714	13.0683	20.038	10.7346	13.0456	10.7346	9.39282	3.95487	28.731	23.2584	10.597
RPL27	611.178	424.192	280.991	480.936	359.734	246.561	506.74	163.703	227.776	501.659	411.65	238.786	360.406	252.264	156.547	240.456	155.652	229.602	407.352	300.57	189.301	326.277	103.321	124.274	366.696	484.669	320.173	150.285	402.549	328.227	271.587	576.876	314.412	262.999	472.325	241.805
ZNF407	27.6765	40.6012	35.9838	34.3095	38.8668	44.6159	29.6417	36.2294	41.0936	25.2838	39.2048	48.4252	31.3726	32.2039	46.9641	41.3284	40.2549	37.5713	29.8413	41.7459	54.9119	42.5149	28.1785	40.4614	30.057	45.0855	31.0371	30.057	31.3094	36.0058	28.4468	28.9612	21.7518	48.6216	39.3604	21.1941
AGRN	124.473	82.4144	83.0801	123.224	89.3937	44.6159	105.917	49.6478	73.9684	102.08	62.0743	84.3266	82.4797	107.346	81.4044	67.6283	56.3569	37.5713	70.4686	175.333	66.4723	74.1538	46.9641	36.1262	39.0741	127.742	32.6707	27.5523	67.0916	52.7041	55.2834	66.5325	81.0749	37.5713	71.5643	41.4247
OSER1	26.5293	23.0276	23.2836	25.2489	27.2068	14.0892	29.8305	26.8366	28.1785	29.0646	19.6024	30.057	26.3125	10.7346	25.0475	22.5428	29.5203	41.7459	19.7744	20.8729	26.0109	25.7067	9.39282	27.4559	21.0399	26.2999	26.5449	42.5808	32.2039	26.0912	25.2264	20.3511	19.7744	37.5713	26.8366	26.0109
MYH15	6.02288	6.66587	10.0543	5.91959	5.6141	9.39282	4.72001	18.7856	4.69641	3.78076	4.9006	8.34917	5.81912	10.7346	12.5238	15.0285	29.5203	33.3967	5.21324	8.34917	10.1153	12.8533	9.39282	23.1208	16.5314	18.7856	10.2096	30.057	24.153	14.6111	14.4918	12.5238	11.8646	13.2604	19.6802	8.67029
PRTFDC1	6.59648	12.1198	7.40842	6.16121	15.1149	11.741	8.11842	24.153	10.5669	5.43484	11.4347	8.34917	9.8672	5.36732	3.13094	12.5238	24.153	16.6983	6.65137	8.34917	10.1153	11.8646	28.1785	23.1208	13.5257	7.51425	13.885	20.038	10.7346	12.5238	15.0285	13.3065	9.88718	19.8907	14.3129	20.2307
SPATA12	5.59267	9.08982	14.2877	8.33575	12.0919	18.7856	9.06242	28.1785	3.52231	8.5067	4.9006	10.019	8.47567	16.102	6.26188	22.5428	37.5713	25.0475	11.5051	4.17459	17.3406	17.7969	46.9641	24.5658	42.0798	45.0855	69.4252	62.6188	59.0406	50.6169	58.5038	59.4878	47.4584	81.7728	76.9317	61.6554
SOX5	8.3173	15.1497	19.0502	7.73171	15.1149	21.1338	8.49602	20.1275	18.7856	11.106	11.4347	19.2031	13.0298	10.7346	28.1785	20.6642	26.8366	20.8729	8.98834	16.6983	20.2307	27.6841	18.7856	23.1208	42.0798	15.0285	39.6132	27.5523	31.3094	36.5276	28.4468	36.0058	31.639	26.5209	44.7277	42.3881
NAAA	30.688	29.6934	47.0964	37.088	35.8439	54.0087	53.4305	29.5203	35.2231	58.838	26.1365	42.5808	60.9743	37.5713	37.5713	33.8141	37.5713	33.3967	63.0982	50.095	63.5822	41.5261	9.39282	47.6866	36.0684	45.0855	34.7126	60.114	30.4148	37.0494	54.7467	34.4403	41.5261	17.6806	35.7822	30.8277
ZC3H3	20.3631	24.2395	22.7544	22.7119	16.4104	14.0892	20.2016	21.4693	23.482	22.6845	21.2359	23.3777	25.5535	37.5713	31.3094	34.4403	24.153	33.3967	24.4483	25.0475	33.2361	20.7631	37.5713	33.2361	30.057	7.51425	31.4455	10.019	25.0475	28.7003	113.787	32.8749	29.6615	28.731	21.4693	65.5089
TRAF2	38.0015	32.7234	37.5713	35.2759	32.8209	49.3123	32.6625	34.8876	44.6159	35.2083	27.7701	26.7173	33.1437	42.9386	43.8332	37.5713	29.5203	29.2221	30.5604	25.0475	33.2361	40.5374	9.39282	15.8955	27.0513	18.7856	23.6862	32.5618	38.4658	25.5693	26.2999	36.7885	15.8195	17.6806	25.0475	25.0475
SRRT	111.423	109.684	94.7219	105.345	99.7582	54.0087	100.064	64.4079	100.973	104.916	143.751	90.1711	124.858	118.081	93.9282	127.116	61.7242	45.9204	122.241	108.539	104.044	130.511	93.9282	60.6921	46.5884	67.6283	46.5557	32.5618	78.7208	48.0077	30.5938	100.973	45.481	26.5209	89.4554	37.5713
TM7SF3	62.5232	47.8731	50.2714	58.5919	49.2313	37.5713	66.4577	41.5968	41.0936	58.838	52.2731	41.7459	38.4568	16.102	25.0475	34.4403	40.2549	50.095	43.144	20.8729	26.0109	27.6841	37.5713	37.5713	58.6112	67.6283	67.3833	50.095	87.6663	67.3152	47.7692	93.9282	47.4584	55.2519	89.4554	61.6554
TGM1	4.15865	10.9078	10.0543	5.91959	7.34151	4.69641	3.58721	24.153	8.21872	3.78076	13.0683	14.1936	7.46365	10.7346	12.5238	15.0285	10.7346	12.5238	5.75254	8.34917	15.8955	14.8308	9.39282	23.1208	16.5314	3.75713	16.7437	25.0475	18.7856	13.5674	15.0285	13.3065	13.842	17.6806	17.8911	12.5238
IMP3	36.2807	32.1174	31.2212	29.4771	18.5697	18.7856	36.6273	28.1785	17.6115	33.0816	34.3042	22.5428	25.0475	37.5713	18.7856	21.9166	21.4693	20.8729	30.7401	20.8729	23.1208	32.6277	9.39282	14.4505	16.5314	15.0285	20.4192	27.5523	25.0475	16.6983	20.3958	21.9166	13.842	15.4705	26.8366	17.3406
CAPN14	4.73226	7.87785	4.76256	5.67797	9.50078	4.69641	4.90881	20.1275	10.5669	6.14373	22.8695	8.34917	7.08415	5.36732	21.9166	19.4118	13.4183	20.8729	6.65137	4.17459	10.1153	10.8759	18.7856	31.7911	21.0399	3.75713	21.2359	20.038	14.3129	22.9602	19.8591	15.6547	29.6615	26.5209	30.4148	21.1941
KRTAP26-1	4.73226	7.27186	14.8168	5.19474	5.18224	16.4374	5.66401	25.4948	8.21872	5.90743	9.8012	8.34917	7.59016	5.36732	12.5238	21.9166	18.7856	12.5238	7.37044	4.17459	18.7856	17.7969	46.9641	27.4559	19.5371	18.7856	17.9689	20.038	15.2074	16.6983	20.3958	24.2648	15.8195	37.5713	12.5238	22.1574
CYB5D2	12.1892	15.7557	24.8711	14.497	23.3201	18.7856	14.16	34.8876	25.8303	13.7052	16.3353	25.8824	19.9874	37.5713	12.5238	33.8141	40.2549	16.6983	16.3588	20.8729	23.1208	24.7179	84.5354	30.346	46.5884	48.8427	53.9066	47.5903	51.8841	52.1823	36.4978	44.6159	67.2328	57.4619	35.7822	41.4247
LRRIQ3	3.29824	3.02994	7.40842	3.50343	7.34151	2.3482	4.15361	16.102	4.69641	2.59927	4.9006	5.0095	5.94562	10.7346	3.13094	7.51425	10.7346	12.5238	3.41557	8.34917	8.67029	2.96615	28.1785	15.8955	10.52	11.2714	9.8012	25.0475	8.94554	17.742	12.3448	10.9583	5.93231	13.2604	5.36732	13.4871
FAM126A	4.44546	13.9377	20.1086	5.31555	12.0919	16.4374	4.34241	17.4438	16.4374	3.54446	3.26707	10.019	6.19863	16.102	25.0475	11.2714	13.4183	12.5238	4.67394	4.17459	15.8955	11.8646	18.7856	8.67029	27.0513	3.75713	13.4767	20.038	10.7346	14.6111	16.102	7.82735	17.7969	28.731	12.5238	22.1574
OR2F2	4.73226	7.27186	12.7001	6.16121	7.34151	9.39282	6.04161	32.2039	11.741	7.79781	16.3353	13.3587	6.45163	5.36732	18.7856	12.5238	10.7346	16.6983	5.75254	8.34917	10.1153	13.842	28.1785	26.0109	12.0228	11.2714	10.618	15.0285	23.2584	15.6547	11.8081	5.47914	15.8195	13.2604	21.4693	16.3772
LMNA	363.237	211.49	194.206	308.06	252.203	133.848	249.216	69.7752	177.289	301.279	215.626	217.913	200.886	193.224	162.809	128.995	110.03	62.6188	285.47	425.808	241.323	147.319	37.5713	86.7029	99.1882	172.828	67.7916	57.6093	118.976	81.9262	77.8262	191.77	104.804	86.1929	114.503	56.8386
BFAR	49.4736	53.933	52.9173	43.7325	49.6632	39.9195	50.4097	26.8366	46.9641	56.4751	45.7389	36.7364	45.9204	26.8366	40.7022	33.8141	24.153	33.3967	50.3347	29.2221	46.2416	36.5826	37.5713	34.6812	39.0741	293.056	24.9114	50.095	40.2549	21.3948	18.7856	28.1785	27.6841	24.3108	21.4693	29.8643
IFI27	1156.25	338.747	218.548	921.765	333.823	183.16	586.414	97.9537	177.289	585.308	209.092	195.371	628.591	177.122	169.071	180.968	96.6118	50.095	808.412	329.792	141.615	478.539	65.7497	75.1425	136.759	232.942	74.7342	52.5998	355.138	93.4064	82.1201	162.026	156.217	61.8821	132.394	44.3148
MAPK11	5.59267	10.9078	16.9335	4.71151	12.5238	16.4374	4.72001	33.5458	19.9597	9.2156	14.7018	31.7269	10.8792	16.102	34.4403	16.2809	32.2039	4.17459	6.29184	4.17459	28.901	13.842	46.9641	23.1208	24.0456	15.0285	17.5605	25.0475	23.2584	27.6566	33.2774	10.1756	21.7518	15.4705	26.8366	27.9376
ARG1	4.15865	10.3018	9.52511	3.38262	7.77337	16.4374	5.85281	22.8111	8.21872	6.38003	9.8012	9.18409	7.59016	21.4693	25.0475	15.6547	24.153	20.8729	4.13464	16.6983	13.0054	8.89846	9.39282	27.4559	33.0627	26.2999	37.9797	57.6093	21.4693	29.2221	31.6672	28.9612	35.5938	44.2015	41.1495	35.6445
TIGAR	6.45308	9.08982	13.2293	5.07393	6.47781	16.4374	4.72001	24.153	10.5669	8.5067	8.16767	9.18409	7.33715	16.102	15.6547	15.0285	10.7346	29.2221	6.47161	12.5238	20.2307	15.8195	18.7856	18.7856	27.0513	15.0285	10.618	10.019	11.6292	8.34917	19.3224	13.3065	11.8646	26.5209	8.94554	11.5604
ENHO	5.01906	16.3617	22.2253	7.12767	12.0919	35.2231	7.17441	22.8111	17.6115	6.61632	16.3353	19.2031	10.8792	10.7346	31.3094	35.6927	32.2039	62.6188	11.8646	16.6983	30.346	23.7292	9.39282	69.3623	34.5656	26.2999	35.5294	20.038	26.8366	31.8312	99.8322	26.613	43.5036	28.731	25.0475	64.5455
RNF144B	7.02669	25.4515	31.2212	9.42302	17.706	42.2677	10.7616	37.5713	24.6561	10.3971	11.4347	11.6888	12.7768	16.102	12.5238	23.7951	37.5713	66.7934	10.6062	29.2221	30.346	15.8195	28.1785	31.7911	34.5656	3.75713	28.1785	35.0665	29.5203	34.9622	26.2999	10.1756	23.7292	30.941	23.2584	26.9742
IL17RE	34.99	16.9677	11.6418	31.5309	18.5697	16.4374	40.9697	34.8876	17.6115	39.6979	32.6707	17.5333	36.8123	37.5713	21.9166	41.3284	16.102	12.5238	42.2452	33.3967	15.8955	49.4359	28.1785	13.0054	24.0456	15.0285	13.885	32.5618	23.2584	19.3075	22.5428	24.2648	31.639	13.2604	39.3604	23.1208
FBXO41	12.7628	13.3317	12.171	13.7721	13.8193	14.0892	11.5168	16.102	19.9597	11.106	13.0683	10.019	14.9273	10.7346	21.9166	21.2904	21.4693	29.2221	12.9432	16.6983	18.7856	16.8082	18.7856	23.1208	19.5371	33.8141	17.5605	15.0285	16.9965	17.742	15.0285	19.5684	19.7744	8.8403	16.102	16.3772
PHF14	49.4736	50.903	33.3379	52.7931	52.6862	39.9195	49.6545	26.8366	54.0087	41.352	57.1737	42.5808	45.7939	21.4693	40.7022	56.9831	8.05099	41.7459	40.088	45.9204	37.5713	56.3569	18.7856	31.7911	21.0399	37.5713	24.0946	20.038	48.3059	21.3948	22.5428	46.1814	39.5487	37.5713	50.095	28.901
DUOXA1	6.16628	9.08982	14.8168	7.12767	8.63707	18.7856	6.60801	24.153	19.9597	8.9793	9.8012	15.0285	12.1442	16.102	37.5713	27.5523	37.5713	45.9204	11.1455	12.5238	15.8955	13.842	37.5713	40.4614	21.0399	22.5428	32.6707	17.5333	26.8366	38.6149	24.153	25.8303	35.5938	30.941	48.3059	29.8643
AKR1B1	6.02288	23.0276	36.5129	7.97332	26.7749	42.2677	8.11842	14.7601	37.5713	8.03411	6.53413	32.5618	12.9033	32.2039	28.1785	23.7951	21.4693	12.5238	7.55021	16.6983	37.5713	14.8308	9.39282	26.0109	45.0855	7.51425	40.8383	20.038	23.2584	32.353	26.8366	14.872	31.639	24.3108	23.2584	26.9742
ZNF449	8.0305	18.1796	14.2877	10.0271	13.8193	18.7856	9.06242	36.2294	21.1338	12.5238	11.4347	15.8634	11.0057	10.7346	15.6547	23.169	50.9896	25.0475	11.6848	12.5238	26.0109	17.7969	56.3569	27.4559	21.0399	7.51425	15.927	25.0475	16.9965	25.5693	20.3958	16.4374	15.8195	28.731	16.102	10.597
FANCC	20.5065	16.3617	23.8128	18.6044	22.0245	30.5267	15.104	24.153	18.7856	13.9415	24.503	24.2126	18.8489	16.102	28.1785	34.4403	50.9896	29.2221	17.7969	12.5238	37.5713	21.7518	28.1785	62.1371	43.5827	30.057	60.0324	27.5523	34.8876	52.1823	183.563	46.1814	33.6164	55.2519	35.7822	96.3366
SP4	6.45308	12.1198	17.4627	7.73171	12.9556	16.4374	9.81762	29.5203	8.21872	12.2875	16.3353	14.1936	12.2708	21.4693	6.26188	33.8141	26.8366	20.8729	9.52764	12.5238	15.8955	23.7292	28.1785	26.0109	18.0342	15.0285	24.0946	17.5333	15.2074	19.3075	18.2489	10.9583	15.8195	24.3108	19.6802	21.1941
SHPK	24.5217	20.6036	20.6377	23.4367	15.1149	16.4374	21.712	25.4948	16.4374	24.1023	19.6024	20.038	22.2645	10.7346	21.9166	27.5523	26.8366	33.3967	18.516	20.8729	23.1208	28.6728	37.5713	26.0109	25.5485	15.0285	15.5186	20.038	14.3129	14.6111	18.2489	15.6547	13.842	17.6806	21.4693	14.4505
ZDBF2	6.45308	17.5737	20.1086	9.90625	19.0016	46.9641	6.79681	46.9641	19.9597	7.08892	13.0683	25.0475	11.3852	21.4693	25.0475	17.5333	48.3059	25.0475	8.08951	16.6983	17.3406	19.7744	37.5713	34.6812	40.577	33.8141	41.2467	37.5713	41.1495	43.8332	33.8141	28.1785	53.3908	24.3108	33.9931	34.6812
SNRPN	8.3173	32.1174	46.5672	9.30221	39.7305	49.3123	9.25122	30.8621	35.2231	8.743	11.4347	57.6093	14.0418	21.4693	65.7497	23.7951	37.5713	29.2221	8.80858	8.34917	46.2416	17.7969	65.7497	30.346	63.1197	22.5428	62.891	70.133	33.0985	36.0058	95.0016	14.0892	39.5487	48.6216	21.4693	73.2158
SCN11A	2.72463	7.27186	8.46677	5.07393	7.77337	14.0892	4.34241	16.102	4.69641	4.72595	11.4347	10.019	6.70464	10.7346	3.13094	13.1499	18.7856	33.3967	5.57277	12.5238	11.5604	10.8759	9.39282	15.8955	15.0285	11.2714	14.2934	12.5238	16.102	10.4365	10.7346	8.61008	7.90974	8.8403	14.3129	13.4871
MTFP1	38.1449	25.4515	19.0502	31.1685	23.752	18.7856	35.6833	25.4948	10.5669	34.4994	44.1054	21.7078	33.2702	32.2039	25.0475	18.1594	21.4693	12.5238	39.1892	58.4442	20.2307	25.7067	9.39282	34.6812	28.5542	30.057	23.2779	25.0475	33.9931	27.1348	27.3734	26.613	19.7744	13.2604	35.7822	25.0475
KCNT2	3.01144	8.48384	7.40842	3.62424	5.6141	9.39282	4.72001	22.8111	8.21872	4.01705	6.53413	9.18409	4.6806	10.7346	3.13094	7.51425	21.4693	4.17459	3.95487	8.34917	7.22524	7.90974	9.39282	13.0054	21.0399	3.75713	24.0946	25.0475	21.4693	11.4801	16.6387	7.04461	5.93231	19.8907	8.94554	10.597
GPR137	17.495	21.8156	23.8128	19.0877	23.752	21.1338	14.9152	16.102	31.7008	15.8319	24.503	28.3872	20.3669	32.2039	3.13094	17.5333	16.102	20.8729	17.7969	20.8729	27.4559	25.7067	28.1785	24.5658	19.5371	22.5428	24.503	25.0475	13.4183	20.3511	17.7122	10.9583	7.90974	15.4705	33.9931	26.0109
PRXL2A	90.3431	39.9952	29.6337	90.0019	38.0031	32.8749	126.119	34.8876	36.3972	117.44	68.6084	41.7459	79.1906	26.8366	62.6188	50.095	37.5713	37.5713	78.7379	37.5713	40.4614	70.199	28.1785	37.5713	30.057	56.3569	22.8695	17.5333	40.2549	21.9166	23.0795	38.354	19.7744	26.5209	37.5713	24.0841
EPHA7	6.02288	7.27186	10.5835	7.36929	9.06893	21.1338	5.47521	14.7601	17.6115	8.5067	9.8012	13.3587	10.1202	21.4693	21.9166	16.9071	21.4693	58.4442	7.90974	12.5238	24.5658	11.8646	9.39282	31.7911	18.0342	18.7856	11.0264	10.019	15.2074	21.9166	12.8816	14.0892	9.88718	17.6806	26.8366	12.5238
RPL21	668.969	465.399	347.667	531.434	433.581	340.49	523.355	182.489	336.967	508.748	534.165	304.745	467.301	305.938	297.439	436.453	206.642	321.443	541.278	413.284	283.23	647.61	140.892	315.021	309.587	417.041	444.73	215.409	424.913	397.107	236.699	576.093	367.803	289.52	568.936	301.534
GCNT4	3.87185	7.87785	10.5835	4.83232	5.6141	2.3482	7.36321	25.4948	5.87051	5.43484	8.16767	10.019	9.36119	37.5713	9.39282	14.4023	16.102	20.8729	8.08951	12.5238	13.0054	8.89846	9.39282	20.2307	19.5371	11.2714	15.927	10.019	16.102	17.2202	15.0285	7.82735	15.8195	11.0504	17.8911	10.597
PRPF38A	27.3897	30.2994	29.1045	26.6986	26.7749	16.4374	23.2224	28.1785	19.9597	30.2461	26.1365	20.8729	30.2341	32.2039	21.9166	34.4403	32.2039	20.8729	27.1448	37.5713	37.5713	45.481	9.39282	31.7911	24.0456	22.5428	26.9533	17.5333	14.3129	18.2638	17.7122	19.5684	33.6164	19.8907	14.3129	21.1941
WNT10A	11.6155	14.5437	15.346	15.705	11.2282	25.8303	8.68482	25.4948	8.21872	11.8149	11.4347	17.5333	13.6623	16.102	9.39282	31.9356	34.8876	29.2221	9.88718	12.5238	21.6757	22.7405	9.39282	24.5658	45.0855	71.3854	77.5928	65.1235	73.3534	66.2716	39.7182	68.8807	73.1651	77.3526	93.0336	48.1683
EYS	4.87566	6.05988	12.7001	6.16121	6.47781	4.69641	6.04161	22.8111	8.21872	5.67114	6.53413	5.84442	7.46365	21.4693	12.5238	18.7856	32.2039	12.5238	7.90974	4.17459	17.3406	5.93231	46.9641	11.5604	21.0399	15.0285	9.39282	25.0475	17.8911	20.8729	13.4183	12.5238	17.7969	17.6806	14.3129	16.3772
TRPA1	3.01144	15.7557	24.342	6.28201	12.5238	23.482	6.41921	41.5968	18.7856	4.96224	8.16767	12.5238	15.0538	59.0406	46.9641	27.5523	24.153	12.5238	8.08951	12.5238	73.6975	10.8759	18.7856	24.5658	22.5428	3.75713	17.1521	32.5618	10.7346	22.4384	17.1754	13.3065	21.7518	19.8907	12.5238	21.1941
HSPA12A	9.46452	10.9078	19.5794	8.93979	12.9556	14.0892	11.7056	24.153	8.21872	6.85262	11.4347	14.1936	9.10819	16.102	18.7856	20.038	26.8366	37.5713	8.62881	25.0475	8.67029	22.7405	9.39282	30.346	24.0456	7.51425	14.2934	40.076	25.9421	12.0019	24.153	9.39282	13.842	19.8907	14.3129	24.0841
ANKRD34A	5.59267	9.69581	14.8168	6.16121	5.6141	16.4374	3.58721	30.8621	5.87051	5.43484	11.4347	6.67934	7.71666	16.102	28.1785	15.0285	37.5713	16.6983	7.72997	4.17459	15.8955	13.842	9.39282	17.3406	18.0342	7.51425	16.7437	20.038	16.9965	12.5238	17.7122	8.61008	11.8646	15.4705	14.3129	12.5238
ST8SIA2	3.87185	6.05988	11.6418	4.22828	8.20522	18.7856	6.41921	12.0765	11.741	6.61632	8.16767	11.6888	7.21065	5.36732	25.0475	21.9166	29.5203	29.2221	7.55021	8.34917	21.6757	11.8646	18.7856	27.4559	18.0342	7.51425	23.6862	12.5238	11.6292	18.2638	23.0795	15.6547	19.7744	26.5209	17.8911	28.901
ZC3HAV1	37.8581	33.9353	39.1588	30.5644	33.6846	30.5267	32.2849	26.8366	36.3972	34.0268	37.5713	33.3967	41.7459	32.2039	34.4403	35.0665	37.5713	16.6983	50.5145	50.095	41.9064	24.7179	9.39282	18.7856	31.5599	30.057	21.2359	27.5523	33.9931	27.6566	19.3224	24.2648	23.7292	19.8907	16.102	21.1941
DVL2	52.3417	42.4192	43.9213	43.7325	41.8898	28.1785	44.9345	32.2039	37.5713	46.7869	52.2731	38.4062	33.0172	37.5713	18.7856	34.4403	24.153	25.0475	29.6615	37.5713	44.7965	36.5826	9.39282	21.6757	27.0513	15.0285	25.3198	50.095	27.7312	28.7003	25.7632	34.4403	29.6615	30.941	41.1495	26.0109
ZC3H10	5.59267	13.9377	13.2293	6.16121	7.34151	11.741	4.53121	30.8621	9.39282	5.90743	9.8012	12.5238	7.21065	21.4693	12.5238	20.038	26.8366	33.3967	6.11207	8.34917	14.4505	22.7405	9.39282	23.1208	24.0456	11.2714	15.1102	20.038	16.102	13.0456	20.9326	9.39282	13.842	22.1007	28.6257	19.2673
ADORA2B	28.2502	24.8455	12.7001	29.1147	15.5467	9.39282	20.9568	28.1785	12.9151	26.9379	19.6024	10.019	36.8123	5.36732	21.9166	37.5713	21.4693	20.8729	38.2903	37.5713	11.5604	30.6502	18.7856	28.901	19.5371	15.0285	18.3773	15.0285	30.4148	22.9602	18.7856	24.2648	17.7969	15.4705	33.9931	14.4505
MYOG	5.59267	11.5138	11.1126	5.31555	9.50078	11.741	6.41921	17.4438	5.87051	6.38003	8.16767	7.51425	8.72868	5.36732	18.7856	20.6642	16.102	25.0475	8.26928	4.17459	13.0054	21.7518	9.39282	30.346	16.5314	15.0285	20.8276	17.5333	19.6802	19.8293	15.5652	14.0892	25.7067	19.8907	12.5238	19.2673
CEP170	10.8985	29.0874	50.8006	8.33575	46.6402	54.0087	8.11842	29.5203	58.7051	5.43484	6.53413	42.5808	10.7527	10.7346	21.9166	11.2714	18.7856	25.0475	7.72997	33.3967	54.9119	8.89846	28.1785	17.3406	36.0684	33.8141	30.6288	35.0665	20.5747	37.5713	27.3734	19.5684	29.6615	33.1511	12.5238	29.8643
DSC1	5.16246	9.08982	13.7585	4.46989	5.18224	7.04461	4.90881	30.8621	8.21872	5.90743	6.53413	10.8539	7.71666	5.36732	15.6547	18.7856	18.7856	33.3967	5.57277	37.5713	13.0054	13.842	28.1785	30.346	31.5599	15.0285	15.5186	25.0475	23.2584	23.482	18.2489	16.4374	13.842	13.2604	32.2039	24.0841
CENPX	147.704	86.0503	50.8006	122.862	68.6647	32.8749	104.407	60.3824	39.9195	102.789	109.447	56.7744	113.979	59.0406	25.0475	67.0021	59.0406	45.9204	117.568	75.1425	39.0163	96.8943	37.5713	36.1262	39.0741	52.5998	40.8383	37.5713	71.5643	40.7022	27.9101	64.967	49.4359	30.941	73.3534	33.7178
LRRTM1	3.58505	9.69581	14.2877	5.79878	8.63707	9.39282	5.85281	29.5203	8.21872	6.14373	11.4347	6.67934	7.84316	10.7346	12.5238	18.1594	18.7856	25.0475	8.26928	12.5238	8.67029	9.88718	9.39282	26.0109	13.5257	15.0285	17.1521	12.5238	16.102	16.6983	33.2774	12.5238	7.90974	13.2604	12.5238	26.0109
UQCR11	244.787	153.315	96.8386	181.091	125.669	93.9282	204.471	72.4589	100.973	211.486	151.919	69.2981	261.101	134.183	75.1425	99.5639	56.3569	58.4442	340.119	141.936	108.379	183.901	84.5354	63.5822	105.2	187.856	106.996	65.1235	156.547	94.9718	92.8547	197.249	108.759	97.2433	143.129	58.7653
EIF2B5	37.5713	33.3294	28.5753	35.7592	31.9572	28.1785	40.5921	34.8876	29.3526	32.609	37.5713	30.057	40.9868	21.4693	28.1785	25.6737	24.153	25.0475	41.5261	33.3967	24.5658	25.7067	28.1785	26.0109	16.5314	11.2714	22.8695	15.0285	30.4148	20.3511	13.955	23.482	27.6841	30.941	21.4693	27.9376
SLC26A4	4.15865	8.48384	8.99594	3.98666	8.20522	4.69641	4.53121	21.4693	7.04461	5.19854	1.63353	10.019	6.70464	21.4693	12.5238	16.2809	21.4693	8.34917	5.39301	8.34917	8.67029	14.8308	9.39282	17.3406	18.0342	15.0285	11.0264	12.5238	15.2074	13.0456	15.5652	10.1756	17.7969	8.8403	17.8911	18.304
LRRD1	3.01144	4.84791	8.99594	4.34909	5.6141	9.39282	5.47521	16.102	10.5669	4.48965	6.53413	11.6888	5.81912	10.7346	6.26188	12.5238	21.4693	4.17459	4.49417	4.17459	13.0054	8.89846	9.39282	26.0109	16.5314	7.51425	9.39282	10.019	20.5747	12.0019	12.8816	10.1756	9.88718	17.6806	21.4693	15.4139
KIF12	15.344	14.5437	11.1126	17.7588	14.2512	21.1338	21.3344	26.8366	17.6115	18.9038	35.9377	24.2126	16.6983	26.8366	28.1785	74.5164	48.3059	37.5713	14.0218	20.8729	15.8955	87.9959	75.1425	49.1317	31.5599	41.3284	49.006	25.0475	30.4148	25.5693	327.944	41.4849	49.4359	48.6216	23.2584	166.662
INCA1	4.44546	9.08982	8.46677	5.43636	3.02298	18.7856	5.66401	17.4438	4.69641	6.61632	1.63353	10.019	6.45163	10.7346	6.26188	13.1499	21.4693	12.5238	6.65137	12.5238	5.7802	3.95487	28.1785	18.7856	37.5713	26.2999	40.43	35.0665	55.4624	33.9185	38.6447	36.7885	35.5938	59.672	33.9931	50.095
CA9	331.832	139.377	41.8047	286.919	101.917	39.9195	253.181	87.219	50.4864	387.291	235.229	55.9395	30.1076	16.102	12.5238	26.2999	32.2039	45.9204	11.6848	20.8729	20.2307	59.3231	9.39282	30.346	28.5542	45.0855	20.0108	30.057	76.9317	21.9166	46.6957	118.193	21.7518	8.8403	66.197	29.8643
FGA	2.72463	3.02994	14.8168	4.5907	2.15927	4.69641	5.85281	21.4693	3.52231	4.01705	8.16767	6.67934	6.95764	16.102	12.5238	7.51425	21.4693	12.5238	4.49417	4.17459	8.67029	11.8646	18.7856	18.7856	28.5542	15.0285	18.3773	22.5428	19.6802	23.482	12.8816	13.3065	23.7292	22.1007	16.102	18.304
CCDC188	4.44546	9.69581	10.5835	5.91959	10.7963	16.4374	6.04161	25.4948	7.04461	8.03411	11.4347	13.3587	9.23469	5.36732	12.5238	26.2999	18.7856	37.5713	10.786	20.8729	21.6757	16.8082	9.39282	33.2361	10.52	11.2714	19.6024	10.019	18.7856	20.8729	24.153	16.4374	21.7518	17.6806	19.6802	14.4505
LMX1A	4.30205	6.05988	6.87925	4.95313	3.45483	4.69641	7.55201	30.8621	8.21872	7.08892	6.53413	5.0095	6.45163	5.36732	3.13094	13.1499	24.153	16.6983	5.03347	33.3967	11.5604	12.8533	9.39282	27.4559	15.0285	18.7856	13.0683	22.5428	20.5747	15.1329	22.006	16.4374	11.8646	13.2604	17.8911	17.3406
SHROOM3	123.039	34.5413	22.7544	109.935	32.389	21.1338	95.533	45.6223	17.6115	107.515	55.5401	22.5428	82.4797	26.8366	21.9166	58.8617	34.8876	4.17459	90.243	66.7934	20.2307	54.3795	56.3569	27.4559	37.5713	60.114	26.1365	40.076	66.197	27.6566	27.9101	69.6634	47.4584	37.5713	67.9861	29.8643
GOLGA8N	16.2044	47.2671	60.3257	19.0877	44.4809	63.4015	17.936	34.8876	70.4461	27.4105	35.9377	68.4632	34.6617	32.2039	128.369	97.6853	99.2955	146.111	25.8864	62.6188	108.379	70.199	28.1785	124.274	48.0912	48.8427	62.891	47.5903	29.5203	64.1843	34.8876	41.4849	69.2102	68.5123	37.5713	58.7653
GIT2	53.9191	52.721	64.5591	51.3434	62.1869	72.7943	61.3601	33.5458	59.8792	60.2558	58.8072	50.9299	56.6732	64.4079	65.7497	56.9831	53.6732	58.4442	55.0087	45.9204	86.7029	60.3118	37.5713	54.9119	63.1197	108.957	74.3258	50.095	66.197	75.6644	52.5998	90.0145	73.1651	59.672	73.3534	59.7287
CSRNP2	23.5179	32.7234	44.4505	25.8529	32.389	46.9641	27.3761	36.2294	31.7008	30.7187	32.6707	41.7459	23.7825	42.9386	34.4403	30.057	34.8876	29.2221	24.4483	20.8729	56.3569	30.6502	46.9641	44.7965	70.634	56.3569	67.3833	45.0855	50.095	62.6188	49.9161	45.3986	51.4133	48.6216	57.2515	66.4723
PNMT	2.43783	6.05988	7.40842	3.86585	3.88668	7.04461	4.15361	17.4438	3.52231	2.83557	1.63353	6.67934	4.17459	5.36732	6.26188	6.88807	16.102	20.8729	3.2358	12.5238	7.22524	11.8646	9.39282	17.3406	7.51425	11.2714	6.53413	5.0095	13.4183	8.34917	12.3448	8.61008	9.88718	11.0504	5.36732	17.3406
UBTD2	48.9	50.297	53.4465	45.303	50.9587	23.482	46.6337	45.6223	51.6605	55.0573	53.9066	38.4062	41.9989	10.7346	15.6547	45.0855	34.8876	45.9204	52.3122	33.3967	27.4559	43.5036	37.5713	37.5713	49.5941	45.0855	44.5138	30.057	45.6223	35.484	35.9611	37.5713	53.3908	75.1425	48.3059	33.7178
TSGA10	9.03431	7.27186	13.7585	12.0808	9.93264	23.482	12.272	30.8621	9.39282	11.3423	24.503	9.18409	12.3973	16.102	21.9166	30.057	18.7856	20.8729	14.0218	4.17459	13.0054	17.7969	9.39282	18.7856	16.5314	18.7856	28.1785	15.0285	22.3639	21.9166	15.5652	24.2648	29.6615	19.8907	17.8911	18.304
FABP9	5.30587	9.08982	12.7001	8.45656	8.63707	11.741	10.0064	26.8366	10.5669	10.6334	6.53413	5.84442	13.1563	5.36732	9.39282	29.4308	18.7856	16.6983	9.52764	8.34917	15.8955	17.7969	9.39282	20.2307	39.0741	30.057	29.4036	42.5808	19.6802	21.9166	22.5428	15.6547	25.7067	41.9914	39.3604	29.8643
ATP7A	9.32112	14.5437	23.2836	11.4768	15.5467	21.1338	13.7824	30.8621	19.9597	12.0512	11.4347	21.7078	16.1923	37.5713	15.6547	28.8046	13.4183	25.0475	14.0218	25.0475	23.1208	13.842	9.39282	26.0109	25.5485	15.0285	16.7437	27.5523	18.7856	29.2221	30.057	18.0029	23.7292	22.1007	26.8366	22.1574
SFTPD	4.73226	8.48384	17.9919	7.36929	6.90966	9.39282	7.17441	34.8876	9.39282	4.48965	14.7018	14.1936	7.84316	16.102	25.0475	25.6737	34.8876	29.2221	6.29184	12.5238	21.6757	18.7856	28.1785	30.346	28.5542	3.75713	20.0108	32.5618	20.5747	23.482	18.7856	16.4374	9.88718	19.8907	10.7346	19.2673
DLGAP3	6.16628	12.7258	11.6418	6.16121	13.8193	25.8303	4.72001	14.7601	18.7856	8.9793	16.3353	14.1936	9.23469	10.7346	18.7856	20.6642	29.5203	20.8729	8.98834	8.34917	23.1208	10.8759	9.39282	27.4559	16.5314	11.2714	22.8695	30.057	16.102	25.5693	62.261	22.6993	15.8195	26.5209	19.6802	50.095
RTL8B	2.58123	9.69581	17.4627	5.55717	8.20522	11.741	4.72001	32.2039	14.0892	5.43484	6.53413	16.6983	5.18661	10.7346	9.39282	15.0285	8.05099	16.6983	7.72997	4.17459	5.7802	8.89846	18.7856	10.1153	15.0285	3.75713	12.6599	17.5333	14.3129	10.9583	13.955	9.39282	25.7067	22.1007	10.7346	15.4139
SREK1	60.5156	81.2024	57.1507	67.5316	54.8454	54.0087	59.6609	28.1785	70.4461	69.4714	96.3785	78.4822	68.4379	91.2445	50.095	73.264	34.8876	66.7934	80.7153	87.6663	62.1371	70.199	37.5713	41.9064	40.577	37.5713	51.8647	45.0855	42.9386	47.4859	53.6732	37.5713	41.5261	24.3108	37.5713	47.2049
CENPA	20.3631	20.6036	20.1086	18.1212	15.1149	4.69641	12.0832	25.4948	22.3079	15.5956	37.5713	13.3587	12.7768	5.36732	9.39282	11.2714	18.7856	16.6983	12.0444	20.8729	23.1208	15.8195	28.1785	14.4505	36.0684	37.5713	18.7856	37.5713	25.9421	18.7856	28.9836	20.3511	23.7292	30.941	25.0475	16.3772
PDHA2	4.58886	11.5138	9.52511	6.64444	7.34151	18.7856	5.28641	29.5203	11.741	6.38003	8.16767	10.8539	5.43961	16.102	12.5238	25.6737	21.4693	12.5238	6.11207	8.34917	7.22524	21.7518	28.1785	26.0109	28.5542	7.51425	14.7018	20.038	16.9965	20.3511	18.7856	14.0892	21.7518	22.1007	21.4693	11.5604
MTLN	26.6727	21.8156	19.0502	21.8662	19.0016	21.1338	23.2224	22.8111	15.2633	20.3216	27.7701	22.5428	26.3125	26.8366	9.39282	26.9261	26.8366	8.34917	26.4257	25.0475	18.7856	27.6841	9.39282	17.3406	27.0513	26.2999	27.3617	20.038	31.3094	24.0039	16.102	22.6993	17.7969	30.941	39.3604	21.1941
SLC39A7	108.555	98.7761	94.7219	110.056	115.305	79.839	109.127	53.6732	95.1023	113.423	88.2108	111.044	124.858	80.5099	40.7022	62.6188	45.6223	33.3967	134.645	104.365	82.3678	87.0072	56.3569	28.901	73.6397	52.5998	44.1054	30.057	40.2549	42.2677	57.9671	46.1814	49.4359	66.3022	32.2039	45.2782
HORMAD1	3.15484	5.45389	9.52511	6.0404	9.06893	7.04461	6.60801	21.4693	5.87051	2.83557	1.63353	5.0095	7.08415	21.4693	9.39282	13.1499	32.2039	16.6983	4.67394	8.34917	5.7802	7.90974	37.5713	26.0109	16.5314	11.2714	15.5186	30.057	16.9965	18.2638	17.7122	9.39282	21.7518	15.4705	12.5238	17.3406
TCP1	132.073	94.5342	71.4383	103.412	77.3018	44.6159	89.6802	55.0151	64.5756	90.2656	106.18	45.0855	91.9674	26.8366	43.8332	52.5998	32.2039	37.5713	103.366	58.4442	52.0218	55.3682	37.5713	28.901	37.5713	48.8427	35.9377	50.095	73.3534	47.4859	37.5713	72.7943	57.3456	48.6216	60.8297	31.7911
MMRN2	5.59267	14.5437	21.6961	7.12767	20.729	46.9641	6.98561	26.8366	25.8303	7.79781	1.63353	30.057	9.99371	16.102	21.9166	20.038	21.4693	29.2221	8.80858	50.095	30.346	19.7744	37.5713	30.346	25.5485	11.2714	21.6443	32.5618	27.7312	25.5693	20.9326	15.6547	35.5938	39.7813	17.8911	28.901
FCRL6	6.02288	7.87785	15.346	6.88605	12.9556	11.741	6.23041	30.8621	10.5669	5.19854	4.9006	10.8539	8.47567	16.102	15.6547	19.4118	16.102	12.5238	7.55021	16.6983	21.6757	17.7969	46.9641	15.8955	31.5599	15.0285	21.2359	35.0665	22.3639	26.0912	30.5938	13.3065	17.7969	30.941	17.8911	24.0841
EID3	11.3287	13.9377	20.1086	14.497	12.5238	23.482	10.384	37.5713	12.9151	15.5956	39.2048	26.7173	16.9513	16.102	12.5238	27.5523	8.05099	25.0475	12.7634	25.0475	15.8955	20.7631	46.9641	21.6757	22.5428	7.51425	16.7437	25.0475	29.5203	12.5238	20.3958	16.4374	25.7067	37.5713	16.102	11.5604
ZNF213	18.6422	17.5737	14.8168	18.4836	15.9786	11.741	16.4256	26.8366	15.2633	17.9586	11.4347	20.038	19.1019	5.36732	21.9166	20.6642	32.2039	16.6983	19.0553	20.8729	20.2307	18.7856	9.39282	30.346	22.5428	18.7856	40.0216	30.057	28.6257	33.3967	180.879	39.9195	33.6164	33.1511	32.2039	102.117
HS1BP3	28.8238	24.8455	28.5753	34.9135	27.2068	44.6159	39.6481	37.5713	32.8749	35.4446	22.8695	35.0665	28.9691	64.4079	68.8807	27.5523	37.5713	33.3967	27.6841	25.0475	40.4614	29.6615	28.1785	37.5713	25.5485	30.057	28.1785	32.5618	30.4148	22.9602	34.8876	24.2648	33.6164	39.7813	23.2584	36.6079
KCNK18	5.73607	7.27186	14.8168	5.07393	8.63707	25.8303	9.06242	46.9641	11.741	6.85262	13.0683	13.3587	8.98168	10.7346	18.7856	21.2904	26.8366	16.6983	7.19067	12.5238	20.2307	18.7856	9.39282	34.6812	19.5371	7.51425	17.1521	15.0285	14.3129	14.0892	14.4918	10.9583	7.90974	30.941	21.4693	10.597
PAM	108.985	107.26	114.301	81.0621	132.147	96.2764	55.1297	60.3824	106.843	64.2729	29.4036	93.5107	17.4574	42.9386	37.5713	27.5523	21.4693	45.9204	15.1004	37.5713	39.0163	45.481	37.5713	18.7856	63.1197	37.5713	30.2204	45.0855	32.2039	24.0039	30.5938	39.1367	27.6841	41.9914	21.4693	22.1574
HHIP	5.87947	9.69581	9.52511	6.0404	10.3645	9.39282	7.92962	22.8111	7.04461	5.90743	4.9006	14.1936	8.34917	10.7346	6.26188	13.1499	24.153	29.2221	5.75254	12.5238	10.1153	17.7969	28.1785	20.2307	25.5485	22.5428	16.3353	20.038	13.4183	15.6547	15.0285	18.0029	13.842	24.3108	32.2039	19.2673
DOCK6	31.8352	30.9054	38.1004	38.5377	37.1394	23.482	42.6689	32.2039	57.531	36.1535	34.3042	50.095	45.2879	69.7752	90.7972	51.9736	42.9386	25.0475	42.6047	91.8409	59.247	51.4133	56.3569	28.901	10.52	7.51425	15.5186	15.0285	28.6257	26.0912	17.7122	25.8303	37.5713	24.3108	26.8366	21.1941
MARCHF6	89.1959	77.5665	85.1968	100.029	91.1211	56.3569	110.071	68.4334	90.4059	97.1182	89.8443	103.53	94.4974	53.6732	65.7497	106.452	42.9386	50.095	99.2313	70.968	56.3569	102.827	56.3569	57.802	46.5884	90.1711	62.891	27.5523	73.3534	51.6605	32.2039	61.8361	51.4133	50.8317	64.4079	64.5455
PLEKHD1	8.3173	16.3617	13.7585	7.97332	9.50078	21.1338	9.25122	40.2549	9.39282	11.3423	17.9689	15.0285	12.9033	26.8366	18.7856	16.9071	18.7856	25.0475	9.52764	20.8729	21.6757	12.8533	56.3569	40.4614	90.1711	120.228	103.729	107.704	113.608	94.9718	87.4874	95.4937	79.0974	134.815	135.972	143.542
AKAP7	24.5217	13.9377	13.7585	39.021	13.8193	16.4374	58.3393	18.7856	16.4374	92.3922	22.8695	20.8729	34.5352	10.7346	31.3094	20.6642	34.8876	20.8729	16.7183	20.8729	21.6757	24.7179	9.39282	27.4559	34.5656	41.3284	42.0635	42.5808	37.5713	36.5276	21.4693	48.5296	43.5036	35.3612	33.9931	23.1208
ATP13A4	5.30587	10.9078	12.171	5.79878	8.63707	7.04461	5.47521	30.8621	10.5669	4.96224	17.9689	17.5333	8.09617	32.2039	12.5238	13.1499	16.102	25.0475	9.70741	20.8729	23.1208	18.7856	28.1785	24.5658	16.5314	18.7856	19.194	20.038	22.3639	15.6547	21.4693	8.61008	11.8646	30.941	19.6802	19.2673
GJB4	16.2044	9.69581	14.8168	14.8594	9.93264	18.7856	8.49602	18.7856	11.741	9.45189	13.0683	17.5333	14.2948	21.4693	21.9166	25.6737	42.9386	29.2221	18.516	12.5238	14.4505	23.7292	9.39282	30.346	21.0399	30.057	25.7282	25.0475	23.2584	25.5693	39.7182	18.7856	11.8646	24.3108	25.0475	24.0841
OSCP1	6.88329	8.48384	15.346	8.93979	12.0919	14.0892	8.68482	32.2039	14.0892	12.0512	14.7018	11.6888	9.99371	26.8366	18.7856	20.6642	37.5713	25.0475	9.88718	8.34917	23.1208	26.6954	9.39282	33.2361	21.0399	15.0285	15.5186	27.5523	25.0475	15.1329	31.6672	14.0892	9.88718	19.8907	19.6802	18.304
EHHADH	11.7589	16.9677	5.29173	9.66464	6.90966	11.741	17.3696	16.102	2.3482	16.7771	21.2359	6.67934	23.909	21.4693	12.5238	13.7761	5.36732	8.34917	26.7853	8.34917	15.8955	18.7856	28.1785	15.8955	16.5314	11.2714	8.98443	5.0095	12.5238	8.34917	9.66118	14.872	1.97744	8.8403	10.7346	9.63366
SLC7A9	4.73226	7.87785	13.7585	5.79878	9.93264	23.482	6.04161	17.4438	11.741	4.72595	13.0683	12.5238	6.32513	10.7346	18.7856	15.0285	24.153	37.5713	6.65137	12.5238	8.67029	10.8759	37.5713	14.4505	27.0513	7.51425	19.6024	20.038	26.8366	18.2638	80.5099	17.2202	13.842	19.8907	23.2584	52.9851
HNRNPH2	46.749	30.2994	29.1045	41.3163	33.6846	18.7856	36.6273	46.9641	34.049	38.9891	27.7701	38.4062	30.2341	53.6732	31.3094	33.188	45.6223	33.3967	36.6724	29.2221	39.0163	23.7292	37.5713	17.3406	27.0513	45.0855	28.5868	25.0475	17.8911	31.3094	26.8366	28.9612	31.639	41.9914	25.0475	23.1208
MOCS2	5.87947	10.3018	12.7001	5.55717	7.77337	14.0892	5.85281	29.5203	11.741	5.19854	9.8012	10.019	8.60218	5.36732	18.7856	12.5238	21.4693	25.0475	7.72997	16.6983	15.8955	13.842	18.7856	26.0109	27.0513	18.7856	22.4611	17.5333	28.6257	19.8293	16.6387	18.7856	17.7969	15.4705	17.8911	21.1941
AKT2	55.7833	56.3569	47.0964	54.3636	53.9817	35.2231	57.9617	33.5458	61.0533	54.3484	52.2731	58.4442	48.577	32.2039	62.6188	43.207	40.2549	37.5713	51.5931	29.2221	49.1317	62.2892	46.9641	21.6757	49.5941	67.6283	32.2623	35.0665	39.3604	32.353	30.5938	35.2231	39.5487	44.2015	51.8841	41.4247
MGME1	30.5446	24.8455	28.0462	27.1818	28.0705	28.1785	26.2433	48.3059	25.8303	25.2838	31.0371	26.7173	29.4751	26.8366	18.7856	32.5618	29.5203	25.0475	24.9876	25.0475	21.6757	36.5826	18.7856	33.2361	24.0456	30.057	22.0527	25.0475	27.7312	31.8312	16.6387	25.0475	23.7292	24.3108	39.3604	16.3772
GH1	6.88329	7.87785	16.4044	9.78544	13.8193	23.482	10.9504	26.8366	11.741	6.85262	27.7701	20.8729	10.1202	21.4693	37.5713	34.4403	32.2039	50.095	11.1455	25.0475	20.2307	26.6954	18.7856	46.2416	19.5371	22.5428	40.8383	45.0855	23.2584	26.0912	177.658	25.8303	41.5261	28.731	26.8366	91.5198
MNAT1	20.9367	15.1497	19.0502	19.0877	23.752	30.5267	22.0896	32.2039	27.0044	21.5031	26.1365	18.3682	20.2404	10.7346	15.6547	25.6737	13.4183	12.5238	17.9767	25.0475	33.2361	18.7856	18.7856	13.0054	43.5827	37.5713	43.2886	20.038	45.6223	38.0931	35.4243	54.0087	39.5487	48.6216	50.095	34.6812
OTX1	11.7589	8.48384	16.9335	12.8056	11.6601	23.482	12.4608	34.8876	16.4374	11.8149	13.0683	16.6983	10.4997	10.7346	37.5713	41.9546	37.5713	29.2221	12.4039	25.0475	26.0109	27.6841	9.39282	46.2416	43.5827	30.057	46.1473	20.038	33.0985	36.0058	66.5548	39.1367	51.4133	30.941	30.4148	49.1317
PROK1	4.15865	5.45389	8.46677	7.24848	10.3645	21.1338	6.04161	34.8876	18.7856	6.38003	13.0683	7.51425	9.10819	5.36732	18.7856	18.7856	13.4183	12.5238	5.39301	12.5238	15.8955	14.8308	18.7856	24.5658	28.5542	18.7856	17.5605	27.5523	19.6802	16.6983	24.6897	14.872	19.7744	15.4705	19.6802	26.9742
ZNF555	3.87185	9.69581	16.4044	3.74505	6.47781	16.4374	5.09761	25.4948	11.741	4.96224	6.53413	11.6888	6.83114	16.102	12.5238	15.0285	21.4693	20.8729	6.47161	12.5238	14.4505	8.89846	18.7856	21.6757	33.0627	7.51425	21.2359	17.5333	23.2584	18.7856	23.0795	19.5684	17.7969	30.941	14.3129	23.1208
PPT2	24.9519	44.8431	35.4546	27.3026	41.0261	42.2677	25.8657	26.8366	49.3123	34.2631	32.6707	51.7649	37.8243	48.3059	65.7497	42.5808	42.9386	45.9204	40.9868	62.6188	59.247	31.639	18.7856	31.7911	39.0741	22.5428	43.2886	37.5713	45.6223	39.1367	37.5713	63.4015	53.3908	37.5713	25.0475	32.7544
IKBIP	7.17009	28.4814	39.688	9.54383	33.2527	35.2231	8.68482	20.1275	36.3972	7.56151	6.53413	32.5618	11.0057	32.2039	31.3094	16.2809	26.8366	4.17459	7.55021	33.3967	40.4614	17.7969	9.39282	21.6757	37.5713	3.75713	35.121	30.057	22.3639	35.484	35.4243	12.5238	45.481	37.5713	17.8911	21.1941
AHSG	5.30587	13.3317	16.9335	7.85252	7.34151	21.1338	6.98561	17.4438	8.21872	5.43484	1.63353	8.34917	8.85518	37.5713	21.9166	26.2999	24.153	20.8729	8.98834	29.2221	11.5604	20.7631	18.7856	34.6812	37.5713	41.3284	17.9689	22.5428	22.3639	21.3948	14.4918	14.872	11.8646	22.1007	28.6257	25.0475
FCSK	24.6651	23.0276	23.8128	20.4165	13.8193	14.0892	22.0896	29.5203	21.1338	23.866	34.3042	10.019	27.3246	5.36732	37.5713	25.6737	26.8366	20.8729	23.1899	33.3967	34.6812	30.6502	46.9641	24.5658	27.0513	22.5428	15.5186	10.019	20.5747	13.5674	22.5428	25.0475	19.7744	13.2604	21.4693	22.1574
USP4	32.122	38.1773	46.5672	37.9337	44.0491	42.2677	34.3617	28.1785	39.9195	30.7187	32.6707	48.4252	43.6434	59.0406	43.8332	33.8141	53.6732	29.2221	39.7285	25.0475	50.5767	48.4472	37.5713	17.3406	40.577	26.2999	35.9377	20.038	34.8876	32.8749	32.7407	28.9612	37.5713	50.8317	21.4693	26.0109
KDM6B	58.3645	43.0252	61.3841	62.4577	44.9128	44.6159	62.6817	38.9131	44.6159	72.5433	62.0743	65.9585	60.7212	53.6732	46.9641	56.9831	21.4693	37.5713	62.1993	45.9204	53.4668	41.5261	28.1785	33.2361	25.5485	15.0285	28.5868	45.0855	35.7822	21.3948	22.006	44.6159	31.639	15.4705	37.5713	16.3772
FXYD6	8.0305	37.5713	58.209	8.93979	73.847	49.3123	7.36321	28.1785	50.4864	7.79781	8.16767	71.8029	15.5598	21.4693	40.7022	17.5333	37.5713	29.2221	9.70741	33.3967	47.6866	20.7631	37.5713	26.0109	42.0798	26.2999	42.0635	35.0665	29.5203	53.7478	41.8651	20.3511	53.3908	59.672	19.6802	30.8277
DDX39A	69.8367	55.1449	53.4465	67.5316	56.141	61.0533	48.7105	46.9641	51.6605	54.3484	89.8443	68.4632	57.4322	75.1425	46.9641	45.0855	37.5713	33.3967	53.3908	75.1425	63.5822	60.3118	28.1785	27.4559	37.5713	33.8141	50.6395	30.057	45.6223	37.5713	31.6672	53.226	27.6841	28.731	44.7277	29.8643
MYO1B	118.163	63.0228	82.551	109.573	86.3707	42.2677	98.1762	48.3059	57.531	102.553	71.8755	78.4822	62.8718	107.346	97.0591	38.1975	59.0406	20.8729	70.8281	141.936	62.1371	49.4359	37.5713	40.4614	34.5656	56.3569	41.6551	30.057	67.0916	46.9641	49.9161	59.4878	98.8718	44.2015	55.4624	46.2416
RAB8A	104.54	62.4168	64.0299	105.345	57.0047	61.0533	92.8898	36.2294	58.7051	93.3374	84.9437	45.0855	92.3469	69.7752	46.9641	40.076	16.102	50.095	90.4227	87.6663	57.802	43.5036	28.1785	28.901	33.0627	56.3569	46.1473	30.057	50.095	27.6566	37.0345	54.0087	25.7067	50.8317	35.7822	47.2049
CD164L2	7.31349	10.3018	11.1126	9.54383	16.8423	9.39282	10.384	18.7856	12.9151	9.2156	16.3353	10.8539	13.4093	37.5713	9.39282	20.038	18.7856	29.2221	12.9432	25.0475	17.3406	17.7969	18.7856	34.6812	18.0342	26.2999	28.5868	25.0475	25.0475	25.0475	30.5938	21.1338	21.7518	39.7813	35.7822	48.1683
ZNF684	13.6232	13.9377	25.9295	13.7721	23.752	30.5267	13.0272	29.5203	17.6115	11.8149	26.1365	15.0285	18.4694	21.4693	28.1785	36.3189	26.8366	25.0475	20.1339	33.3967	24.5658	34.6051	65.7497	34.6812	49.5941	52.5998	63.2994	55.1045	50.095	60.0097	44.0121	76.708	75.1425	75.1425	51.8841	61.6554
GPM6B	6.16628	15.7557	13.2293	6.64444	7.77337	16.4374	6.41921	21.4693	5.87051	7.32522	9.8012	17.5333	9.36119	10.7346	15.6547	16.9071	40.2549	16.6983	7.19067	20.8729	23.1208	9.88718	9.39282	18.7856	16.5314	15.0285	18.7856	12.5238	25.9421	13.0456	27.3734	10.1756	17.7969	24.3108	10.7346	14.4505
CALB1	3.72845	7.87785	8.46677	7.49009	10.7963	30.5267	6.41921	28.1785	9.39282	4.96224	14.7018	9.18409	7.33715	5.36732	12.5238	15.0285	29.5203	29.2221	7.19067	8.34917	10.1153	11.8646	28.1785	17.3406	15.0285	15.0285	13.885	22.5428	22.3639	12.0019	17.1754	8.61008	17.7969	11.0504	7.15643	15.4139
LAMC2	144.262	50.297	18.5211	147.869	21.5927	25.8303	97.2322	50.9896	12.9151	99.0086	66.9749	16.6983	55.1551	21.4693	15.6547	65.1235	18.7856	16.6983	64.7161	25.0475	21.6757	75.1425	18.7856	21.6757	28.5542	90.1711	16.3353	17.5333	54.5678	21.3948	28.4468	74.3598	33.6164	30.941	28.6257	20.2307
HMSD	2.86804	4.84791	7.40842	6.28201	4.31854	2.3482	5.66401	17.4438	3.52231	5.19854	4.9006	11.6888	5.43961	21.4693	9.39282	11.8976	29.5203	8.34917	8.98834	12.5238	13.0054	13.842	9.39282	18.7856	10.52	15.0285	14.7018	25.0475	9.8401	11.4801	12.3448	17.2202	11.8646	17.6806	14.3129	19.2673
ZNF677	5.59267	7.27186	10.5835	4.83232	4.75039	16.4374	2.4544	14.7601	8.21872	4.96224	6.53413	10.019	7.71666	26.8366	12.5238	14.4023	18.7856	29.2221	7.55021	4.17459	11.5604	10.8759	28.1785	20.2307	19.5371	18.7856	15.927	20.038	13.4183	10.9583	16.102	13.3065	15.8195	22.1007	16.102	11.5604
RAMP1	15.6308	25.4515	21.1669	15.705	23.3201	18.7856	11.8944	26.8366	9.39282	15.3593	11.4347	15.8634	8.34917	10.7346	12.5238	34.4403	21.4693	8.34917	6.47161	8.34917	15.8955	20.7631	28.1785	21.6757	36.0684	30.057	27.7701	27.5523	32.2039	36.5276	61.7242	39.1367	29.6615	50.8317	33.9931	33.7178
ITFG1	42.1601	42.4192	41.2755	55.5717	42.3217	61.0533	62.8705	26.8366	50.4864	59.5469	31.0371	48.4252	57.0527	32.2039	50.095	33.8141	37.5713	25.0475	51.7729	54.2696	49.1317	33.6164	18.7856	31.7911	40.577	26.2999	37.9797	47.5903	47.4114	40.1804	44.5488	24.2648	31.639	37.5713	37.5713	48.1683
CFAP43	3.72845	7.27186	11.1126	5.79878	10.3645	16.4374	4.72001	21.4693	11.741	5.19854	13.0683	13.3587	6.19863	10.7346	18.7856	16.2809	32.2039	29.2221	6.11207	20.8729	21.6757	12.8533	37.5713	18.7856	16.5314	7.51425	16.7437	20.038	17.8911	13.0456	15.5652	14.872	13.842	15.4705	7.15643	14.4505
CKAP4	66.5384	90.2923	79.3759	67.5316	117.896	37.5713	66.6465	45.6223	63.4015	54.3484	68.6084	75.9775	62.8718	48.3059	37.5713	46.9641	40.2549	25.0475	54.2896	75.1425	40.4614	53.3908	28.1785	36.1262	82.6568	33.8141	49.006	47.5903	43.8332	43.8332	68.165	56.3569	51.4133	92.8231	19.6802	47.2049
ALDH18A1	106.404	73.9306	60.8549	114.164	88.53	44.6159	137.258	49.6478	75.1425	138.943	98.012	66.7934	109.425	59.0406	25.0475	58.8617	32.2039	41.7459	115.231	62.6188	27.4559	75.1425	46.9641	31.7911	57.1083	45.0855	29.4036	37.5713	55.4624	36.0058	41.3284	61.0533	25.7067	50.8317	57.2515	30.8277
USP46	12.1892	21.8156	28.5753	12.564	20.2971	18.7856	12.6496	32.2039	30.5267	11.3423	9.8012	38.4062	13.4093	37.5713	9.39282	24.4213	34.8876	25.0475	12.5837	33.3967	20.2307	22.7405	9.39282	31.7911	45.0855	37.5713	38.7964	47.5903	40.2549	49.0514	27.9101	28.1785	57.3456	55.2519	60.8297	39.498
CIBAR2	6.02288	15.1497	12.7001	6.16121	9.06893	28.1785	7.74082	32.2039	14.0892	7.32522	6.53413	13.3587	9.36119	21.4693	15.6547	25.0475	32.2039	25.0475	8.44904	20.8729	14.4505	16.8082	37.5713	36.1262	34.5656	30.057	40.8383	32.5618	40.2549	34.4403	26.2999	29.7439	23.7292	33.1511	30.4148	34.6812
CLCA2	3.58505	4.84791	11.1126	6.0404	8.63707	21.1338	4.90881	20.1275	8.21872	4.48965	3.26707	9.18409	5.81912	16.102	18.7856	11.2714	16.102	16.6983	5.57277	8.34917	17.3406	12.8533	9.39282	14.4505	16.5314	15.0285	15.1102	25.0475	16.102	15.1329	13.955	12.5238	11.8646	17.6806	12.5238	20.2307
FADS6	6.45308	7.87785	10.5835	10.6311	5.18224	4.69641	7.36321	22.8111	4.69641	7.56151	3.26707	10.8539	7.21065	10.7346	15.6547	12.5238	18.7856	20.8729	5.93231	25.0475	11.5604	9.88718	18.7856	31.7911	13.5257	7.51425	21.6443	25.0475	20.5747	13.0456	23.6162	15.6547	15.8195	15.4705	19.6802	24.0841
POU6F1	8.46071	19.9976	20.6377	9.0606	14.683	21.1338	8.68482	29.5203	16.4374	9.2156	11.4347	22.5428	10.7527	21.4693	34.4403	13.7761	29.5203	50.095	9.34788	4.17459	39.0163	21.7518	37.5713	28.901	33.0627	15.0285	26.5449	17.5333	28.6257	25.5693	28.4468	17.2202	15.8195	22.1007	30.4148	27.9376
DGKB	5.87947	10.9078	10.0543	5.79878	8.63707	11.741	7.17441	20.1275	14.0892	6.85262	14.7018	3.33967	7.33715	5.36732	18.7856	26.2999	29.5203	20.8729	7.01091	4.17459	11.5604	22.7405	28.1785	26.0109	28.5542	18.7856	20.4192	15.0285	16.102	18.7856	25.7632	15.6547	17.7969	22.1007	10.7346	20.2307
MARCHF4	6.73988	11.5138	16.4044	9.42302	9.50078	11.741	8.11842	32.2039	12.9151	11.106	9.8012	16.6983	11.2587	26.8366	9.39282	22.5428	34.8876	16.6983	9.70741	4.17459	17.3406	19.7744	9.39282	28.901	22.5428	7.51425	17.9689	22.5428	24.153	21.3948	20.3958	12.5238	9.88718	28.731	17.8911	21.1941
ZFHX3	22.5141	37.5713	33.3379	23.0743	34.1164	46.9641	27.9425	32.2039	42.2677	29.5372	40.8383	42.5808	19.2284	32.2039	18.7856	18.1594	21.4693	16.6983	15.2802	45.9204	26.0109	21.7518	56.3569	34.6812	24.0456	33.8141	18.3773	32.5618	24.153	18.7856	28.9836	21.1338	29.6615	28.731	23.2584	22.1574
PTGER4	19.3592	21.8156	26.9878	24.1616	17.706	32.8749	32.8513	22.8111	32.8749	47.4958	68.6084	36.7364	36.8123	5.36732	21.9166	30.057	21.4693	16.6983	33.2569	29.2221	21.6757	30.6502	37.5713	24.5658	21.0399	11.2714	28.9952	27.5523	24.153	28.1785	59.0406	21.9166	21.7518	22.1007	25.0475	39.498
FSTL4	7.17009	10.9078	14.8168	5.07393	7.77337	16.4374	5.66401	28.1785	12.9151	8.743	17.9689	10.8539	6.45163	10.7346	18.7856	25.0475	13.4183	25.0475	7.37044	16.6983	23.1208	15.8195	56.3569	18.7856	21.0399	7.51425	24.9114	45.0855	26.8366	16.6983	15.5652	14.872	11.8646	15.4705	26.8366	18.304
TLE4	18.929	26.0575	35.4546	20.5374	31.0935	28.1785	22.4672	30.8621	39.9195	19.6127	21.2359	44.2506	19.1019	16.102	3.13094	23.7951	16.102	25.0475	20.1339	16.6983	18.7856	15.8195	18.7856	24.5658	37.5713	18.7856	28.1785	37.5713	25.0475	29.2221	34.3509	21.1338	23.7292	44.2015	16.102	28.901
ENTPD3	5.30587	9.69581	15.346	5.55717	8.20522	16.4374	7.36321	24.153	5.87051	5.43484	11.4347	14.1936	8.72868	16.102	25.0475	23.7951	34.8876	45.9204	4.49417	8.34917	15.8955	16.8082	28.1785	31.7911	30.057	22.5428	32.2623	25.0475	35.7822	44.355	19.3224	22.6993	37.5713	41.9914	39.3604	35.6445
TAF5	8.46071	6.05988	13.7585	8.69817	9.93264	14.0892	6.23041	14.7601	10.5669	8.27041	6.53413	9.18409	9.23469	16.102	6.26188	15.0285	18.7856	12.5238	7.90974	12.5238	7.22524	7.90974	18.7856	17.3406	15.0285	3.75713	15.1102	17.5333	16.102	16.6983	16.102	10.1756	17.7969	17.6806	14.3129	15.4139
RAMAC	48.0396	24.8455	41.8047	50.0145	30.6616	35.2231	46.2561	37.5713	39.9195	46.7869	34.3042	41.7459	39.0893	37.5713	46.9641	38.1975	32.2039	29.2221	37.751	37.5713	34.6812	41.5261	46.9641	49.1317	31.5599	33.8141	32.2623	42.5808	29.5203	34.4403	32.2039	28.9612	21.7518	26.5209	23.2584	25.0475
CD9	809.503	301.782	257.178	742.123	313.958	169.071	570.932	148.943	281.785	641.784	429.619	176.168	609.743	203.958	131.499	236.073	91.2445	91.8409	756.099	392.411	157.51	411.307	46.9641	70.8074	51.0969	278.027	68.2	55.1045	203.958	65.7497	66.5548	304.484	120.624	44.2015	178.911	61.6554
PPP1R12A	38.1449	56.3569	64.0299	39.3834	51.8224	54.0087	37.3825	41.5968	45.79	35.6809	47.3725	60.949	39.5953	21.4693	50.095	28.1785	56.3569	29.2221	35.7736	75.1425	63.5822	45.481	28.1785	33.2361	42.0798	33.8141	30.6288	42.5808	25.0475	28.1785	31.6672	28.1785	31.639	41.9914	30.4148	20.2307
FUS	182.55	158.769	153.46	182.178	166.264	145.589	148.019	53.6732	146.763	152.175	192.757	162.809	151.424	155.652	122.107	218.54	118.081	66.7934	130.691	116.888	160.4	191.811	93.9282	128.609	105.2	127.742	98.4204	55.1045	138.656	126.803	69.2385	162.026	146.33	117.134	119.87	94.4099
SETD3	72.4179	55.1449	45.5089	57.3838	52.2543	46.9641	68.7233	36.2294	51.6605	63.0914	44.1054	46.7554	68.0584	32.2039	31.3094	35.6927	42.9386	37.5713	75.5021	54.2696	26.0109	40.5374	9.39282	34.6812	37.5713	22.5428	33.4874	32.5618	20.5747	33.3967	31.1305	41.4849	35.5938	26.5209	32.2039	16.3772
CCN1	10.6117	155.133	93.6636	14.0137	169.719	124.455	12.8384	38.9131	198.423	16.3045	14.7018	272.183	27.4511	161.02	62.6188	20.6642	110.03	37.5713	10.786	20.8729	47.6866	11.8646	187.856	135.835	751.425	41.3284	364.686	536.017	56.3569	407.022	293.056	46.9641	255.089	1164.71	57.2515	469.159
CPEB2	32.4088	24.8455	25.9295	38.9002	19.8653	32.8749	31.5297	29.5203	19.9597	39.9342	17.9689	33.3967	28.4631	21.4693	34.4403	23.7951	34.8876	29.2221	31.0997	25.0475	31.7911	28.6728	65.7497	24.5658	45.0855	41.3284	60.8491	45.0855	42.9386	60.5315	29.5203	43.0504	57.3456	37.5713	26.8366	37.5713
CD1D	5.01906	13.3317	12.7001	8.09413	9.93264	9.39282	7.92962	28.1785	19.9597	6.61632	13.0683	15.8634	9.8672	26.8366	21.9166	20.6642	16.102	4.17459	8.26928	8.34917	18.7856	14.8308	75.1425	39.0163	13.5257	11.2714	26.9533	25.0475	25.9421	22.9602	28.4468	10.9583	15.8195	19.8907	19.6802	23.1208
PID1	23.6613	12.7258	20.6377	19.9333	9.06893	9.39282	19.4464	25.4948	24.6561	20.3216	13.0683	13.3587	29.4751	21.4693	31.3094	20.6642	21.4693	33.3967	34.1557	29.2221	14.4505	17.7969	28.1785	20.2307	21.0399	22.5428	15.1102	30.057	28.6257	18.7856	18.2489	21.9166	21.7518	35.3612	17.8911	8.67029
SLC35F3	4.44546	3.63593	13.7585	4.22828	8.20522	18.7856	5.85281	37.5713	7.04461	4.48965	6.53413	13.3587	8.09617	21.4693	15.6547	16.2809	13.4183	20.8729	7.90974	12.5238	10.1153	15.8195	28.1785	20.2307	70.634	48.8427	69.4252	65.1235	62.6188	60.0097	41.3284	50.095	49.4359	75.1425	60.8297	60.6921
FAM43B	8.0305	14.5437	20.6377	10.8727	14.2512	28.1785	12.6496	26.8366	15.2633	10.8697	13.0683	15.0285	12.1442	32.2039	28.1785	23.7951	29.5203	45.9204	12.7634	16.6983	20.2307	26.6954	37.5713	50.5767	30.057	22.5428	56.3569	35.0665	36.6767	47.4859	221.134	48.5296	65.2554	64.0922	32.2039	123.311
PRDM15	13.3364	12.1198	12.7001	10.9935	12.5238	18.7856	12.272	34.8876	18.7856	9.2156	9.8012	20.038	12.9033	10.7346	21.9166	15.6547	24.153	8.34917	12.4039	16.6983	17.3406	13.842	9.39282	31.7911	24.0456	26.2999	24.503	42.5808	22.3639	27.6566	14.4918	25.8303	19.7744	33.1511	26.8366	25.0475
MYH9	877.332	1035.63	1073.16	903.16	1429.44	800.738	776.347	201.275	1096.61	937.391	601.14	1109.6	842.254	928.547	695.069	398.882	373.029	342.316	810.928	897.536	907.491	604.107	187.856	348.257	749.923	443.341	373.262	528.503	354.243	515.561	877.021	506.429	591.253	727.115	280.89	329.471
CENPW	45.6018	34.5413	28.0462	35.6383	22.8882	23.482	32.2849	34.8876	22.3079	31.9001	39.2048	25.0475	30.8666	5.36732	18.7856	24.4213	40.2549	16.6983	32.358	29.2221	8.67029	29.6615	18.7856	26.0109	25.5485	22.5428	15.1102	32.5618	41.1495	19.3075	29.5203	30.5267	21.7518	17.6806	33.9931	24.0841
CCDC194	5.73607	11.5138	14.2877	5.31555	6.04595	25.8303	5.28641	46.9641	8.21872	4.25335	17.9689	15.0285	7.21065	5.36732	18.7856	14.4023	32.2039	20.8729	5.75254	8.34917	15.8955	16.8082	9.39282	27.4559	30.057	15.0285	27.3617	30.057	35.7822	26.0912	37.5713	25.0475	15.8195	11.0504	30.4148	44.3148
SLC1A6	5.30587	17.5737	11.1126	7.49009	11.6601	11.741	6.41921	18.7856	7.04461	8.27041	3.26707	10.019	10.4997	16.102	9.39282	22.5428	37.5713	37.5713	9.52764	4.17459	17.3406	17.7969	37.5713	23.1208	31.5599	22.5428	18.7856	30.057	31.3094	22.9602	43.4753	18.7856	27.6841	28.731	23.2584	42.3881
NUTM1	3.29824	4.24192	7.40842	4.71151	2.59112	4.69641	4.15361	24.153	5.87051	4.01705	3.26707	7.51425	4.17459	5.36732	6.26188	7.51425	16.102	12.5238	5.39301	8.34917	17.3406	13.842	9.39282	14.4505	6.0114	3.75713	7.75928	15.0285	13.4183	8.34917	12.3448	7.04461	7.90974	4.42015	8.94554	9.63366
OR4D10	4.73226	10.3018	12.171	5.19474	9.50078	16.4374	6.60801	25.4948	11.741	5.90743	9.8012	13.3587	6.70464	5.36732	15.6547	20.038	24.153	29.2221	4.67394	8.34917	17.3406	11.8646	9.39282	28.901	13.5257	18.7856	14.2934	22.5428	12.5238	21.3948	8.05099	7.82735	11.8646	19.8907	21.4693	13.4871
C8orf33	22.3707	19.9976	21.1669	19.3293	20.2971	14.0892	21.5232	30.8621	24.6561	19.1401	22.8695	13.3587	19.3549	32.2039	18.7856	18.1594	21.4693	41.7459	14.3813	8.34917	21.6757	14.8308	37.5713	24.5658	25.5485	15.0285	22.8695	32.5618	22.3639	18.2638	23.6162	13.3065	17.7969	11.0504	28.6257	19.2673
TMEM53	26.5293	19.9976	22.2253	26.9402	16.4104	23.482	34.3617	33.5458	14.0892	34.972	19.6024	16.6983	27.3246	16.102	15.6547	20.6642	16.102	29.2221	30.7401	20.8729	26.0109	19.7744	28.1785	18.7856	15.0285	11.2714	16.7437	17.5333	15.2074	19.8293	15.0285	14.872	15.8195	15.4705	10.7346	17.3406
ZNF195	29.3974	29.6934	20.6377	28.1483	21.5927	23.482	25.6768	36.2294	19.9597	29.5372	34.3042	20.038	30.3606	32.2039	34.4403	33.8141	34.8876	29.2221	30.0211	45.9204	34.6812	40.5374	28.1785	20.2307	24.0456	18.7856	19.194	22.5428	25.9421	15.6547	17.1754	34.4403	19.7744	19.8907	30.4148	20.2307
COA6	42.5903	28.4814	25.9295	42.8868	27.2068	37.5713	36.0609	33.5458	10.5669	35.4446	27.7701	26.7173	41.8724	32.2039	12.5238	25.0475	24.153	33.3967	46.3798	25.0475	21.6757	43.5036	28.1785	14.4505	24.0456	41.3284	18.7856	22.5428	38.4658	22.9602	24.153	23.482	17.7969	11.0504	25.0475	19.2673
PLEKHH3	32.4088	58.7809	55.5632	34.4303	47.5039	23.482	43.8017	37.5713	45.79	43.715	45.7389	47.5903	42.2519	32.2039	31.3094	31.9356	40.2549	41.7459	32.8973	70.968	59.247	23.7292	46.9641	40.4614	34.5656	48.8427	35.121	27.5523	44.7277	40.7022	43.4753	38.354	41.5261	39.7813	53.6732	45.2782
POFUT2	27.5331	35.1473	44.9797	31.2893	37.1394	42.2677	32.2849	36.2294	51.6605	37.335	44.1054	71.8029	42.8844	42.9386	56.3569	53.8522	42.9386	62.6188	31.639	29.2221	41.9064	45.481	18.7856	47.6866	36.0684	15.0285	46.1473	40.076	30.4148	31.3094	139.55	30.5267	35.5938	41.9914	26.8366	64.5455
SLX4IP	11.6155	12.1198	14.8168	13.6513	12.0919	9.39282	14.3488	14.7601	11.741	8.743	17.9689	11.6888	16.3188	32.2039	15.6547	20.6642	18.7856	29.2221	12.0444	8.34917	14.4505	23.7292	9.39282	26.0109	16.5314	3.75713	12.6599	12.5238	13.4183	16.1765	12.8816	7.82735	13.842	13.2604	25.0475	15.4139
SPATS2L	84.0335	78.1725	81.4926	92.9013	94.576	58.7051	96.6658	37.5713	123.281	105.861	35.9377	105.2	86.9073	59.0406	65.7497	48.8427	53.6732	50.095	75.1425	70.968	50.5767	64.2667	28.1785	46.2416	58.6112	63.8712	35.121	42.5808	56.3569	51.1387	62.261	44.6159	51.4133	66.3022	41.1495	36.6079
SPRYD3	46.1754	43.6312	48.1547	39.7458	47.5039	56.3569	35.6833	25.4948	43.4418	40.1705	24.503	40.9109	41.4929	32.2039	25.0475	38.1975	37.5713	25.0475	44.7619	50.095	31.7911	48.4472	28.1785	21.6757	30.057	52.5998	32.6707	30.057	40.2549	32.8749	30.5938	41.4849	31.639	41.9914	50.095	30.8277
SLC15A3	12.1892	45.4491	85.1968	16.7923	68.6647	79.839	11.328	18.7856	83.3613	9.2156	11.4347	57.6093	12.5238	26.8366	31.3094	18.7856	50.9896	12.5238	13.6623	20.8729	75.1425	16.8082	28.1785	31.7911	22.5428	7.51425	40.0216	15.0285	19.6802	44.355	45.6223	18.0029	25.7067	39.7813	21.4693	36.6079
EML5	7.8871	13.3317	11.1126	6.64444	7.34151	11.741	9.44002	17.4438	7.04461	8.27041	4.9006	14.1936	9.23469	10.7346	6.26188	19.4118	18.7856	29.2221	10.6062	20.8729	20.2307	16.8082	46.9641	24.5658	25.5485	26.2999	23.6862	20.038	25.0475	26.0912	25.7632	24.2648	13.842	44.2015	21.4693	24.0841
API5	114.435	78.7785	68.7925	113.197	81.6204	77.4908	99.4978	48.3059	64.5756	94.2826	93.1114	70.133	85.0097	75.1425	46.9641	48.2165	56.3569	41.7459	86.1083	66.7934	52.0218	76.1313	46.9641	41.9064	40.577	41.3284	48.1892	57.6093	67.9861	45.3986	38.6447	74.3598	57.3456	50.8317	75.1425	30.8277
DGKA	46.6056	32.1174	37.5713	57.5046	32.8209	49.3123	49.2769	29.5203	34.049	53.4032	32.6707	43.4157	58.1912	21.4693	46.9641	31.3094	37.5713	41.7459	69.39	54.2696	34.6812	39.5487	37.5713	24.5658	25.5485	48.8427	34.7126	45.0855	33.9931	30.7876	18.7856	26.613	21.7518	28.731	35.7822	29.8643
CPSF4L	5.87947	10.3018	11.6418	6.0404	9.06893	11.741	3.58721	12.0765	7.04461	4.72595	8.16767	15.8634	9.4877	16.102	18.7856	18.7856	21.4693	16.6983	6.29184	4.17459	15.8955	8.89846	9.39282	21.6757	16.5314	3.75713	15.1102	5.0095	10.7346	17.742	18.7856	10.1756	11.8646	26.5209	26.8366	11.5604
BORCS8	13.91	21.2096	33.3379	13.2889	14.2512	46.9641	13.216	36.2294	21.1338	15.8319	14.7018	25.8824	19.6079	10.7346	34.4403	41.9546	45.6223	54.2696	18.516	20.8729	24.5658	27.6841	46.9641	26.0109	24.0456	18.7856	21.2359	40.076	20.5747	28.7003	33.8141	18.7856	29.6615	26.5209	32.2039	39.498
SLC8A3	4.01525	4.24192	10.0543	4.46989	9.50078	16.4374	6.41921	26.8366	8.21872	2.36297	6.53413	13.3587	5.56611	5.36732	21.9166	22.5428	18.7856	37.5713	7.19067	4.17459	14.4505	18.7856	9.39282	23.1208	40.577	45.0855	32.2623	40.076	39.3604	36.0058	30.5938	27.3957	21.7518	39.7813	48.3059	38.5346
SIRPB2	2.00763	5.45389	6.87925	3.86585	3.88668	11.741	4.72001	17.4438	8.21872	2.36297	4.9006	6.67934	4.04808	5.36732	18.7856	9.39282	16.102	12.5238	5.03347	20.8729	8.67029	4.94359	28.1785	13.0054	10.52	3.75713	8.57605	7.51425	13.4183	9.91464	8.58772	5.47914	13.842	11.0504	1.78911	8.67029
ZNF431	4.87566	10.3018	10.5835	5.31555	7.77337	9.39282	4.53121	14.7601	8.21872	8.03411	8.16767	8.34917	7.08415	5.36732	15.6547	17.5333	26.8366	16.6983	4.3144	4.17459	7.22524	9.88718	9.39282	30.346	21.0399	7.51425	11.8431	5.0095	16.102	12.5238	19.8591	9.39282	3.95487	11.0504	19.6802	14.4505
ZNF566	12.476	15.7557	20.6377	9.54383	15.1149	9.39282	13.5936	17.4438	12.9151	9.45189	21.2359	19.2031	14.9273	10.7346	21.9166	28.8046	29.5203	25.0475	14.0218	20.8729	17.3406	21.7518	37.5713	23.1208	18.0342	11.2714	15.5186	15.0285	25.0475	19.8293	18.7856	9.39282	19.7744	19.8907	12.5238	18.304
SPTBN1	384.317	189.068	146.581	420.049	164.968	84.5354	395.726	96.6118	133.848	424.154	320.173	151.12	343.581	177.122	140.892	156.547	37.5713	54.2696	361.871	271.348	141.615	231.36	18.7856	65.0272	49.5941	139.014	43.2886	47.5903	186.962	56.3569	48.8427	200.38	92.9395	41.9914	130.605	39.498
CHD5	4.01525	7.87785	6.87925	5.79878	7.77337	18.7856	6.79681	48.3059	10.5669	4.25335	9.8012	10.019	6.45163	5.36732	12.5238	12.5238	24.153	29.2221	4.85371	8.34917	8.67029	20.7631	9.39282	21.6757	16.5314	15.0285	16.7437	32.5618	15.2074	15.6547	18.7856	12.5238	9.88718	26.5209	12.5238	15.4139
U2AF2	112.714	82.4144	69.8508	113.439	92.4167	63.4015	95.3442	46.9641	84.5354	92.8648	140.484	70.133	94.7504	26.8366	65.7497	57.6093	34.8876	41.7459	96.7146	108.539	65.0272	76.1313	18.7856	57.802	33.0627	7.51425	38.388	30.057	59.0406	40.7022	78.3629	68.0979	37.5713	30.941	39.3604	59.7287
ACSF3	30.9748	33.3294	37.5713	36.0008	29.3661	28.1785	31.5297	40.2549	23.482	36.3898	44.1054	27.5523	33.0172	21.4693	34.4403	41.9546	24.153	12.5238	30.5604	16.6983	23.1208	29.6615	9.39282	30.346	25.5485	33.8141	35.121	22.5428	30.4148	29.7439	15.5652	23.482	27.6841	17.6806	25.0475	23.1208
EDNRA	4.30205	35.7533	35.9838	6.88605	48.3676	30.5267	5.28641	13.4183	59.8792	5.19854	4.9006	46.7554	10.1202	37.5713	43.8332	18.1594	34.8876	16.6983	7.55021	121.063	28.901	11.8646	46.9641	28.901	37.5713	26.2999	22.8695	25.0475	18.7856	32.353	24.6897	15.6547	49.4359	26.5209	21.4693	21.1941
NDUFAF3	76.5766	64.8407	48.1547	64.7531	54.4136	42.2677	68.9121	37.5713	44.6159	66.3995	49.006	49.2601	58.9502	37.5713	37.5713	46.9641	50.9896	45.9204	72.2663	62.6188	40.4614	51.4133	9.39282	31.7911	64.6226	45.0855	51.8647	42.5808	50.095	45.3986	50.4529	46.9641	37.5713	57.4619	51.8841	42.3881
BLOC1S4	20.0763	8.48384	16.4044	16.7923	13.3875	9.39282	17.936	18.7856	14.0892	15.3593	16.3353	14.1936	15.1803	5.36732	6.26188	12.5238	21.4693	8.34917	17.0779	16.6983	10.1153	9.88718	9.39282	13.0054	22.5428	18.7856	13.885	20.038	15.2074	13.5674	15.5652	18.7856	13.842	11.0504	14.3129	11.5604
OR10H5	4.58886	10.9078	13.2293	5.91959	5.6141	14.0892	6.79681	24.153	10.5669	8.27041	9.8012	12.5238	7.08415	21.4693	3.13094	16.9071	29.5203	20.8729	5.93231	4.17459	15.8955	14.8308	18.7856	24.5658	12.0228	18.7856	16.7437	17.5333	16.9965	21.3948	15.0285	12.5238	19.7744	19.8907	17.8911	16.3772
EML4	88.9091	56.9629	58.7382	77.6795	62.6188	58.7051	79.6738	57.6987	61.0533	78.9233	86.5773	52.5998	63.3778	42.9386	53.226	44.4593	34.8876	37.5713	52.6717	54.2696	57.802	61.3005	37.5713	39.0163	37.5713	37.5713	44.1054	17.5333	43.8332	43.8332	27.3734	46.1814	35.5938	19.8907	44.7277	31.7911
SNX17	48.0396	49.0851	50.8006	46.5111	53.9817	58.7051	40.0257	34.8876	39.9195	38.9891	45.7389	45.9204	46.806	21.4693	62.6188	36.3189	29.5203	4.17459	54.1098	54.2696	46.2416	31.639	37.5713	27.4559	39.0741	22.5428	27.3617	22.5428	27.7312	30.7876	30.5938	19.5684	21.7518	22.1007	23.2584	26.0109
GIMAP4	5.16246	13.3317	42.863	7.73171	19.0016	42.2677	4.34241	26.8366	30.5267	4.01705	14.7018	30.8919	8.98168	32.2039	15.6547	13.7761	21.4693	37.5713	6.29184	25.0475	39.0163	9.88718	9.39282	23.1208	24.0456	11.2714	26.9533	17.5333	24.153	36.5276	15.5652	15.6547	31.639	17.6806	19.6802	20.2307
CD36	4.87566	6.66587	10.5835	4.95313	10.7963	7.04461	5.28641	10.7346	11.741	4.96224	4.9006	18.3682	6.70464	16.102	12.5238	15.0285	10.7346	29.2221	6.83114	29.2221	31.7911	7.90974	9.39282	8.67029	21.0399	7.51425	21.2359	12.5238	8.05099	25.5693	17.7122	12.5238	41.5261	13.2604	5.36732	18.304
C3orf36	6.02288	13.9377	11.1126	7.6109	9.50078	18.7856	6.23041	26.8366	8.21872	7.08892	8.16767	11.6888	10.2467	10.7346	6.26188	24.4213	42.9386	16.6983	7.37044	4.17459	18.7856	11.8646	9.39282	20.2307	21.0399	15.0285	15.1102	20.038	16.9965	16.1765	18.2489	11.741	13.842	24.3108	19.6802	23.1208
PRR23C	4.44546	6.66587	12.171	5.67797	9.50078	16.4374	5.47521	22.8111	5.87051	5.43484	8.16767	8.34917	6.45163	32.2039	6.26188	18.1594	24.153	4.17459	5.93231	8.34917	7.22524	15.8195	28.1785	21.6757	21.0399	11.2714	12.2515	25.0475	17.8911	18.2638	13.955	11.741	11.8646	19.8907	17.8911	13.4871
AAK1	18.7856	16.3617	29.1045	20.0541	23.752	21.1338	14.7264	25.4948	18.7856	17.7223	24.503	35.0665	9.6142	21.4693	25.0475	14.4023	16.102	20.8729	11.6848	20.8729	34.6812	12.8533	9.39282	34.6812	25.5485	11.2714	19.194	22.5428	18.7856	25.5693	16.6387	10.9583	19.7744	8.8403	30.4148	9.63366
MFF	62.093	54.5389	47.0964	56.4173	47.9358	28.1785	59.8497	42.9386	41.0936	56.2388	53.9066	41.7459	62.2393	42.9386	28.1785	47.5903	32.2039	25.0475	68.4912	41.7459	43.3515	45.481	46.9641	40.4614	51.0969	26.2999	39.2048	37.5713	41.1495	44.8768	35.9611	41.4849	43.5036	48.6216	42.9386	31.7911
TMEM240	8.89091	16.9677	21.1669	9.42302	19.4334	25.8303	10.384	41.5968	12.9151	9.45189	17.9689	20.8729	16.9513	5.36732	18.7856	29.4308	37.5713	37.5713	12.2241	12.5238	24.5658	20.7631	9.39282	37.5713	24.0456	26.2999	33.0791	17.5333	34.8876	32.8749	29.5203	24.2648	29.6615	28.731	50.095	19.2673
FER1L5	4.87566	11.5138	11.1126	6.52363	8.63707	7.04461	6.04161	10.7346	7.04461	5.90743	9.8012	11.6888	6.57814	10.7346	15.6547	20.6642	21.4693	8.34917	6.47161	4.17459	10.1153	19.7744	28.1785	26.0109	19.5371	18.7856	20.4192	30.057	17.8911	13.5674	25.2264	14.0892	15.8195	11.0504	21.4693	13.4871
XRCC1	22.3707	31.5114	28.5753	24.2824	25.4794	28.1785	25.6768	33.5458	30.5267	24.5749	22.8695	35.0665	24.415	16.102	18.7856	28.8046	16.102	20.8729	23.909	25.0475	26.0109	24.7179	18.7856	21.6757	18.0342	11.2714	25.3198	15.0285	29.5203	19.8293	33.2774	20.3511	25.7067	48.6216	26.8366	27.9376
ZNF843	2.86804	9.08982	8.99594	5.31555	3.45483	2.3482	3.20961	20.1275	8.21872	3.78076	3.26707	15.0285	5.69262	5.36732	18.7856	10.6452	13.4183	8.34917	5.39301	25.0475	4.33515	9.88718	9.39282	11.5604	6.0114	3.75713	12.2515	15.0285	10.7346	13.0456	12.8816	4.69641	17.7969	13.2604	8.94554	19.2673
SYCP2L	4.01525	2.42395	12.171	4.22828	3.88668	4.69641	4.90881	13.4183	3.52231	3.78076	9.8012	8.34917	5.43961	5.36732	18.7856	12.5238	13.4183	8.34917	3.95487	20.8729	5.7802	12.8533	9.39282	11.5604	21.0399	15.0285	20.8276	37.5713	16.102	14.0892	21.4693	14.0892	29.6615	33.1511	19.6802	20.2307
VNN3	2.86804	4.24192	11.1126	4.46989	6.04595	11.741	5.85281	10.7346	2.3482	5.90743	4.9006	13.3587	6.45163	16.102	18.7856	12.5238	34.8876	29.2221	5.39301	4.17459	13.0054	11.8646	9.39282	13.0054	16.5314	18.7856	15.927	12.5238	14.3129	13.5674	18.2489	11.741	9.88718	19.8907	16.102	21.1941
HOXA13	40.7261	33.9353	15.346	43.8533	22.4564	23.482	46.6337	38.9131	17.6115	61.6736	49.006	16.6983	37.1918	21.4693	21.9166	31.3094	42.9386	25.0475	42.7845	29.2221	21.6757	47.4584	75.1425	31.7911	21.0399	11.2714	22.0527	15.0285	40.2549	20.3511	41.8651	31.3094	21.7518	26.5209	26.8366	32.7544
ZNF44	13.4798	10.9078	24.342	12.2016	11.2282	28.1785	15.104	41.5968	28.1785	17.0134	17.9689	29.2221	19.7344	16.102	31.3094	33.188	18.7856	20.8729	18.1565	33.3967	28.901	32.6277	9.39282	27.4559	27.0513	22.5428	17.9689	15.0285	20.5747	17.2202	24.6897	15.6547	11.8646	13.2604	23.2584	18.304
PDE10A	4.58886	9.08982	10.5835	6.0404	12.0919	14.0892	3.77601	18.7856	19.9597	6.38003	4.9006	8.34917	4.30109	26.8366	9.39282	8.14044	10.7346	8.34917	3.95487	16.6983	10.1153	10.8759	18.7856	18.7856	12.0228	18.7856	15.1102	15.0285	14.3129	14.6111	17.1754	8.61008	5.93231	8.8403	8.94554	17.3406
APBA1	4.30205	6.05988	15.346	5.91959	7.34151	16.4374	7.36321	30.8621	8.21872	6.14373	9.8012	18.3682	7.96966	5.36732	15.6547	16.9071	37.5713	20.8729	6.29184	8.34917	14.4505	21.7518	18.7856	39.0163	15.0285	15.0285	13.4767	27.5523	12.5238	16.6983	16.6387	10.1756	9.88718	11.0504	10.7346	13.4871
SPPL2C	6.30968	12.1198	10.5835	6.52363	8.63707	7.04461	5.47521	26.8366	9.39282	5.19854	6.53413	14.1936	9.23469	32.2039	31.3094	16.9071	37.5713	25.0475	8.98834	20.8729	21.6757	11.8646	46.9641	20.2307	24.0456	11.2714	16.3353	35.0665	23.2584	18.2638	24.153	14.872	5.93231	33.1511	12.5238	25.0475
SNX31	4.87566	7.87785	11.6418	6.28201	6.04595	4.69641	6.04161	18.7856	8.21872	5.90743	11.4347	12.5238	7.08415	5.36732	15.6547	9.39282	21.4693	25.0475	6.29184	12.5238	7.22524	4.94359	28.1785	4.33515	25.5485	26.2999	31.4455	45.0855	16.9965	25.5693	25.2264	14.0892	17.7969	22.1007	33.9931	24.0841
MRPL20	94.7886	76.3545	67.205	79.9749	64.7781	65.7497	73.2545	49.6478	59.8792	65.2181	81.6767	55.9395	80.8352	42.9386	40.7022	43.8332	48.3059	37.5713	90.0632	50.095	43.3515	79.0974	46.9641	44.7965	39.0741	33.8141	43.697	27.5523	42.044	41.7459	34.8876	57.1396	35.5938	30.941	51.8841	39.498
CABYR	3.44164	7.27186	8.46677	4.10747	7.77337	14.0892	4.53121	17.4438	5.87051	4.72595	3.26707	8.34917	5.69262	5.36732	12.5238	12.5238	16.102	25.0475	3.95487	4.17459	18.7856	13.842	28.1785	11.5604	25.5485	15.0285	9.39282	25.0475	14.3129	17.742	20.3958	13.3065	7.90974	8.8403	3.57822	10.597
NME5	4.87566	12.1198	11.6418	7.36929	7.77337	11.741	8.11842	17.4438	15.2633	6.61632	4.9006	11.6888	9.8672	16.102	18.7856	19.4118	21.4693	16.6983	8.08951	12.5238	18.7856	21.7518	28.1785	20.2307	37.5713	18.7856	19.6024	20.038	27.7312	22.4384	12.8816	20.3511	9.88718	19.8907	28.6257	12.5238
OXLD1	17.2082	12.1198	20.1086	14.8594	21.1608	25.8303	13.9712	32.2039	23.482	14.8867	14.7018	24.2126	14.1683	10.7346	31.3094	23.169	10.7346	33.3967	17.7969	33.3967	15.8955	20.7631	28.1785	30.346	15.0285	30.057	32.2623	30.057	32.2039	29.7439	65.4814	21.1338	23.7292	24.3108	26.8366	44.3148
CAMKV	3.72845	7.27186	4.76256	5.19474	8.63707	11.741	3.96481	21.4693	7.04461	5.19854	6.53413	10.8539	5.43961	16.102	9.39282	25.0475	40.2549	20.8729	7.01091	12.5238	13.0054	14.8308	9.39282	18.7856	22.5428	22.5428	16.7437	17.5333	19.6802	20.8729	15.5652	10.9583	31.639	19.8907	5.36732	11.5604
SMC3	44.0244	47.8731	34.9254	47.3567	35.412	37.5713	43.9905	34.8876	41.0936	33.0816	42.4719	31.7269	33.6497	16.102	12.5238	28.1785	18.7856	33.3967	36.3129	33.3967	26.0109	26.6954	46.9641	37.5713	25.5485	11.2714	29.812	20.038	19.6802	34.4403	15.0285	31.3094	23.7292	17.6806	23.2584	24.0841
SMIM41	2.86804	9.08982	9.52511	4.46989	9.06893	7.04461	4.53121	38.9131	2.3482	3.30816	9.8012	10.8539	6.19863	16.102	9.39282	8.14044	5.36732	12.5238	5.39301	4.17459	4.33515	8.89846	18.7856	24.5658	12.0228	22.5428	15.1102	12.5238	15.2074	15.6547	30.5938	11.741	5.93231	17.6806	19.6802	18.304
RASSF8	5.44927	28.4814	29.6337	8.33575	34.5483	23.482	6.04161	18.7856	38.7454	7.32522	17.9689	45.9204	8.09617	21.4693	12.5238	15.6547	32.2039	25.0475	5.93231	25.0475	23.1208	11.8646	9.39282	31.7911	42.0798	11.2714	31.4455	32.5618	35.7822	36.5276	33.8141	28.9612	23.7292	35.3612	28.6257	22.1574
NFKB1	56.7871	81.2024	78.3176	51.2226	66.9373	46.9641	47.7665	56.3569	62.2274	50.5676	70.2419	60.114	45.6674	10.7346	31.3094	32.5618	18.7856	25.0475	45.6608	41.7459	60.6921	39.5487	18.7856	34.6812	51.0969	41.3284	42.0635	47.5903	32.2039	57.9224	36.4978	38.354	31.639	39.7813	37.5713	26.9742
MAML3	22.9443	30.9054	24.342	24.0408	21.1608	16.4374	34.9281	33.5458	27.0044	38.9891	53.9066	34.2316	37.8243	16.102	28.1785	59.4878	34.8876	41.7459	35.5938	54.2696	37.5713	36.5826	37.5713	34.6812	24.0456	33.8141	29.812	30.057	31.3094	31.8312	35.4243	31.3094	37.5713	33.1511	30.4148	33.7178
PRDM2	24.6651	32.1174	37.0421	23.5576	32.389	51.6605	28.3201	24.153	46.9641	30.0098	32.6707	41.7459	29.4751	37.5713	25.0475	33.188	18.7856	20.8729	28.9425	16.6983	41.9064	26.6954	9.39282	24.5658	19.5371	33.8141	26.1365	17.5333	25.0475	28.1785	19.3224	21.9166	33.6164	24.3108	25.0475	25.0475
HSPA9	319.212	168.465	125.943	265.777	140.352	84.5354	300.004	97.9537	113.888	285.683	236.862	103.53	243.011	80.5099	53.226	137.761	67.0916	45.9204	290.503	116.888	83.8128	166.105	46.9641	50.5767	49.5941	176.585	71.4671	67.6283	148.496	86.6227	60.114	185.508	79.0974	61.8821	144.918	57.802
HSF2	13.6232	19.9976	16.4044	10.1479	15.5467	16.4374	9.62882	26.8366	14.0892	10.8697	9.8012	18.3682	13.6623	16.102	18.7856	21.2904	34.8876	16.6983	11.5051	16.6983	11.5604	12.8533	28.1785	31.7911	27.0513	15.0285	21.6443	20.038	25.0475	21.3948	17.7122	21.1338	21.7518	33.1511	17.8911	24.0841
TEX52	3.29824	6.66587	13.2293	3.74505	4.75039	11.741	3.39841	25.4948	8.21872	4.01705	8.16767	10.019	4.55409	26.8366	18.7856	7.51425	18.7856	16.6983	4.3144	12.5238	4.33515	19.7744	18.7856	20.2307	21.0399	11.2714	15.927	27.5523	25.9421	17.742	13.4183	18.7856	19.7744	15.4705	12.5238	20.2307
BRS3	7.8871	13.3317	15.346	6.40282	6.04595	11.741	8.49602	18.7856	7.04461	6.14373	14.7018	16.6983	10.3732	16.102	18.7856	18.1594	32.2039	33.3967	9.34788	16.6983	33.2361	15.8195	28.1785	27.4559	37.5713	30.057	35.9377	37.5713	16.102	38.0931	32.7407	25.8303	35.5938	39.7813	37.5713	29.8643
FLG	6.30968	6.66587	9.52511	6.0404	9.06893	2.3482	6.98561	21.4693	4.69641	6.38003	6.53413	9.18409	7.96966	10.7346	3.13094	21.9166	26.8366	12.5238	6.83114	8.34917	8.67029	12.8533	18.7856	15.8955	33.0627	11.2714	19.194	22.5428	23.2584	28.1785	15.0285	11.741	13.842	28.731	10.7346	24.0841
ANKRD18A	6.02288	7.87785	5.8209	4.95313	6.04595	4.69641	6.41921	18.7856	8.21872	4.72595	6.53413	12.5238	6.83114	5.36732	3.13094	11.2714	16.102	20.8729	6.29184	8.34917	10.1153	6.92102	9.39282	11.5604	28.5542	30.057	31.8539	30.057	24.153	38.0931	18.2489	30.5267	29.6615	39.7813	30.4148	18.304
CCDC146	11.4721	10.3018	15.8752	8.45656	11.2282	16.4374	9.81762	12.0765	14.0892	13.7052	14.7018	19.2031	17.4574	16.102	12.5238	28.8046	16.102	4.17459	14.5611	33.3967	14.4505	35.5938	28.1785	13.0054	7.51425	22.5428	11.4347	17.5333	21.4693	12.5238	11.8081	11.741	15.8195	15.4705	17.8911	16.3772
ATP8B3	3.72845	8.48384	10.5835	4.83232	9.06893	18.7856	4.53121	20.1275	5.87051	4.48965	8.16767	23.3777	5.43961	5.36732	18.7856	6.88807	10.7346	16.6983	7.01091	20.8729	15.8955	10.8759	18.7856	20.2307	15.0285	26.2999	16.3353	32.5618	14.3129	14.6111	23.0795	7.04461	17.7969	17.6806	26.8366	21.1941
TEX13B	6.16628	11.5138	12.171	6.52363	6.90966	7.04461	8.30722	12.0765	4.69641	5.19854	6.53413	10.019	10.6262	10.7346	15.6547	27.5523	29.5203	20.8729	8.80858	4.17459	4.33515	13.842	18.7856	17.3406	39.0741	37.5713	25.3198	12.5238	20.5747	21.9166	23.0795	25.0475	17.7969	30.941	33.9931	23.1208
OR10A6	5.73607	6.05988	8.46677	5.43636	9.93264	16.4374	5.28641	24.153	5.87051	7.32522	13.0683	14.1936	5.94562	21.4693	12.5238	21.2904	8.05099	12.5238	7.72997	20.8729	15.8955	9.88718	28.1785	23.1208	24.0456	56.3569	25.3198	35.0665	22.3639	27.6566	21.4693	19.5684	29.6615	26.5209	26.8366	25.0475
SYT14	3.87185	4.84791	10.5835	4.22828	8.63707	9.39282	4.72001	21.4693	11.741	2.83557	6.53413	8.34917	3.54207	5.36732	18.7856	12.5238	13.4183	20.8729	4.49417	4.17459	7.22524	12.8533	9.39282	13.0054	4.50855	7.51425	12.2515	20.038	13.4183	14.6111	10.1979	5.47914	9.88718	22.1007	14.3129	9.63366
C2orf73	4.73226	9.08982	8.99594	3.98666	6.90966	16.4374	4.34241	20.1275	3.52231	4.72595	16.3353	7.51425	6.95764	26.8366	15.6547	15.0285	29.5203	25.0475	7.90974	4.17459	14.4505	16.8082	18.7856	23.1208	13.5257	3.75713	16.7437	27.5523	9.8401	19.3075	10.7346	10.1756	33.6164	17.6806	14.3129	20.2307
TEDC1	32.9824	29.0874	24.8711	32.4973	24.6157	18.7856	29.4529	22.8111	15.2633	28.592	44.1054	32.5618	34.9147	21.4693	37.5713	37.5713	37.5713	25.0475	39.5487	62.6188	41.9064	37.5713	56.3569	46.2416	33.0627	26.2999	32.2623	25.0475	33.0985	22.9602	29.5203	29.7439	27.6841	30.941	35.7822	26.0109
CELF6	4.87566	7.87785	14.2877	5.91959	9.50078	14.0892	6.04161	13.4183	11.741	5.67114	8.16767	23.3777	9.36119	5.36732	18.7856	33.188	48.3059	16.6983	7.55021	4.17459	15.8955	16.8082	9.39282	27.4559	19.5371	11.2714	23.2779	17.5333	27.7312	22.9602	29.5203	14.872	23.7292	24.3108	12.5238	31.7911
GLI1	3.29824	23.6335	30.1629	4.22828	23.3201	28.1785	4.90881	30.8621	44.6159	4.96224	8.16767	34.2316	8.34917	32.2039	3.13094	18.1594	37.5713	20.8729	4.67394	12.5238	17.3406	8.89846	18.7856	23.1208	28.5542	7.51425	19.194	12.5238	16.102	21.9166	31.1305	19.5684	19.7744	26.5209	10.7346	24.0841
TNFSF4	5.59267	10.3018	20.6377	5.43636	21.1608	14.0892	2.4544	14.7601	18.7856	7.32522	6.53413	19.2031	4.8071	5.36732	9.39282	15.6547	13.4183	20.8729	4.85371	12.5238	7.22524	11.8646	37.5713	26.0109	19.5371	3.75713	13.0683	30.057	11.6292	17.742	20.9326	7.82735	15.8195	30.941	19.6802	10.597
GPR63	4.58886	11.5138	12.171	4.46989	11.2282	4.69641	6.04161	22.8111	15.2633	7.08892	9.8012	22.5428	7.46365	10.7346	12.5238	13.1499	18.7856	45.9204	4.67394	12.5238	20.2307	11.8646	9.39282	21.6757	15.0285	11.2714	17.5605	20.038	20.5747	15.6547	52.5998	8.61008	11.8646	13.2604	23.2584	31.7911
HOMER3	7.17009	20.6036	24.8711	7.85252	19.8653	30.5267	8.87362	17.4438	22.3079	9.92449	11.4347	33.3967	7.96966	21.4693	12.5238	12.5238	26.8366	12.5238	5.21324	25.0475	18.7856	10.8759	46.9641	28.901	27.0513	18.7856	23.6862	17.5333	13.4183	27.6566	34.8876	7.04461	15.8195	30.941	14.3129	25.0475
AP1S1	98.517	54.5389	30.692	81.5454	36.7076	37.5713	94.589	63.0661	48.1382	97.1182	88.2108	33.3967	78.3051	48.3059	25.0475	29.4308	21.4693	16.6983	100.49	12.5238	40.4614	63.2779	56.3569	36.1262	19.5371	56.3569	21.2359	22.5428	52.7787	29.7439	22.006	61.8361	27.6841	33.1511	57.2515	25.0475
FCGRT	87.6185	106.048	147.11	107.761	126.965	150.285	119.322	61.7242	142.066	106.334	106.18	147.78	86.5278	155.652	78.2735	90.1711	53.6732	29.2221	85.569	75.1425	148.84	99.8605	56.3569	53.4668	61.6169	26.2999	62.0743	57.6093	39.3604	77.7517	44.5488	54.0087	55.3682	53.0418	35.7822	56.8386
MAPRE3	35.707	21.2096	24.342	33.5846	24.1838	18.7856	37.5713	33.5458	21.1338	42.2972	27.7701	35.0665	50.348	26.8366	50.095	30.057	34.8876	12.5238	53.7503	37.5713	15.8955	32.6277	28.1785	33.2361	30.057	45.0855	17.1521	25.0475	40.2549	29.7439	23.6162	23.482	23.7292	39.7813	19.6802	16.3772
ZNF266	19.7894	24.8455	29.6337	23.0743	22.0245	37.5713	19.824	38.9131	28.1785	24.3386	45.7389	29.2221	29.7281	26.8366	34.4403	39.4498	40.2549	29.2221	30.9199	16.6983	37.5713	36.5826	18.7856	34.6812	25.5485	30.057	28.5868	32.5618	28.6257	27.1348	21.4693	28.1785	21.7518	30.941	39.3604	22.1574
B4GALNT2	4.87566	5.45389	8.46677	5.67797	6.47781	16.4374	5.47521	28.1785	9.39282	3.78076	1.63353	16.6983	14.5478	16.102	6.26188	25.6737	21.4693	20.8729	7.90974	12.5238	20.2307	12.8533	9.39282	33.2361	12.0228	11.2714	22.4611	30.057	28.6257	22.9602	24.6897	21.1338	23.7292	33.1511	25.0475	21.1941
RGMB	27.9634	35.7533	26.9878	29.3563	34.5483	32.8749	53.0529	80.5099	44.6159	38.2802	27.7701	20.8729	19.6079	21.4693	12.5238	58.2355	32.2039	29.2221	16.179	12.5238	11.5604	29.6615	37.5713	21.6757	25.5485	26.2999	15.5186	20.038	25.0475	14.6111	23.0795	27.3957	23.7292	30.941	26.8366	22.1574
PHF8	22.9443	23.0276	29.1045	23.4367	24.6157	21.1338	28.5089	32.2039	38.7454	28.8283	26.1365	27.5523	33.3967	16.102	28.1785	47.5903	26.8366	58.4442	33.4366	29.2221	26.0109	60.3118	18.7856	26.0109	39.0741	22.5428	30.2204	30.057	27.7312	25.5693	23.6162	29.7439	27.6841	28.731	37.5713	27.9376
NFIC	64.244	102.412	80.4343	52.4307	107.963	68.0979	58.3393	30.8621	96.2764	60.9647	80.0431	117.723	45.2879	64.4079	87.6663	66.3759	80.5099	33.3967	29.6615	54.2696	67.9173	43.5036	18.7856	60.6921	55.6055	26.2999	57.9904	65.1235	59.9351	63.6624	79.9731	57.1396	67.2328	88.403	60.8297	69.3623
WNT5A	6.59648	29.0874	47.6256	4.46989	53.118	18.7856	5.47521	16.102	59.8792	5.19854	4.9006	63.4537	11.0057	32.2039	31.3094	12.5238	13.4183	20.8729	7.55021	33.3967	49.1317	3.95487	9.39282	17.3406	19.5371	7.51425	10.618	22.5428	12.5238	11.4801	16.6387	4.69641	7.90974	24.3108	5.36732	17.3406
IPO8	44.8848	63.6288	43.3922	52.189	52.6862	37.5713	55.8849	38.9131	25.8303	51.9854	55.5401	49.2601	56.4202	32.2039	50.095	65.1235	40.2549	25.0475	56.9861	33.3967	43.3515	53.3908	18.7856	24.5658	42.0798	60.114	71.4671	42.5808	68.8807	59.4878	56.8936	58.7051	59.3231	55.2519	62.6188	57.802
ACER2	26.6727	16.3617	20.1086	43.3701	12.0919	25.8303	40.0257	26.8366	14.0892	53.1669	24.503	15.0285	24.162	16.102	18.7856	28.8046	29.5203	25.0475	15.4599	4.17459	14.4505	19.7744	37.5713	26.0109	13.5257	7.51425	15.5186	12.5238	17.8911	15.6547	16.102	14.0892	15.8195	8.8403	17.8911	22.1574
DNMT3L	4.30205	10.9078	8.99594	5.55717	8.20522	9.39282	4.53121	26.8366	5.87051	4.72595	8.16767	10.8539	6.19863	16.102	18.7856	14.4023	29.5203	37.5713	5.93231	29.2221	15.8955	11.8646	37.5713	11.5604	15.0285	15.0285	22.0527	27.5523	20.5747	16.6983	22.5428	17.2202	13.842	22.1007	8.94554	16.3772
ASF1A	22.5141	29.0874	22.2253	25.6113	23.752	23.482	24.544	29.5203	25.8303	24.3386	53.9066	20.038	21.6319	16.102	21.9166	26.2999	32.2039	16.6983	23.1899	33.3967	21.6757	20.7631	37.5713	27.4559	18.0342	15.0285	28.5868	30.057	34.8876	29.2221	22.006	23.482	27.6841	17.6806	42.9386	20.2307
NR1H4	5.44927	8.48384	15.8752	6.0404	7.34151	9.39282	12.8384	36.2294	7.04461	17.7223	8.16767	5.0095	22.7705	10.7346	12.5238	15.6547	18.7856	16.6983	33.0771	41.7459	11.5604	16.8082	18.7856	11.5604	24.0456	7.51425	13.885	22.5428	18.7856	17.2202	19.3224	14.0892	13.842	30.941	19.6802	22.1574
OVOL3	3.44164	6.66587	18.5211	3.98666	6.47781	7.04461	5.28641	37.5713	7.04461	6.14373	8.16767	12.5238	9.10819	5.36732	9.39282	18.7856	16.102	16.6983	6.47161	8.34917	17.3406	13.842	28.1785	30.346	18.0342	3.75713	23.6862	22.5428	28.6257	28.7003	47.2325	18.7856	17.7969	22.1007	10.7346	44.3148
ZXDA	4.30205	7.87785	8.46677	5.31555	4.75039	2.3482	7.92962	17.4438	9.39282	6.38003	3.26707	12.5238	7.21065	5.36732	12.5238	10.019	13.4183	29.2221	4.67394	8.34917	8.67029	11.8646	9.39282	18.7856	12.0228	11.2714	12.6599	10.019	26.8366	13.0456	12.3448	11.741	17.7969	26.5209	21.4693	16.3772
UGT2B15	8.1739	9.08982	17.4627	8.69817	8.63707	14.0892	16.8032	26.8366	4.69641	9.92449	8.16767	16.6983	8.98168	10.7346	37.5713	27.5523	24.153	20.8729	7.37044	16.6983	11.5604	17.7969	46.9641	26.0109	28.5542	18.7856	16.7437	30.057	27.7312	22.9602	20.3958	21.9166	27.6841	19.8907	23.2584	19.2673
NFIX	80.1616	86.6563	71.9675	76.4714	72.5514	42.2677	84.9602	55.0151	61.0533	83.8855	78.4096	49.2601	67.9319	48.3059	31.3094	43.207	40.2549	37.5713	76.9402	37.5713	30.346	65.2554	28.1785	26.0109	49.5941	45.0855	25.7282	45.0855	51.8841	36.5276	38.108	47.7468	37.5713	35.3612	26.8366	20.2307
NMT1	55.3531	53.327	42.863	56.2965	50.095	54.0087	47.9553	32.2039	38.7454	49.8587	44.1054	46.7554	34.6617	59.0406	43.8332	30.057	26.8366	25.0475	37.5713	29.2221	49.1317	31.639	18.7856	31.7911	25.5485	41.3284	30.2204	30.057	21.4693	30.7876	32.7407	40.7022	35.5938	17.6806	26.8366	38.5346
ZNF746	23.5179	23.0276	25.4003	19.3293	21.1608	25.8303	20.3904	24.153	21.1338	18.4312	24.503	25.0475	22.2645	21.4693	25.0475	31.9356	34.8876	37.5713	19.5946	4.17459	27.4559	23.7292	18.7856	34.6812	22.5428	26.2999	21.6443	25.0475	25.9421	25.0475	26.2999	27.3957	9.88718	28.731	21.4693	11.5604
SDS	9.17772	17.5737	36.5129	9.66464	19.0016	25.8303	9.25122	24.153	23.482	8.27041	8.16767	38.4062	13.6623	32.2039	25.0475	23.169	37.5713	37.5713	11.3253	12.5238	15.8955	25.7067	9.39282	28.901	22.5428	18.7856	47.3725	42.5808	29.5203	52.7041	128.816	23.482	45.481	33.1511	42.9386	56.8386
RPS6KA2	9.17772	16.3617	15.346	11.8392	20.2971	16.4374	12.8384	17.4438	18.7856	9.92449	9.8012	15.8634	9.4877	5.36732	34.4403	23.169	18.7856	37.5713	5.93231	16.6983	13.0054	7.90974	9.39282	18.7856	13.5257	3.75713	14.7018	15.0285	21.4693	18.7856	25.7632	9.39282	11.8646	17.6806	12.5238	20.2307
HLA-DRB1	60.5156	278.149	977.911	137.842	532.044	1063.74	33.4177	40.2549	744.381	23.866	21.2359	533.512	131.31	246.897	494.688	114.592	359.611	379.887	49.9752	242.126	1390.14	80.0861	159.678	297.68	210.399	112.714	446.771	145.276	118.976	555.742	113.251	91.58	326.277	185.646	78.7208	240.841
ROGDI	21.0801	24.8455	37.0421	22.1079	34.9802	32.8749	27.3761	28.1785	66.9238	26.7016	26.1365	34.2316	31.4991	48.3059	62.6188	64.4974	72.4589	75.1425	24.4483	29.2221	62.1371	49.4359	18.7856	88.148	48.0912	41.3284	93.9282	45.0855	25.9421	62.6188	432.606	90.7972	63.2779	44.2015	50.095	245.658
CRYBG2	26.0991	12.1198	5.8209	26.9402	13.3875	14.0892	17.936	26.8366	8.21872	18.6675	6.53413	8.34917	13.6623	16.102	9.39282	14.4023	18.7856	16.6983	16.7183	33.3967	17.3406	25.7067	9.39282	18.7856	18.0342	26.2999	22.0527	25.0475	34.8876	13.5674	19.8591	26.613	19.7744	22.1007	28.6257	13.4871
RRP1B	40.2959	34.5413	17.9919	31.6517	25.4794	11.741	27.7537	16.102	23.482	26.7016	42.4719	20.8729	25.174	37.5713	15.6547	26.2999	32.2039	25.0475	26.4257	12.5238	26.0109	16.8082	9.39282	10.1153	18.0342	41.3284	17.1521	30.057	29.5203	28.7003	23.0795	22.6993	31.639	24.3108	26.8366	21.1941
PDF	25.2387	21.2096	17.9919	19.8125	15.9786	14.0892	17.936	26.8366	16.4374	16.3045	29.4036	16.6983	20.2404	10.7346	34.4403	30.6832	13.4183	8.34917	20.1339	37.5713	21.6757	32.6277	28.1785	27.4559	16.5314	11.2714	35.9377	42.5808	29.5203	27.1348	100.906	35.2231	25.7067	44.2015	26.8366	65.5089
ILF2	84.3203	68.4767	52.9173	70.6727	55.7091	46.9641	69.6673	52.3314	55.1828	68.0536	58.8072	65.9585	57.8117	42.9386	37.5713	38.8236	26.8366	12.5238	56.9861	37.5713	39.0163	32.6277	37.5713	33.2361	57.1083	48.8427	33.8958	60.114	52.7787	45.9204	38.108	72.0116	47.4584	28.731	50.095	37.5713
RPS21	856.539	424.798	304.804	742.848	393.851	218.383	817.883	233.479	286.481	798.449	498.228	249.64	470.21	177.122	197.249	469.641	128.816	129.412	492.921	250.475	216.757	537.862	93.9282	121.384	273.519	507.212	257.69	162.809	628.872	291.699	205.569	982.332	292.66	163.546	704.909	203.27
ITGA3	90.9167	42.4192	34.9254	101.116	34.5483	32.8749	70.6113	24.153	28.1785	76.0877	40.8383	27.5523	73.245	42.9386	53.226	45.7117	42.9386	20.8729	95.636	70.968	31.7911	56.3569	37.5713	39.0163	36.0684	93.9282	35.121	32.5618	59.0406	30.7876	43.4753	39.1367	47.4584	44.2015	50.095	26.9742
INTS9	16.4912	13.9377	21.1669	14.3761	20.2971	18.7856	14.9152	34.8876	19.9597	17.7223	17.9689	15.8634	16.5718	21.4693	12.5238	16.2809	21.4693	12.5238	17.6172	25.0475	13.0054	20.7631	37.5713	17.3406	22.5428	7.51425	20.4192	47.5903	19.6802	26.613	18.7856	24.2648	17.7969	24.3108	26.8366	26.9742
SPEN	45.7452	43.0252	43.3922	40.3499	40.5942	39.9195	40.0257	44.2804	41.0936	40.4068	50.6395	40.9109	36.0532	48.3059	40.7022	40.7022	29.5203	50.095	37.2117	45.9204	39.0163	53.3908	28.1785	28.901	40.577	37.5713	32.2623	17.5333	30.4148	28.7003	23.6162	32.8749	43.5036	35.3612	25.0475	33.7178
MARVELD2	48.9	26.0575	17.9919	50.4977	17.2741	16.4374	49.2769	29.5203	11.741	45.3691	39.2048	17.5333	46.4265	21.4693	21.9166	34.4403	24.153	20.8729	54.8289	45.9204	11.5604	34.6051	9.39282	27.4559	46.5884	45.0855	34.7126	20.038	47.4114	35.484	21.4693	40.7022	27.6841	35.3612	37.5713	30.8277
FOXD4L5	20.0763	39.3892	43.9213	23.3159	36.2757	77.4908	20.9568	36.2294	54.0087	25.9927	35.9377	60.949	33.2702	48.3059	112.714	113.34	75.1425	137.761	27.5043	41.7459	72.2524	65.2554	56.3569	153.175	34.5656	30.057	70.2419	62.6188	48.3059	87.1445	41.3284	91.58	100.849	41.9914	60.8297	70.3257
UBTD1	7.45689	24.8455	35.4546	7.12767	33.6846	21.1338	8.30722	26.8366	32.8749	6.38003	14.7018	25.8824	10.6262	37.5713	28.1785	26.9261	37.5713	33.3967	8.08951	37.5713	24.5658	14.8308	28.1785	31.7911	28.5542	15.0285	21.2359	45.0855	19.6802	31.8312	42.4019	12.5238	25.7067	33.1511	23.2584	25.0475
RNF7	31.6918	29.6934	23.8128	33.4638	28.9342	18.7856	41.7249	37.5713	34.049	34.4994	27.7701	29.2221	26.5655	21.4693	9.39282	17.5333	18.7856	8.34917	31.4592	12.5238	24.5658	22.7405	9.39282	11.5604	25.5485	18.7856	20.8276	22.5428	25.0475	24.5257	23.0795	31.3094	17.7969	24.3108	17.8911	25.0475
KLF10	28.9672	44.2371	37.5713	24.6448	28.5023	28.1785	14.9152	18.7856	17.6115	15.3593	13.0683	27.5523	28.8426	42.9386	21.9166	23.169	13.4183	33.3967	22.4709	29.2221	33.2361	22.7405	9.39282	21.6757	42.0798	18.7856	38.7964	37.5713	42.044	28.1785	34.3509	29.7439	25.7067	41.9914	28.6257	38.5346
OR4K14	5.01906	8.48384	7.93759	6.52363	6.04595	11.741	3.20961	28.1785	9.39282	5.67114	11.4347	13.3587	6.19863	5.36732	25.0475	21.9166	26.8366	12.5238	6.65137	12.5238	7.22524	21.7518	28.1785	27.4559	19.5371	18.7856	15.5186	32.5618	20.5747	15.6547	20.3958	16.4374	13.842	19.8907	10.7346	16.3772
CASR	5.44927	7.87785	8.99594	5.31555	10.3645	7.04461	5.85281	16.102	10.5669	7.79781	11.4347	14.1936	8.22267	10.7346	12.5238	15.0285	37.5713	33.3967	6.29184	16.6983	13.0054	10.8759	37.5713	21.6757	16.5314	7.51425	13.4767	15.0285	15.2074	7.30553	15.0285	11.741	13.842	24.3108	10.7346	17.3406
STON2	6.30968	8.48384	11.1126	6.52363	14.2512	25.8303	11.7056	16.102	12.9151	12.2875	9.8012	13.3587	17.8369	26.8366	15.6547	17.5333	13.4183	12.5238	16.5386	25.0475	15.8955	18.7856	18.7856	27.4559	22.5428	11.2714	23.2779	17.5333	22.3639	17.2202	17.1754	11.741	17.7969	19.8907	16.102	25.0475
SPATA48	6.02288	12.1198	6.87925	6.16121	6.04595	7.04461	6.60801	22.8111	11.741	8.03411	4.9006	13.3587	8.98168	5.36732	6.26188	15.6547	18.7856	25.0475	6.65137	8.34917	14.4505	14.8308	18.7856	21.6757	24.0456	26.2999	17.9689	7.51425	21.4693	20.8729	16.6387	12.5238	17.7969	17.6806	21.4693	14.4505
BNC2	5.01906	21.8156	30.692	4.83232	37.5713	21.1338	9.25122	32.2039	37.5713	4.96224	4.9006	45.0855	7.21065	26.8366	3.13094	18.7856	34.8876	33.3967	7.01091	4.17459	13.0054	7.90974	18.7856	41.9064	33.0627	3.75713	21.6443	35.0665	16.102	22.4384	30.5938	12.5238	21.7518	33.1511	17.8911	24.0841
PSMA8	3.15484	9.08982	10.0543	3.26181	8.20522	9.39282	4.53121	21.4693	4.69641	3.78076	4.9006	9.18409	6.32513	10.7346	6.26188	13.7761	18.7856	4.17459	4.3144	12.5238	7.22524	7.90974	9.39282	10.1153	34.5656	37.5713	30.6288	22.5428	33.0985	20.8729	17.7122	26.613	21.7518	30.941	23.2584	30.8277
TSHR	4.73226	6.05988	7.40842	4.83232	9.06893	11.741	3.58721	28.1785	9.39282	3.54446	9.8012	13.3587	5.31311	26.8366	15.6547	16.9071	16.102	29.2221	4.67394	8.34917	11.5604	9.88718	46.9641	39.0163	21.0399	15.0285	24.0946	40.076	17.8911	20.3511	13.955	15.6547	21.7518	13.2604	17.8911	26.0109
UXS1	36.1373	23.6335	38.6296	37.8129	31.9572	32.8749	38.5153	38.9131	30.5267	32.8453	24.503	26.7173	30.7401	10.7346	25.0475	27.5523	32.2039	62.6188	29.4818	25.0475	30.346	23.7292	9.39282	26.0109	24.0456	22.5428	25.3198	37.5713	34.8876	29.2221	34.8876	20.3511	29.6615	35.3612	17.8911	30.8277
ZKSCAN5	8.46071	13.9377	11.6418	7.73171	12.0919	4.69641	9.62882	17.4438	5.87051	8.743	14.7018	13.3587	9.8672	26.8366	18.7856	24.4213	21.4693	20.8729	12.2241	16.6983	11.5604	18.7856	28.1785	21.6757	21.0399	18.7856	18.7856	30.057	16.9965	13.5674	13.955	24.2648	37.5713	11.0504	14.3129	19.2673
SGCA	8.1739	20.6036	20.1086	12.564	14.683	39.9195	10.0064	9.39282	23.482	10.8697	19.6024	25.8824	16.4453	26.8366	59.4878	31.3094	50.9896	50.095	10.9658	20.8729	34.6812	29.6615	46.9641	78.0326	33.0627	30.057	60.4407	37.5713	31.3094	42.2677	287.152	46.9641	37.5713	46.4116	41.1495	139.688
KCTD13	37.4279	40.6012	48.6839	37.2088	46.2083	35.2231	32.6625	37.5713	39.9195	32.3727	55.5401	51.7649	38.4568	53.6732	59.4878	40.7022	34.8876	50.095	36.6724	50.095	31.7911	43.5036	18.7856	39.0163	33.0627	48.8427	31.0371	32.5618	38.4658	30.2657	30.057	29.7439	29.6615	6.63022	33.9931	29.8643
NEK2	37.4279	29.0874	22.7544	28.3899	19.4334	23.482	26.4321	44.2804	24.6561	30.9549	52.2731	19.2031	19.1019	26.8366	12.5238	22.5428	21.4693	29.2221	14.0218	29.2221	14.4505	21.7518	9.39282	28.901	21.0399	22.5428	32.6707	22.5428	35.7822	29.7439	18.7856	36.7885	21.7518	26.5209	28.6257	27.9376
PCNA	202.627	123.622	73.555	169.131	101.486	35.2231	146.887	91.2445	92.7541	126.183	124.149	55.1045	91.3349	26.8366	31.3094	38.8236	42.9386	29.2221	81.2546	62.6188	47.6866	74.1538	56.3569	46.2416	34.5656	52.5998	33.4874	57.6093	104.663	38.6149	36.4978	103.321	29.6615	41.9914	84.0881	29.8643
TBC1D13	19.3592	35.1473	46.038	21.8662	32.389	63.4015	21.9008	21.4693	28.1785	20.0853	16.3353	36.7364	26.9451	21.4693	50.095	46.9641	40.2549	62.6188	27.5043	33.3967	43.3515	37.5713	28.1785	47.6866	31.5599	33.8141	58.3988	42.5808	45.6223	79.3171	154.042	51.6605	65.2554	48.6216	59.0406	79.9594
GJB3	28.3936	16.9677	7.40842	24.4032	9.50078	16.4374	13.216	18.7856	5.87051	14.4141	14.7018	15.8634	17.7104	5.36732	18.7856	18.1594	24.153	33.3967	28.0436	33.3967	11.5604	23.7292	28.1785	8.67029	10.52	30.057	13.4767	27.5523	17.8911	14.0892	32.2039	19.5684	25.7067	17.6806	21.4693	29.8643
UBE2V1	114.148	98.7761	95.2511	108.727	104.94	82.1872	115.168	46.9641	99.7987	101.608	93.1114	109.374	102.214	107.346	87.6663	90.7972	85.8772	79.3171	106.961	75.1425	98.2633	92.9395	46.9641	62.1371	72.1368	78.8997	81.2683	57.6093	65.3025	72.5334	63.8712	93.1454	100.849	64.0922	73.3534	46.2416
C1orf94	4.44546	4.84791	6.87925	3.98666	6.04595	9.39282	7.74082	16.102	7.04461	5.67114	1.63353	8.34917	5.56611	10.7346	21.9166	14.4023	34.8876	12.5238	5.39301	4.17459	11.5604	8.89846	18.7856	24.5658	13.5257	11.2714	17.1521	17.5333	18.7856	14.0892	17.7122	16.4374	21.7518	19.8907	21.4693	17.3406
JAM3	3.87185	21.8156	26.4586	4.95313	26.3431	21.1338	3.96481	22.8111	28.1785	6.14373	9.8012	35.9014	8.60218	32.2039	28.1785	16.2809	37.5713	12.5238	4.85371	16.6983	23.1208	11.8646	37.5713	36.1262	27.0513	15.0285	22.0527	27.5523	22.3639	23.482	39.1815	18.0029	43.5036	26.5209	16.102	20.2307
MMP15	109.272	35.7533	25.4003	116.096	34.5483	25.8303	104.029	55.0151	27.0044	100.426	50.6395	34.2316	98.5455	48.3059	37.5713	41.3284	18.7856	33.3967	104.624	66.7934	24.5658	38.56	9.39282	30.346	16.5314	30.057	13.885	10.019	47.4114	20.3511	24.153	41.4849	31.639	8.8403	25.0475	26.9742
APCDD1	15.4874	32.1174	55.034	15.9466	60.8914	39.9195	9.06242	24.153	83.3613	7.79781	17.9689	79.3171	11.2587	42.9386	43.8332	21.9166	45.6223	29.2221	8.62881	37.5713	52.0218	17.7969	56.3569	23.1208	33.0627	15.0285	36.3461	22.5428	34.8876	29.7439	34.3509	28.9612	41.5261	33.1511	30.4148	29.8643
CSTL1	6.59648	11.5138	11.6418	6.16121	4.75039	9.39282	8.49602	42.9386	5.87051	8.27041	17.9689	20.8729	12.0177	26.8366	6.26188	21.2904	24.153	16.6983	10.9658	12.5238	15.8955	22.7405	37.5713	21.6757	25.5485	26.2999	21.6443	27.5523	29.5203	22.4384	25.2264	17.2202	23.7292	30.941	41.1495	23.1208
RRAS	31.6918	44.2371	35.4546	38.7794	46.2083	32.8749	30.2081	36.2294	43.4418	37.8076	19.6024	37.5713	31.1196	26.8366	46.9641	35.6927	67.0916	37.5713	27.8639	54.2696	43.3515	31.639	46.9641	47.6866	43.5827	45.0855	40.43	37.5713	30.4148	41.224	88.0241	41.4849	41.5261	50.8317	35.7822	51.0584
ENTR1	45.6018	43.6312	37.0421	39.8666	43.1854	30.5267	43.6129	28.1785	39.9195	38.7528	52.2731	34.2316	36.1797	32.2039	34.4403	37.5713	32.2039	37.5713	37.032	37.5713	41.9064	42.5149	9.39282	37.5713	15.0285	30.057	24.503	12.5238	29.5203	24.0039	17.1754	26.613	31.639	22.1007	26.8366	20.2307
SFXN5	15.0572	16.9677	21.6961	16.4299	16.4104	25.8303	21.9008	24.153	19.9597	24.3386	19.6024	21.7078	20.3669	5.36732	34.4403	23.169	34.8876	25.0475	22.6506	16.6983	26.0109	21.7518	37.5713	28.901	19.5371	41.3284	25.7282	27.5523	21.4693	29.2221	24.6897	16.4374	9.88718	24.3108	19.6802	16.3772
SLC38A1	133.794	80.5964	49.2131	122.862	46.6402	39.9195	134.237	52.3314	54.0087	124.292	106.18	37.5713	127.641	53.6732	46.9641	63.245	56.3569	50.095	146.69	87.6663	44.7965	92.9395	46.9641	49.1317	27.0513	48.8427	47.7809	52.5998	58.146	42.2677	35.4243	64.967	53.3908	28.731	59.0406	48.1683
ICE2	25.6689	23.6335	17.9919	26.9402	29.3661	21.1338	30.0193	37.5713	32.8749	30.9549	22.8695	25.0475	29.3486	48.3059	18.7856	28.1785	32.2039	20.8729	25.7067	16.6983	37.5713	29.6615	37.5713	28.901	45.0855	45.0855	43.697	12.5238	43.8332	41.7459	33.8141	41.4849	21.7518	35.3612	33.9931	37.5713
CCDC137	37.2845	34.5413	24.8711	33.7054	32.389	63.4015	30.9633	34.8876	27.0044	33.5542	19.6024	25.0475	31.7522	21.4693	28.1785	41.3284	26.8366	45.9204	34.5152	16.6983	41.9064	32.6277	28.1785	50.5767	186.354	262.999	282.193	182.847	296.097	258.303	286.078	439.897	326.277	298.36	282.679	285.156
MMP24OS	46.6056	47.8731	55.034	46.2694	59.164	30.5267	45.1233	38.9131	42.2677	47.7321	32.6707	45.9204	50.2215	59.0406	43.8332	51.9736	26.8366	12.5238	54.2896	70.968	39.0163	54.3795	37.5713	30.346	39.0741	33.8141	30.6288	35.0665	33.9931	29.2221	48.8427	28.9612	21.7518	22.1007	25.0475	33.7178
CDH15	2.15103	6.66587	8.99594	3.74505	4.31854	4.69641	2.64321	16.102	2.3482	2.59927	6.53413	5.0095	3.66858	16.102	21.9166	10.6452	8.05099	4.17459	4.67394	8.34917	8.67029	9.88718	9.39282	17.3406	21.0399	15.0285	19.194	22.5428	12.5238	12.5238	19.3224	6.26188	15.8195	19.8907	16.102	14.4505
ABCD4	21.2235	18.1796	34.9254	20.2957	22.4564	44.6159	24.7328	28.1785	22.3079	25.9927	40.8383	24.2126	27.9571	48.3059	59.4878	28.1785	29.5203	12.5238	26.246	41.7459	36.1262	29.6615	18.7856	31.7911	15.0285	11.2714	19.194	10.019	13.4183	16.1765	10.1979	12.5238	23.7292	17.6806	16.102	23.1208
EDA	6.45308	7.87785	12.7001	5.43636	8.63707	14.0892	5.66401	26.8366	7.04461	6.14373	9.8012	14.1936	9.99371	26.8366	25.0475	23.169	21.4693	33.3967	6.47161	8.34917	15.8955	17.7969	18.7856	37.5713	18.0342	15.0285	15.927	20.038	21.4693	25.5693	25.7632	16.4374	31.639	15.4705	19.6802	20.2307
CDC27	52.0549	55.1449	56.6215	49.2896	50.9587	75.1425	43.9905	45.6223	68.0979	45.8417	52.2731	59.2791	43.7699	26.8366	31.3094	47.5903	45.6223	25.0475	40.2678	58.4442	63.5822	48.4472	28.1785	31.7911	40.577	26.2999	44.5138	45.0855	43.8332	39.6586	38.108	33.6576	31.639	39.7813	32.2039	41.4247
NOP9	42.8771	35.7533	26.4586	32.2557	30.2298	7.04461	27.3761	41.5968	19.9597	31.6638	27.7701	30.057	44.7819	59.0406	25.0475	29.4308	24.153	16.6983	44.4024	20.8729	28.901	37.5713	18.7856	24.5658	31.5599	7.51425	46.9641	17.5333	48.3059	41.224	30.057	45.3986	17.7969	61.8821	59.0406	40.4614
CCDC172	4.01525	4.84791	8.99594	4.83232	7.77337	9.39282	5.85281	37.5713	9.39282	7.08892	8.16767	9.18409	9.10819	5.36732	18.7856	14.4023	32.2039	8.34917	6.29184	8.34917	5.7802	19.7744	18.7856	34.6812	30.057	22.5428	26.5449	27.5523	31.3094	26.613	21.4693	20.3511	19.7744	17.6806	35.7822	26.9742
RAP2C	36.7109	34.5413	37.0421	39.3834	32.389	42.2677	34.9281	48.3059	25.8303	35.4446	32.6707	28.3872	32.7642	32.2039	40.7022	32.5618	26.8366	16.6983	39.3689	54.2696	21.6757	33.6164	18.7856	24.5658	72.1368	37.5713	48.1892	45.0855	42.9386	37.5713	28.9836	36.0058	29.6615	53.0418	66.197	44.3148
TMPRSS9	8.89091	7.27186	6.35007	6.40282	6.90966	18.7856	7.92962	14.7601	11.741	5.43484	13.0683	10.019	9.23469	5.36732	3.13094	19.4118	21.4693	12.5238	7.37044	29.2221	13.0054	14.8308	9.39282	23.1208	28.5542	22.5428	19.6024	15.0285	16.102	19.8293	22.006	18.7856	21.7518	30.941	23.2584	35.6445
NHS	6.88329	18.1796	15.346	7.12767	12.0919	11.741	6.60801	25.4948	9.39282	8.27041	3.26707	12.5238	6.83114	5.36732	15.6547	15.6547	34.8876	20.8729	8.62881	16.6983	15.8955	21.7518	18.7856	14.4505	28.5542	7.51425	17.1521	25.0475	13.4183	11.4801	16.102	9.39282	15.8195	17.6806	14.3129	15.4139
APBA2	5.16246	26.0575	34.9254	6.52363	32.8209	23.482	5.66401	30.8621	25.8303	8.9793	8.16767	33.3967	6.95764	26.8366	40.7022	14.4023	29.5203	29.2221	7.72997	16.6983	36.1262	9.88718	18.7856	17.3406	25.5485	18.7856	24.9114	27.5523	16.9965	19.8293	26.2999	12.5238	17.7969	26.5209	12.5238	20.2307
CCDC167	15.4874	12.7258	13.2293	12.9265	16.8423	9.39282	12.8384	22.8111	16.4374	11.3423	9.8012	14.1936	14.2948	10.7346	21.9166	22.5428	32.2039	41.7459	12.4039	33.3967	13.0054	17.7969	9.39282	20.2307	25.5485	18.7856	33.8958	17.5333	23.2584	22.4384	47.2325	14.0892	25.7067	28.731	23.2584	40.4614
POLR2I	63.527	47.2671	25.4003	51.2226	44.4809	28.1785	49.4657	38.9131	35.2231	47.0232	53.9066	35.0665	48.4505	21.4693	53.226	40.7022	29.5203	29.2221	59.1433	37.5713	41.9064	49.4359	28.1785	36.1262	36.0684	41.3284	28.1785	32.5618	48.3059	24.0039	25.7632	48.5296	37.5713	44.2015	73.3534	26.0109
NDUFB3	140.677	81.8084	66.1466	111.868	54.8454	68.0979	119.511	60.3824	55.1828	105.389	68.6084	55.9395	139.279	48.3059	37.5713	67.6283	40.2549	29.2221	168.262	62.6188	60.6921	109.748	37.5713	39.0163	78.1482	82.6568	52.6815	52.5998	69.7752	66.7934	52.063	84.5354	73.1651	46.4116	85.8772	46.2416
NCOR1	94.3584	82.4144	64.5591	110.418	70.3922	77.4908	102.707	67.0916	103.321	105.861	120.881	88.5012	99.431	118.081	68.8807	90.7972	26.8366	58.4442	89.7037	70.968	65.0272	91.9507	46.9641	52.0218	39.0741	56.3569	39.6132	37.5713	50.9896	42.2677	27.9101	67.3152	61.3005	30.941	50.095	37.5713
ZNF491	4.30205	4.24192	10.5835	5.43636	10.7963	23.482	5.28641	29.5203	10.5669	4.25335	8.16767	16.6983	8.09617	5.36732	18.7856	13.1499	32.2039	12.5238	7.19067	16.6983	13.0054	17.7969	9.39282	24.5658	22.5428	7.51425	20.8276	32.5618	24.153	18.7856	50.9896	9.39282	7.90974	26.5209	14.3129	29.8643
CLCN2	20.5065	14.5437	19.0502	20.5374	13.8193	16.4374	22.4672	26.8366	10.5669	22.4482	16.3353	11.6888	20.1139	21.4693	25.0475	20.038	24.153	29.2221	22.6506	12.5238	23.1208	23.7292	37.5713	24.5658	27.0513	26.2999	24.503	37.5713	23.2584	23.482	34.3509	28.1785	15.8195	33.1511	28.6257	26.0109
RGS6	5.44927	12.1198	13.7585	6.76525	9.50078	11.741	6.23041	26.8366	11.741	9.68819	17.9689	14.1936	10.4997	10.7346	21.9166	28.1785	26.8366	37.5713	10.0669	12.5238	21.6757	12.8533	28.1785	33.2361	16.5314	11.2714	26.9533	42.5808	20.5747	20.8729	36.4978	17.2202	17.7969	19.8907	23.2584	32.7544
ADAM30	4.87566	8.48384	8.99594	4.95313	8.63707	18.7856	4.15361	34.8876	5.87051	4.96224	11.4347	11.6888	7.59016	10.7346	6.26188	16.9071	16.102	50.095	5.75254	4.17459	13.0054	11.8646	37.5713	30.346	21.0399	18.7856	15.927	22.5428	18.7856	17.2202	19.8591	8.61008	19.7744	13.2604	16.102	12.5238
UBE2N	83.7467	52.721	48.6839	72.1223	50.095	46.9641	61.1713	75.1425	42.2677	71.8344	65.3413	52.5998	46.553	21.4693	31.3094	52.5998	45.6223	37.5713	53.5705	66.7934	28.901	55.3682	75.1425	47.6866	33.0627	52.5998	34.7126	20.038	49.2005	45.9204	40.2549	55.5742	27.6841	33.1511	35.7822	24.0841
ABCC1	22.3707	20.6036	35.4546	25.0072	25.0475	30.5267	25.488	37.5713	27.0044	20.7942	35.9377	33.3967	25.427	21.4693	37.5713	32.5618	34.8876	37.5713	18.1565	12.5238	40.4614	28.6728	37.5713	39.0163	34.5656	45.0855	42.4719	67.6283	50.9896	52.1823	37.5713	31.3094	45.481	46.4116	59.0406	31.7911
HOXC12	5.16246	5.45389	8.99594	5.91959	5.6141	14.0892	6.23041	10.7346	5.87051	4.72595	6.53413	12.5238	7.21065	26.8366	9.39282	16.2809	18.7856	45.9204	6.29184	16.6983	5.7802	15.8195	9.39282	23.1208	48.0912	37.5713	45.3306	37.5713	46.5168	46.4423	34.8876	46.1814	41.5261	39.7813	55.4624	57.802
SSTR3	4.87566	8.48384	15.8752	4.83232	3.45483	21.1338	7.36321	33.5458	10.5669	5.90743	4.9006	12.5238	8.09617	10.7346	40.7022	15.6547	13.4183	20.8729	7.90974	12.5238	13.0054	11.8646	18.7856	46.2416	24.0456	11.2714	20.0108	20.038	28.6257	22.9602	34.3509	20.3511	29.6615	35.3612	25.0475	25.0475
CFAP157	4.30205	9.69581	10.0543	6.0404	4.75039	14.0892	9.06242	14.7601	11.741	7.32522	4.9006	6.67934	10.2467	26.8366	12.5238	20.038	29.5203	8.34917	8.62881	4.17459	7.22524	26.6954	18.7856	15.8955	18.0342	26.2999	20.0108	20.038	16.9965	16.1765	19.8591	13.3065	13.842	17.6806	16.102	9.63366
CUL7	15.7742	18.7856	32.2795	15.8258	20.729	16.4374	11.8944	37.5713	30.5267	13.7052	14.7018	18.3682	19.4814	42.9386	25.0475	22.5428	10.7346	12.5238	14.9206	16.6983	33.2361	10.8759	9.39282	31.7911	18.0342	18.7856	22.8695	15.0285	18.7856	18.7856	19.3224	15.6547	15.8195	22.1007	21.4693	25.0475
NRSN1	4.01525	6.66587	12.171	4.34909	3.45483	14.0892	5.66401	8.05099	7.04461	3.54446	11.4347	19.2031	6.19863	5.36732	6.26188	20.6642	32.2039	16.6983	4.85371	25.0475	2.8901	12.8533	9.39282	14.4505	13.5257	33.8141	19.194	12.5238	26.8366	20.8729	16.6387	22.6993	29.6615	26.5209	19.6802	17.3406
ZCCHC8	24.0915	26.6635	25.4003	25.2489	31.0935	21.1338	28.3201	20.1275	30.5267	28.1194	22.8695	27.5523	25.427	32.2039	40.7022	46.9641	18.7856	37.5713	29.8413	12.5238	37.5713	34.6051	18.7856	41.9064	34.5656	22.5428	33.0791	37.5713	24.153	23.482	16.6387	24.2648	29.6615	44.2015	21.4693	21.1941
NSMF	61.8062	41.2072	27.517	64.6323	33.6846	23.482	49.2769	40.2549	32.8749	52.2217	35.9377	34.2316	63.3778	21.4693	34.4403	69.5069	18.7856	37.5713	92.2204	108.539	33.2361	56.3569	28.1785	30.346	16.5314	60.114	21.6443	20.038	47.4114	17.2202	68.165	41.4849	11.8646	15.4705	44.7277	47.2049
RUNX2	6.16628	26.6635	38.1004	7.49009	28.0705	37.5713	6.23041	26.8366	36.3972	4.48965	11.4347	50.095	11.1322	32.2039	50.095	16.9071	24.153	37.5713	12.4039	12.5238	37.5713	18.7856	18.7856	33.2361	52.5998	18.7856	33.8958	50.095	36.6767	48.5296	39.1815	18.7856	47.4584	53.0418	33.9931	34.6812
IL12RB2	4.44546	9.08982	6.87925	5.31555	6.90966	14.0892	5.09761	24.153	10.5669	4.72595	13.0683	15.0285	4.8071	5.36732	9.39282	13.1499	13.4183	20.8729	7.01091	20.8729	15.8955	11.8646	37.5713	27.4559	22.5428	7.51425	10.2096	25.0475	21.4693	13.5674	14.4918	10.9583	11.8646	19.8907	16.102	17.3406
TEFM	12.476	18.1796	15.8752	18.0004	13.8193	25.8303	16.048	16.102	22.3079	19.1401	17.9689	15.0285	23.403	16.102	21.9166	20.038	24.153	25.0475	16.5386	25.0475	21.6757	21.7518	9.39282	30.346	15.0285	7.51425	11.8431	5.0095	19.6802	15.1329	12.3448	14.872	17.7969	13.2604	14.3129	13.4871
PARG	19.2158	21.2096	17.9919	19.9333	15.9786	9.39282	21.1456	38.9131	16.4374	15.8319	17.9689	15.0285	16.8248	16.102	3.13094	13.7761	24.153	12.5238	16.7183	12.5238	15.8955	16.8082	28.1785	15.8955	22.5428	26.2999	21.2359	25.0475	27.7312	25.0475	23.0795	26.613	21.7518	24.3108	23.2584	20.2307
TNNI3K	6.45308	7.87785	10.0543	7.00686	9.06893	7.04461	6.23041	16.102	11.741	5.43484	1.63353	8.34917	8.72868	5.36732	6.26188	23.7951	34.8876	25.0475	5.75254	25.0475	18.7856	13.842	28.1785	26.0109	25.5485	11.2714	35.121	20.038	17.8911	32.8749	25.2264	24.2648	29.6615	26.5209	30.4148	31.7911
PLIN3	89.0525	80.5964	61.9132	96.4047	81.1885	56.3569	70.0449	32.2039	64.5756	75.6151	53.9066	61.7839	61.9863	64.4079	68.8807	40.076	61.7242	37.5713	63.8172	87.6663	56.3569	56.3569	9.39282	54.9119	66.1254	221.671	64.1162	37.5713	56.3569	53.7478	60.114	47.7468	79.0974	101.663	50.095	51.0584
POLR2M	12.3326	16.3617	12.7001	11.7184	14.683	32.8749	14.16	18.7856	14.0892	17.7223	8.16767	24.2126	17.8369	16.102	12.5238	35.6927	37.5713	50.095	13.6623	29.2221	10.1153	18.7856	46.9641	43.3515	28.5542	18.7856	42.4719	12.5238	19.6802	36.5276	146.528	29.7439	35.5938	39.7813	26.8366	105.007
CALCOCO1	37.2845	46.6611	54.5048	44.5781	55.2773	37.5713	55.1297	32.2039	45.79	57.6565	34.3042	50.095	69.4499	91.2445	53.226	47.5903	29.5203	20.8729	67.7721	83.4917	50.5767	42.5149	18.7856	37.5713	39.0741	15.0285	35.121	15.0285	21.4693	31.8312	28.9836	31.3094	29.6615	28.731	8.94554	28.901
EMILIN3	5.16246	10.3018	15.346	5.07393	7.34151	18.7856	4.53121	40.2549	15.2633	8.27041	19.6024	11.6888	6.57814	10.7346	21.9166	13.7761	40.2549	58.4442	8.26928	8.34917	8.67029	14.8308	37.5713	37.5713	19.5371	7.51425	17.9689	12.5238	24.153	17.2202	23.0795	8.61008	25.7067	19.8907	19.6802	19.2673
SCD5	6.59648	14.5437	18.5211	6.28201	16.8423	39.9195	6.60801	16.102	18.7856	8.03411	17.9689	29.2221	10.8792	26.8366	12.5238	28.1785	26.8366	33.3967	7.19067	8.34917	21.6757	17.7969	18.7856	33.2361	24.0456	30.057	37.9797	37.5713	16.102	32.8749	141.161	32.0921	39.5487	24.3108	30.4148	82.8495
YBEY	15.9176	18.1796	17.4627	16.5507	21.5927	32.8749	19.0688	32.2039	9.39282	20.7942	26.1365	17.5333	20.4934	10.7346	34.4403	25.0475	34.8876	33.3967	21.2125	25.0475	24.5658	27.6841	9.39282	18.7856	25.5485	30.057	22.4611	25.0475	28.6257	16.1765	15.5652	18.7856	21.7518	22.1007	32.2039	20.2307
DCK	64.3874	37.5713	44.9797	56.1757	44.0491	72.7943	63.0593	33.5458	41.0936	57.4202	52.2731	48.4252	49.4625	21.4693	18.7856	27.5523	21.4693	4.17459	43.6833	33.3967	36.1262	36.5826	9.39282	26.0109	18.0342	33.8141	31.4455	20.038	32.2039	34.4403	28.4468	37.5713	33.6164	35.3612	23.2584	22.1574
BICDL1	44.598	10.9078	22.2253	43.2492	20.2971	32.8749	31.7185	36.2294	11.741	24.1023	26.1365	15.0285	25.174	37.5713	31.3094	18.1594	13.4183	37.5713	29.8413	29.2221	21.6757	27.6841	28.1785	30.346	21.0399	30.057	23.6862	27.5523	30.4148	21.3948	18.2489	16.4374	9.88718	22.1007	16.102	14.4505
CLK3	33.4126	32.1174	31.2212	38.0545	28.0705	32.8749	37.5713	36.2294	31.7008	42.0609	39.2048	37.5713	43.0109	26.8366	25.0475	40.076	34.8876	25.0475	40.9868	37.5713	26.0109	36.5826	9.39282	33.2361	31.5599	30.057	25.7282	35.0665	44.7277	27.1348	20.9326	28.1785	25.7067	39.7813	33.9931	23.1208
SLIT2	6.02288	18.7856	16.4044	4.5907	18.1379	28.1785	5.85281	26.8366	22.3079	7.56151	6.53413	18.3682	8.60218	10.7346	37.5713	15.6547	45.6223	16.6983	6.29184	8.34917	15.8955	14.8308	56.3569	23.1208	24.0456	7.51425	23.2779	27.5523	21.4693	37.5713	30.057	14.0892	23.7292	28.731	8.94554	30.8277
CSH2	8.74751	16.9677	15.8752	11.2351	20.729	30.5267	11.7056	14.7601	25.8303	9.92449	17.9689	16.6983	17.0779	21.4693	43.8332	35.6927	59.0406	83.4917	9.88718	20.8729	34.6812	22.7405	9.39282	52.0218	34.5656	11.2714	40.0216	17.5333	30.4148	31.3094	22.006	21.9166	29.6615	19.8907	10.7346	29.8643
PHF6	22.9443	23.6335	21.6961	21.1414	22.8882	16.4374	26.0545	21.4693	18.7856	28.8283	31.0371	18.3682	23.403	26.8366	12.5238	26.2999	34.8876	12.5238	21.0327	16.6983	20.2307	23.7292	28.1785	17.3406	54.1026	26.2999	46.1473	15.0285	22.3639	34.4403	206.642	41.4849	45.481	41.9914	42.9386	87.6663
[truncated: 17,319 more rows]

## Sheet: 10% Keep target
TargetName	FF | 001 | PanCK+	FF | 001 | CD45+	FF | 001 | PanCK-_CD45-	FF | 002 | PanCK+	FF | 002 | CD45+	FF | 002 | PanCK-_CD45-	FF | 003 | PanCK+	FF | 003 | CD45+	FF | 003 | PanCK-_CD45-	FF | 004 | PanCK+	FF | 004 | CD45+	FF | 004 | PanCK-_CD45-	SF | 005 | PanCK+	SF | 005 | CD45+	SF | 005 | PanCK-_CD45-	SF | 006 | PanCK+	SF | 006 | CD45+	SF | 006 | PanCK-_CD45-	SF | 007 | PanCK+	SF | 007 | CD45+	SF | 007 | PanCK-_CD45-	SF | 008 | PanCK+	SF | 008 | CD45+	SF | 008 | PanCK-_CD45-	FFPE | 001 | CD45+	FFPE | 001 | PanCK+	FFPE | 001 | PanCK-_CD45-	FFPE | 002 | CD45+	FFPE | 002 | PanCK+	FFPE | 002 | PanCK-_CD45-	FFPE | 003 | CD45+	FFPE | 003 | PanCK+	FFPE | 003 | PanCK-_CD45-	FFPE | 004 | CD45+	FFPE | 004 | PanCK+	FFPE | 004 | PanCK-_CD45-
[truncated: 13,101 more rows]

[truncated: 1 more sheets: TMM count]
