# Supplementary material for: Comparative spatial whole transcriptome analysis of matched frozen and formalin-fixed paraffin-embedded colorectal cancer tissues
Source: Biochem Biophys Rep. 2025 Dec 16;45:102413. doi: 10.1016/j.bbrep.2025.102413 (PMC12808533; doi:10.1016/j.bbrep.2025.102413)
Supplement: Multimedia component 2 [file mmc2.zip]

Archive with 20 entries (19 files):
- supplementary file 2/
- __MACOSX/._supplementary file 2
- supplementary file 2/Gene_ontology.r
- __MACOSX/supplementary file 2/._Gene_ontology.r
- supplementary file 2/._Gene_ontology.r
- supplementary file 2/RNA_FFPE.r
- __MACOSX/supplementary file 2/._RNA_FFPE.r
- supplementary file 2/._RNA_FFPE.r
- supplementary file 2/TMM normalized.R
- __MACOSX/supplementary file 2/._TMM normalized.R
- supplementary file 2/._TMM normalized.R
- supplementary file 2/RNA_FF.r
- __MACOSX/supplementary file 2/._RNA_FF.r
- supplementary file 2/._RNA_FF.r
- supplementary file 2/Pair.r
- __MACOSX/supplementary file 2/._Pair.r
- supplementary file 2/._Pair.r
- supplementary file 2/RNA_SF.r
- __MACOSX/supplementary file 2/._RNA_SF.r
- supplementary file 2/._RNA_SF.r
