# Supplementary material for: Comparative spatial whole transcriptome analysis of matched frozen and formalin-fixed paraffin-embedded colorectal cancer tissues
Source: Biochem Biophys Rep. 2025 Dec 16;45:102413. doi: 10.1016/j.bbrep.2025.102413 (PMC12808533; doi:10.1016/j.bbrep.2025.102413)
Supplement: Multimedia component 2 [file mmc2.zip › supplementary file 2/Gene_ontology.r]

library(ggplot2)
library(dplyr)
library(tidyr)
library(clusterProfiler)
library(org.Hs.eg.db)  # for human; use org.Mm.eg.db for mouse
library(tidyverse)
library(UpSetR)

setwd("/home/tantip/Desktop/Project/2024/NanoString_Khim/Si-lol/")


gene_df <- bitr(rownames(resPanCK_FFPE_up),
                fromType = "SYMBOL",
                toType = "ENTREZID",
                OrgDb = org.Hs.eg.db)

# Perform GO enrichment
ego <- enrichGO(gene         = gene_df$ENTREZID,
                OrgDb        = org.Hs.eg.db,
                keyType      = "ENTREZID",
                ont          = "BP", # or "MF", "CC"
                pAdjustMethod = "BH",
                pvalueCutoff  = 0.05,
                readable     = TRUE)
ego_df <- ego@result %>%
  arrange(p.adjust) %>%
  slice_head(n = 20) %>%
  mutate(Description = factor(Description, levels = rev(Description))) 
ggplot(ego_df, aes(x = GeneRatio, y = Description)) +
  geom_point(aes(size = Count, color = -log10(p.adjust))) +
  theme_minimal() +
  labs(
    title = "GO Enrichment: Biological Process",
    x = "Gene Ratio",
    y = "GO Term",
    color = "-log10(p.adjust)"
  )

# Visualize top terms
dotplot(ego, showCategory = 20)


run_go_enrichment <- function(gene_symbols, ontology = "BP", show_n = 20) {
  # Convert gene symbols to Entrez IDs
  gene_df <- bitr(gene_symbols,
                  fromType = "SYMBOL",
                  toType = "ENTREZID",
                  OrgDb = org.Hs.eg.db)
  
  # Check if conversion succeeded
  if (nrow(gene_df) == 0) {
    stop("No gene symbols could be mapped to Entrez IDs.")
  }
  
  # Run GO enrichment
  ego <- enrichGO(gene         = gene_df$ENTREZID,
                  OrgDb        = org.Hs.eg.db,
                  keyType      = "ENTREZID",
                  ont          = ontology,
                  pAdjustMethod = "BH",
                  pvalueCutoff  = 0.05,
                  readable     = TRUE)
  
  # Plot results
  if (is.null(ego) || nrow(ego) == 0) {
    message("No significant GO terms found.")
    return(NULL)
  } else {
    return(dotplot(ego, showCategory = show_n) + ggtitle(paste("GO Enrichment:", ontology)))
  }
}


run_go_enrichment(rownames(resPanCK_FF_up), ontology = "BP")
run_go_enrichment(rownames(resPanCK_FFPE_up), ontology = "BP")
run_go_enrichment(rownames(resPanCK_FF_up), ontology = "BP")
run_go_enrichment(rownames(resPanCK_FF_up), ontology = "CC")
run_go_enrichment(rownames(resPanCK_FF_up))

run_kegg_enrichment <- function(gene_symbols, organism = "hsa", show_n = 40) {
  # Convert gene symbols to Entrez IDs
  gene_df <- bitr(gene_symbols,
                  fromType = "SYMBOL",
                  toType = "ENTREZID",
                  OrgDb = org.Hs.eg.db)
  
  if (nrow(gene_df) == 0) {
    stop("No gene symbols could be mapped to Entrez IDs.")
  }
  
  # Run KEGG enrichment
  kegg <- enrichKEGG(gene         = gene_df$ENTREZID,
                     organism     = organism,
                     pvalueCutoff = 1
                     )
  
  if (is.null(kegg) || nrow(kegg) == 0) {
    message("No significant KEGG pathways found.")
    return(NULL)
  } else {
    return(dotplot(kegg, showCategory = show_n) + ggtitle("KEGG Pathway Enrichment"))
  }
}
run_kegg_enrichment(rownames(resPanCK_SF_up))
run_kegg_enrichment(rownames(resPanCK_FF_up))
run_kegg_enrichment(rownames(resPanCK_FFPE_up))
common <- intersect(intersect(rownames(resPanCK_SF_up), rownames(resPanCK_FF_up)), rownames(resPanCK_FFPE_up))
run_kegg_enrichment(common)


### compare kegg
genes_A <- rownames(resPanCK_SF_up)
genes_B <- rownames(resPanCK_FF_up)
genes_C <- rownames(resPanCK_FFPE_up)


get_kegg <- function(gene_symbols, name = "List") {
  gene_df <- bitr(gene_symbols,
                  fromType = "SYMBOL",
                  toType = "ENTREZID",
                  OrgDb = org.Hs.eg.db)
  
  ekegg <- enrichKEGG(gene = gene_df$ENTREZID,
                      organism = "hsa",
                      pvalueCutoff = 0.5)
  
  if (!is.null(ekegg)) {
    ekegg@result$list <- name
  }
  return(ekegg)
}
kegg_A <- get_kegg(rownames(resPanCK_SF_up), "SF")
kegg_B <- get_kegg(rownames(resPanCK_FF_up), "FF")
kegg_C <- get_kegg(rownames(resPanCK_FFPE_up), "FFPE")
kegg_intersect <- get_kegg(common,"intersect")

all_kegg <- rbind(
  kegg_A@result,
  kegg_B@result,
  kegg_C@result
)
all_kegg <- rbind(
  kegg_intersect@result
)
ggplot(all_kegg, aes(x = list, y = Description)) +
  geom_point(aes(size = -log10(p.adjust), color = list)) +
  theme_minimal() +
  labs(title = "KEGG Pathway Enrichment Comparison",
       x = "Group",
       y = "KEGG Pathway") +
  theme(axis.text.y = element_text(size = 10))
top_kegg <- all_kegg %>%
  group_by(list) %>%
  slice_max(-log10(p.adjust), n = 60)
#by count
top_kegg <- all_kegg %>%
  group_by(list) %>%
  slice_max(Count, n = 15)
ggplot(top_kegg, aes(x = list, y = Description)) +
  geom_point(aes(size =Count, color = list)) +
  theme_minimal() +
  labs(
    title = "KEGG Pathway Enrichment Comparison Top 20",
    x = "Method",
    y = "KEGG Pathway",
    size = "log10 p"
  ) +
  theme(
    axis.text.y = element_text(size = 8),
    plot.title = element_text(hjust = 0.5)
  )
pK<-ggplot(top_kegg, aes(x = qvalue, y = Description)) +
        geom_point(aes(size =Count, color = category)) +
        theme_minimal() +
        labs(
          title = "KEGG Pathway Enrichment Top Pathways",
          x = "q-value",
          y = "KEGG Pathway",
          size = "Count"
        ) +
        theme(
          axis.text.y = element_text(size = 8),
          plot.title = element_text(hjust = 0.5)
        )
pK
ggsave("kegg.png",pK, width = 10, height = 8, dpi = 600)
##share pathway
path_A <- kegg_A@result$Description
path_B <- kegg_B@result$Description
path_C <- kegg_C@result$Description

all_paths <- list(A = path_A, B = path_B, C = path_C)

path_counts <- table(unlist(all_paths))
shared_2_or_more <- names(path_counts[path_counts >= 2])


##for check miss gene
gene_df <- bitr(rownames(resPanCK_FF_up),
                fromType = "SYMBOL",
                toType = "ENTREZID",
                OrgDb = org.Hs.eg.db)

missing_genes <- setdiff(rownames(resPanCK_FF_up), gene_df$SYMBOL)
missing_genes

#-------------------select pathway-------------------------
selected_paths <- c("Wnt signaling pathway","Tryptophan metabolism","TGF-beta signaling pathway","PI3K-Akt signaling pathway",
                    "p53 signaling pathway","Intestinal immune network for IgA production","IL-17 signaling pathway","Hippo signaling pathway",
                    "Focal adhesion","Estrogen signaling pathway","ECM-receptor interaction","Colorectal cancer","Chemokine signaling pathway")

filtered_kegg <- top_kegg %>%
  filter(Description %in% selected_paths)

pw <- ggplot(filtered_kegg, aes(x = qvalue, y = Description)) +
          geom_point(aes(size = Count, color = category)) +
          theme_minimal() +
          labs(
            title = "KEGG Pathway Enrichment: 13 Pathways",
            x = "q-value",
            y = "KEGG Pathway",
            size = "Count"
          ) +
          theme(
            axis.text.y = element_text(size = 12),
            plot.title = element_text(hjust = 0.5)
          )
ggsave("figVer2/keggSeleted.png",pw, width = 10, height = 6, dpi = 600)


#individual tissue
FF300 <- read.csv("figures/resPanCKFF.csv",row.names = 1)
FF300_up <- head(FF300[FF300$padj < 0.05, ][order(FF300[FF300$padj < 0.05, "log2FoldChange"], decreasing = TRUE), ], 301)
SF300 <- read.csv("figures/resPanCKSF.csv",row.names = 1)
SF300_up <- head(SF300[SF300$padj < 0.05, ][order(SF300[SF300$padj < 0.05, "log2FoldChange"], decreasing = TRUE), ], 301)
FFPE300 <- read.csv("figures/resPanCKFFPE.csv",row.names = 1)
FFPE300_up <- head( FFPE300[FFPE300$padj < 0.05, ][order(FFPE300[FFPE300$padj < 0.05, "log2FoldChange"], decreasing = TRUE), ], 300 )

unique_FF   <- setdiff(rownames(FF300_up),
                       union(rownames(SF300_up), rownames(FFPE300_up)))

unique_SF   <- setdiff(rownames(SF300_up),
                       union(rownames(FF300_up), rownames(FFPE300_up)))

unique_FFPE <- setdiff(rownames(FFPE300_up),
                       union(rownames(FF300_up), rownames(SF300_up)))
FF_on <- run_kegg_enrichment(unique_FF)
ggsave("Reviwer/keggSeletedFF84genes.png",FF_on, width = 10, height = 6, dpi = 600)
SF_on <- run_kegg_enrichment(unique_SF)
ggsave("Reviwer/keggSeletedSF85genes.png",SF_on, width = 10, height = 12, dpi = 600)
FFPE_on <- run_kegg_enrichment(unique_FFPE)
ggsave("Reviwer/keggSeletedFFPE103genes.png",FFPE_on, width = 10, height = 6, dpi = 600)
