# Supplementary material for: Comparative spatial whole transcriptome analysis of matched frozen and formalin-fixed paraffin-embedded colorectal cancer tissues
Source: Biochem Biophys Rep. 2025 Dec 16;45:102413. doi: 10.1016/j.bbrep.2025.102413 (PMC12808533; doi:10.1016/j.bbrep.2025.102413)
Supplement: Multimedia component 2 [file mmc2.zip › supplementary file 2/RNA_FFPE.r]

library(ggplot2)
library(dplyr)
library(tidyr)
setwd("/home/tantip/Desktop/Project/2024/NanoString_Khim/Si-lol/")
count_dataFFPE <- read.csv("TargetCountMatrix.csv",row.names = 1)
# count_data <- read.csv("TargetCountMatrix_filter_10.csv",sep = "\t",row.names = 1) #ver2
count_dataFFPE <- count_dataFFPE[,c(25:36)]
colDataFFPE <- read.csv("metadata.csv",row.names = 1)
colDataFFPE <- colDataFFPE[c(25:36),]
all(colnames(count_dataFFPE) %in% rownames(colDataFFPE))
all(colnames(count_dataFFPE) == rownames(colDataFFPE))
ddsFFPE <- DESeqDataSetFromMatrix(countData = round(count_dataFFPE), colData = colDataFFPE, design = ~ ROI)
ddsFFPE
keep <- rowSums(counts(ddsFFPE)) > 10
ddsFFPE2 <- ddsFFPE[keep, ]
ddsFFPE2$ROI <- factor(ddsFFPE2$ROI, levels = c("PanCK-_CD45-","CD45+","PanCK+"))
ddsFFPE2$ROI<- relevel(ddsFFPE2$ROI, ref = "PanCK-_CD45-")
ddsFFPE2 <- DESeq(ddsFFPE2)
resultsNames(ddsFFPE2)
ddsFFPE2 #18677 genes

###PCA step
vsd <- vst(ddsFFPE2, fitType="local")
# Prepare PCA data
pca <- plotPCA(vsd,intgroup = c("ROI"))
pca
ggsave("figures/PCA_FFPE.png", plot = pca, width = 10, height = 5, dpi = 600)
pca_data <- plotPCA(vsd, intgroup = c("ROI"), returnData = TRUE)
pca_plot <- ggplot(pca_data, aes(x = PC1, y = PC2, shape = ROI, color = ROI)) +
  geom_point(size = 4) +  # Points with color by "ROI" and shape by "Method"
  # geom_text(aes(label = row.names(pca_data)), size = 3, vjust = 1.5, color = "black") +
  #theme_minimal() +
  labs(
    x = "PC1",
    y = "PC2",
    title = "PCA Plot"
  ) +
  scale_fill_manual(values = c("blue", "red", "green")) +   # Customize convex hull fill colors for "Method"
  scale_shape_manual(values = c(15, 16, 17)) +  # Customize shapes for "Method"
  scale_color_manual(values = c("blue", "red", "green")) +  # Customize colors for "ROI"
  theme(
    plot.title = element_text(hjust = 0.5, size = 16),  # Center title and adjust size
    axis.title = element_text(size = 14),              # Adjust axis title size
    axis.text = element_text(size = 12)                # Adjust axis text size
  )
pca_plot
ggsave("figures/PCA_plot_FFPE.png", plot = pca_plot, width = 9, height = 4, dpi = 600)
pca_plot1 <- ggplot(pca_data, aes(x = PC1, y = PC2, shape = ROI, color = ROI)) +
  geom_point(size = 4) +  # Points with color by "ROI" and shape by "Method"
  # geom_text(aes(label = row.names(pca_data)), size = 3, vjust = 1.5, color = "black") +
  #theme_minimal() +
  labs(
    x = "PC1",
    y = "PC2",
    title = "PCA Plot FFPE"
  ) +
  scale_fill_manual(values = c("blue", "red", "green")) +   # Customize convex hull fill colors for "Method"
  scale_shape_manual(values = c(15, 16, 17)) +  # Customize shapes for "Method"
  scale_color_manual(values = c("blue", "red", "green")) +  # Customize colors for "ROI"
  theme(
    plot.title = element_text(hjust = 0.5, size = 16),  # Center title and adjust size
    axis.title = element_text(size = 14),              # Adjust axis title size
    axis.text = element_text(size = 12)                # Adjust axis text size
  ) + facet_wrap(~ ROI)  # Facet by ROI
pca_plot1
ggsave("figures/PCA_plot_FFPE1.png", plot = pca_plot1, width = 9, height = 4, dpi = 600)

#DEG step
resCD45 <- results(ddsFFPE2, name="ROI_CD45._vs_PanCK._CD45.")
resCD45 <- na.omit(resCD45) 
resCD45_1 <- resCD45[resCD45$padj < 0.05 & abs(resCD45$log2FoldChange) > 2,]
resCD45_1

write.csv(resCD45_1,file = "figures/resCD45_FFPE.csv")
vc <- ggplot(resCD45, aes(x = log2FoldChange, y = -log10(padj))) +
  geom_point(aes(color = (padj < 0.05 & abs(log2FoldChange) > 2)), alpha = 0.6) +
  theme_minimal() +
  labs(title = "Volcano Plot CD45 FFPE", x = "log2 Fold Change", y = "-log10(padj)") +
  scale_color_manual(values = c("black", "red")) +
  geom_vline(xintercept = c(-2, 2), linetype = "dashed", color = "blue") +
  geom_hline(yintercept = -log10(0.05), linetype = "dashed", color = "blue") +
  coord_cartesian(ylim = c(0, 30),xlim = c(-4,4)) +
  theme(plot.title = element_text(hjust = 0.5))
vc
ggsave("figures/V_CD45_FFPE.png", plot = vc, width = 9, height = 5, dpi = 600)
resPanCKFFPE = results(ddsFFPE2, name="ROI_PanCK._vs_PanCK._CD45.")
resPanCKFFPE <- na.omit(resPanCKFFPE) 
write.csv(resPanCKFFPE,file = "figures/resPanCKFFPE.csv")
resPanCK_FFPE <- resPanCKFFPE[resPanCKFFPE$padj < 0.05 & abs(resPanCKFFPE$log2FoldChange) > 2,]
resPanCK_FFPE
write.csv(resPanCK_FFPE,file = "figures/resPanCK_FFPE.csv")
resPanCK_FFPE_up <- resPanCKFFPE[resPanCKFFPE$padj < 0.05 & resPanCKFFPE$log2FoldChange > 2,]
resPanCK_FFPE_up
write.csv(resPanCK_FFPE_up,file = "figVer2/resPanCK_FFPE_up.csv")
vp <- ggplot(resPanCKFFPE, aes(x = log2FoldChange, y = -log10(padj))) +
        geom_point(aes(color = (padj < 0.05 & abs(log2FoldChange) > 2)), alpha = 0.6) +
        theme_minimal() +
        labs(title = "Volcano Plot PanCK FFPE", x = "log2 Fold Change", y = "-log10(padj)") +
        scale_color_manual(values = c("black", "red")) +
        geom_vline(xintercept = c(-2, 2), linetype = "dashed", color = "blue") +
        geom_hline(yintercept = -log10(0.05), linetype = "dashed", color = "blue") +
        coord_cartesian(ylim = c(0, 30),xlim = c(-4,4)) +
        theme(plot.title = element_text(hjust = 0.5))
vp
ggsave("figVer2/V_PanCK_FFPE.png", plot = vp, width = 9, height = 5, dpi = 600)


##Distribution of expression
norm_counts <- counts(ddsFFPE2)
myList <- row.names(resPanCK_FFPE_up)
myList <- c("KRT20","KRT8","KRT18","KRT19","CDH1","EPCAM","MUC1","MUC2","MUC13","MUC17","CEACAM5","CEACAM1","VIL1","TFF3","CLDN3","CLDN4","AGR2","AGR3")
da <- norm_counts[row.names(norm_counts) %in% myList,]
df <- as.data.frame(da) %>%
  rownames_to_column(var = "gene")
df_gene_in_panCK <- c()
long_df <- df %>%
  pivot_longer(
    cols = -gene,
    names_to = "sample",
    values_to = "expression"
  )
sample_info <- as.data.frame(colData(dds2)) %>%
  rownames_to_column(var = "sample")
long_df <- long_df %>%
  left_join(sample_info, by = "sample")
long_df <- long_df %>%
  mutate(log_expression = log10(expression + 1))
plotGeneFFPEup <- ggplot(long_df, aes(x = sample, y = expression, color = ROI)) +
  geom_point(size = 0.6, alpha = 0.8,shape = 1, position = position_jitter(width = 0.2)) +
  geom_boxplot(aes(group = sample), fill = NA, outlier.shape = NA, width = 0.6, alpha = 0.5, color = "black") +
  
  facet_wrap(~ ROI, scales = "free_x") +
  theme_minimal(base_size = 13) +
  labs(
    title = "Expression of Top 300 genes in FFPE tissue",
    x = "Sample",
    y = "log10(Normalized Expression + 1)"
  ) +
  scale_color_manual(values = c("blue", "red", "green")) + 
  theme(
    axis.text.x = element_text(angle = 90, vjust = 0.5),
    strip.text = element_text(face = "bold"),
    plot.title = element_text(hjust = 0.5),
    panel.border = element_rect(color = "black", fill = NA, linewidth = 0.8)
  ) +
  coord_cartesian(ylim = c(0, 1500))

plotGeneFFPEup
ggsave("figures/genePl_FFPE_log1.png", plot = plotGeneFFPEup, width = 10, height = 7, dpi = 600)
##plot by gene facet
genePl <- ggplot(long_df, aes(x = ROI, y = log_expression, color = ROI)) +
  geom_boxplot(aes(group = ROI), fill = NA, outlier.shape = NA, width = 0.6, alpha = 0.5, color = "grey40") +
  geom_point(size = 0.8, alpha = 0.8, position = position_jitter(width = 0.2)) +
  facet_wrap(~ gene, ncol = 6) +
  coord_cartesian(ylim = c(3, 12)) +
  theme_minimal(base_size = 13) +
  labs(
    title = "Expression of PanCK+ matker genes in FFPE tissue",
    x = "Region of Interest (ROI)",
    y = "log2 Expression+1"
  ) +
  theme(
    axis.text.x = element_text(angle = 45, vjust = 1, hjust = 1),
    strip.text = element_text(face = "bold"),
    plot.title = element_text(hjust = 0.5),
    legend.position = "none",
    panel.border = element_rect(color = "black", fill = NA, linewidth = 0.8)  # Add border here
  )

genePl
ggsave("figures/genePl_FFPE_log.png", plot = genePl, width = 10, height = 6, dpi = 600)
