# Supplementary material for: Comparative spatial whole transcriptome analysis of matched frozen and formalin-fixed paraffin-embedded colorectal cancer tissues
Source: Biochem Biophys Rep. 2025 Dec 16;45:102413. doi: 10.1016/j.bbrep.2025.102413 (PMC12808533; doi:10.1016/j.bbrep.2025.102413)
Supplement: Multimedia component 2 [file mmc2.zip › supplementary file 2/TMM normalized.R]

######################################library##########################################

library(standR)
library(SpatialExperiment)
library(limma)
library(ExperimentHub)
library(ggpubr)
library(tidyverse)
library(readxl)
library(ggplot2)
library(cowplot)
library(RColorBrewer)
library(RUVSeq)
library(reshape2)
library(outliers)
library(preprocessCore)
library(fitdistrplus)
library(DESeq2)

###############################################data##################################
setwd("D:/Users/Dell/Documents/CMS/DriveD_CMS2024")


spe <- readGeoMx(countFile, sampleAnnoFile, featureAnnoFile = featureAnnoFile, rmNegProbe = TRUE)

setwd("D:/Users/Dell/Documents/CMS/DriveD_CMS2024/WTA_CTC03 (FFPE FF SF)")
CountFile <- read_excel("WTA_CTC03 (FFPE FF SF)/CountFile.xlsx")
sampleAnnoFile <- read_excel("WTA_CTC03 (FFPE FF SF)/sampleAnnoFile.xlsx")
featureAnnoFile <- read_excel("WTA_CTC03 (FFPE FF SF)/featureAnnoFile.xlsx")


###########################################Functions##############################

filters <- function(x){
  length(x[x>5])>=2
}

gm_mean = function(x, na.rm=TRUE){
  exp(sum(log(x[x>0]), na.rm=na.rm)/length(x))
}

scaledata <- function(x){
  return((x-min(x))/(max(x)-min(x)))
}

#################################visualize raw data################################
###############################################data##################################
data.orig = featureAnnoFile %>% 
  dplyr::select(ROI, TargetName, ProbeDisplayName, AnalyteType, GeomeanCount) %>% 
  tidyr::pivot_wider(names_from = ROI, values_from = GeomeanCount)

#It is only recommended to run the global outlier test on datasets with 24 or more ROIs/segments.
#take geometric mean for all targets of one gene over all ROIs.

geomean.global.orig = CountFile %>% 
  group_by(TargetName) %>% 
  summarise(geomean_global = gm_mean(Count))

sampleAnnoFile <- read_excel("sampleAnnoFile.xlsx")
featureAnnoFile <- read_excel("featureAnnoFile.xlsx")
CountFile <- read_excel("CountFile.xlsx")
spe <- readGeoMx(countFile,sampleAnnoFile,featureAnnoFile = NA,rmNegProbe = TRUE,NegProbeName = "NegProbe-WTX",colnames.as.rownames = c("TargetName", "SegmentDisplayName", "TargetName"),
                 coord.colnames = c("ROICoordinateX", "ROICoordinateY"))

spe <- readGeoMx("D:/Users/Dell/Documents/CMS/DriveD_CMS2024/WTA_CTC03 (FFPE FF SF)/count.txt",
                 "D:/Users/Dell/Documents/CMS/DriveD_CMS2024/WTA_CTC03 (FFPE FF SF)/metadata.txt",
                 "D:/Users/Dell/Documents/CMS/DriveD_CMS2024/WTA_CTC03 (FFPE FF SF)/genemeta.txt", rmNegProbe=TRUE)

spe <- addPerROIQC(spe, rm_genes = TRUE)
colData(spe)$QCFlags
library(ggplot2)
library(ggalluvial)
plotSampleInfo(spe, column2plot = c("SlideName","Type"))
plotROIQC(spe, x_threshold = 150, color = Type)
qc <- colData(spe)$AOINucleiCount > 150
table(qc)
spe <- spe[, qc]
plotROIQC(spe,  x_axis = "AOISurfaceArea", x_lab = "AreaSize", y_axis = "lib_size", y_lab = "Library size", col = SlideName)
plotRLExpr(spe, ordannots = "Type", assay = 2, color = Type)
drawPCA(spe, assay = 2, color = Type)
set.seed(100)
spe <- scater::runPCA(spe)
pca_results <- reducedDim(spe, "PCA")
set.seed(100)
spe <- scater::runUMAP(spe, dimred = "PCA")
plotDR(spe, dimred = "UMAP", col = Type)
spe_tmm <- geomxNorm(spe, method = "TMM")
plotRLExpr(spe_tmm, assay = 2, color = Type) + ggtitle("TMM")
set.seed(100)
spe_tmm <- scater::runPCA(spe_tmm)
pca_results_tmm <- reducedDim(spe_tmm, "PCA")
plotPairPCA(spe_tmm, precomputed = pca_results_tmm, color = Type)
spe <- findNCGs(spe, batch_name = "Type", top_n = 300)
for(i in seq(5)){
  spe_ruv <- geomxBatchCorrection(spe, factors = "Type", 
                                  NCGs = metadata(spe)$NCGs, k = i)
  
  print(plotPairPCA(spe_ruv, assay = 2, n_dimension = 4, color = Type, title = paste0("k = ", i)))
  
}

spe_ruv <- geomxBatchCorrection(spe, factors = "Type", 
                                NCGs = metadata(spe)$NCGs, k = 2)

set.seed(100)
spe_ruv <- scater::runPCA(spe_ruv)
pca_results_ruv <- reducedDim(spe_ruv, "PCA")
plotPairPCA(spe_ruv, precomputed = pca_results_ruv, color = Type, title = "RUV4, k = 2", n_dimension = 4)
plotPairPCA(spe_ruv, precomputed = pca_results_ruv, color = SlideName, title = "RUV4, k = 2", n_dimension = 4)

plotRLExpr(spe_ruv, assay = 2, color = Type) + ggtitle("RUV4")
plotRLExpr(spe_lrb, assay = 2, color = Type) + ggtitle("Limma removeBatch")
plotPairPCA(spe_lrb, assay = 2, color = Type, title = "Limma removeBatch")
spe_lrb <- geomxBatchCorrection(spe, batch = colData(spe)$Type, method = "Limma",
 design = model.matrix(~Type, data = colData(spe)))
library(edgeR)
library(limma)
dge <- SE2DGEList(spe_ruv)
colData(spe_ruv)[,seq(ncol(colData(spe_ruv))-1, ncol(colData(spe_ruv)))] |> head ()
design <- model.matrix(~0 + Type + ruv_W4 + ruv_W5 , data = colData(spe_ruv))
design1 <- model.matrix(~0 + Type + ruv_W1 + ruv_W1 , data = colData(spe_ruv))

colnames(design) <- gsub("^Type","",colnames(design))
colnames(design) <- gsub(" ","_",colnames(design))
colnames(design)

contr.matrix <- makeContrasts(
  FFvsFFPE =FF - FFPE,
  levels = colnames(design))
keep <- filterByExpr(dge, design)
table(keep)
dge_all <- dge[keep, ]

contr.matrix_SFvsFFPE <- makeContrasts(
  SFvsFFPE =SF - FFPE,
  levels = colnames(design))
keepSF <- filterByExpr(dge, design)
table(keepSF)
dge_all_SFvsFFPE <- dge[keepSF, ]

contr.matrix_FFvsSF <- makeContrasts(
  FFvsSF =FF - SF,
  levels = colnames(design))
keepFF <- filterByExpr(dge, design)
table(keepFF)
dge_all_FFvsSF <- dge[keepFF, ]

plotBCV(dge_all, legend.position = "topleft", ylim = c(0, 1.3))
bcv_df <- data.frame(
  'BCV' = sqrt(dge_all$tagwise.dispersion),
  'AveLogCPM' = dge_all$AveLogCPM,
  'gene_id' = rownames(dge_all)
)

highbcv <- bcv_df$BCV > 0.8
highbcv_df <- bcv_df[highbcv, ]
points(highbcv_df$AveLogCPM, highbcv_df$BCV, col = "red")
text(highbcv_df$AveLogCPM, highbcv_df$BCV, labels = highbcv_df$gene_id, pos = 4)

v <- voom(dge_all, design, plot = TRUE) 

sped <- readGeoMx("D:/Users/Dell/Documents/CMS/DriveD_CMS2024/WTA_CTC03 (FFPE FF SF)/count.txt",
                 "D:/Users/Dell/Documents/CMS/DriveD_CMS2024/WTA_CTC03 (FFPE FF SF)/metadata.txt",
                 "D:/Users/Dell/Documents/CMS/DriveD_CMS2024/WTA_CTC03 (FFPE FF SF)/genemeta.txt", rmNegProbe=TRUE)

sped <- addPerROIQC(sped, rm_genes = TRUE)
qc <- colData(sped)$AOINucleiCount > 150
sped <- sped[, qc]
spe_tmmd <- geomxNorm(sped, method = "TMM")
spd <- prepareSpatialDecon(spe_tmmd)
names(spd)
data("safeTME")
heatmap(sweep(safeTME, 1, apply(safeTME, 1, max), "/"), labRow = NA, margins = c(10, 5))

res <- spatialdecon(norm = spd$normCount,
                    bg = spd$backGround,
                    X = safeTME,
                    align_genes = TRUE)
subset_prop %>%
  as.data.frame() %>%
  rownames_to_column("CellTypes") %>%
  gather(samples, prop, -CellTypes) %>%
  ggplot(aes(samples, prop, fill = CellTypes)) +
  geom_bar(stat = "identity", position = "stack", color = "black", width = .7) +
  coord_flip() +
  theme_bw() +
  theme(legend.position = "bottom")


bcv_df <- data.frame('BCV' = sqrt(dge_all$tagwise.dispersion), 'AveLogCPM' = dge_all$AveLogCPM, 'gene_id' = rownames(dge_all) )
highbcv <- bcv_df$BCV > 0.8
highbcv_df <- bcv_df[highbcv, ]
points(highbcv_df$AveLogCPM, highbcv_df$BCV, col = "red")
text(highbcv_df$AveLogCPM, highbcv_df$BCV, labels = highbcv_df$gene_id, pos = 4)
v <- voom(dge_all, design, plot = TRUE) 

fit <- lmFit(v)
fit_contrast <- contrasts.fit(fit, contrasts = contr.matrix)
efit <- eBayes(fit_contrast, robust = TRUE)
results_efit<- decideTests(efit, p.value = 0.05)
summary_efit <- summary(results_efit)

#summary_efit
#FFvFFPE
#Down      7078
#NotSig    7113
#Up        4481

library(ggrepel)
library(tidyverse)
de_results_FFPEvsFF <- topTable(efit, coef = 1, sort.by = "P", n = Inf)
de_genes_toptable_FFPEvsFF <- topTable(efit, coef = 1, sort.by = "P", n = Inf, p.value = 0.05)
write.table(de_genes_toptable_FFPEvsFF, file="DEGs_FFvsFFPE.txt",append = FALSE, quote = TRUE, sep = " ",eol = "\n", na = "NA", dec = ".", row.names = TRUE,col.names = TRUE, qmethod = c("escape", "double"),  fileEncoding = "")

v <- voom(dge_all, design, plot = TRUE) 
fit <- lmFit(v)
fit_contrast <- contrasts.fit(fit, contrasts = contr.matrix.FF)
efit <- eBayes(fit_contrast, robust = TRUE)
results_efit<- decideTests(efit, p.value = 0.05)
summary_efit <- summary(results_efit)
summary_efit
library(ggrepel)
library(tidyverse)

de_results_FFPEvsFF <- topTable(efit, coef = 1, sort.by = "P", n = Inf)
de_genes_toptable_FFPEvsFF <- topTable(efit, coef = 1, sort.by = "P", n = Inf, p.value = 0.05)
de_results_FFPEvsFF %>% 
  mutate(DE = ifelse(logFC > 1 & adj.P.Val <0.05, "UP", 
                     ifelse(logFC <-1 & adj.P.Val<0.05, "DOWN", "NOT DE"))) %>%
  ggplot(aes(AveExpr, logFC, col = DE)) + 
  geom_point(shape = 1, size = 1) + 
  geom_text_repel(data = de_genes_toptable_FFPEvsFF %>% 
                    mutate(DE = ifelse(logFC > 0 & adj.P.Val <0.05, "UP", 
                                       ifelse(logFC <0 & adj.P.Val<0.05, "DOWN", "NOT DE"))) %>%
                    rownames_to_column(), aes(label = rowname)) +
  theme_bw() +
  xlab("Average log-expression") +
  ylab("Log-fold-change") +
  ggtitle("FFPE vs.FF (limma-voom)") +
  scale_color_manual(values = c("blue","gray","red")) +
  theme(text = element_text(size=10))

#Cellular deconvolution
library(SpatialDecon)
spe <- readGeoMx(countFile, sampleAnnoFile, featureAnnoFile, rmNegProbe = FALSE)
spe <- addPerROIQC(spe, rm_genes = TRUE)
qc <- colData(spe)$AOINucleiCount > 150
spe <- spe[, qc]
spe_tmm <- geomxNorm(sped, method = "TMM")
spd <- prepareSpatialDecon(spe_tmm)
res <- spatialdecon(norm = spd$normCount,
                    bg = spd$backGround,
                    X = safeTME,
                    align_genes = TRUE)
samples_subset <- colnames(spe_tmm)[colData(spe_tmm)$Type %in%  c("T cell zone", "B cell zone")]
subset_prop <- res$prop_of_all[,samples_subset]
spe_sub <- spe_tmm[,samples_subset]

#build and load docker image
system("cmd.exe", input="docker run -e PASSWORD=password -p 8787:8787 ghcr.io/davislaboratory/geomxanalysisworkflow:f83528b")
