# Supplementary material for: Comparative spatial whole transcriptome analysis of matched frozen and formalin-fixed paraffin-embedded colorectal cancer tissues
Source: Biochem Biophys Rep. 2025 Dec 16;45:102413. doi: 10.1016/j.bbrep.2025.102413 (PMC12808533; doi:10.1016/j.bbrep.2025.102413)
Supplement: Multimedia component 2 [file mmc2.zip › supplementary file 2/Pair.r]

library(ggplot2)
library(GGally)
library(dplyr)
library(tidyr)
library(clusterProfiler)
library(org.Hs.eg.db)  # for human; use org.Mm.eg.db for mouse
library(tidyverse)
library(UpSetR)
library(data.table)
setwd("/home/tantip/Desktop/Project/2024/NanoString_Khim/Si-lol/")

library(ggvenn)
glist <- list(SF = row.names(resPanCK_SF_up),FF = row.names(resPanCK_FF_up),FFPE = row.names(resPanCK_FFPE_up))
gv <- ggvenn(
  glist, 
  fill_color = c("#0073C2FF", "#EFC000FF", "#CD534CFF"),
  stroke_size = 0.8, set_name_size = 7
)
gv
##by list
glist <- list(SF = rownames(SF300_up),FF = rownames(FF300_up),FFPE = rownames(FFPE300_up))
gv <- ggvenn(
  glist, 
  fill_color = c("#0073C2FF", "#EFC000FF", "#CD534CFF"),
  stroke_size = 0.8, set_name_size = 7
)
gv

ggsave("figures/VennGene_res_Top.png",gv, width = 9, height = 5, dpi = 600)
ggsave("VennGene_res_1.png",gv, width = 9, height = 5, dpi = 600)
ggsave("VennGene_res_1.5.png",gv, width = 9, height = 5, dpi = 600)
ggsave("VennGene_res_2.png",gv, width = 9, height = 5, dpi = 600)
#plot pair from intersect gene from 3 tissues
listGene <- intersect(intersect(row.names(resPanCK_SF_up),row.names(resPanCK_FF_up)),row.names(resPanCK_FFPE_up))
dfSF <- resPanCK_SF_up[row.names(resPanCK_SF_up) %in% listGene,]
dfFF <- resPanCK_FF_up[row.names(resPanCK_FF_up) %in% listGene,]
dfFFPE <- resPanCK_FFPE_up[row.names(resPanCK_FFPE_up) %in% listGene,]
dfAll <- cbind(dfSF,dfFF,dfFFPE)
interUp <- as.data.frame(dfAll)
write.csv(interUp,file = "figures/intersect_res_top.csv")
write.csv(interUp,file = "intersect_res_1.csv")
write.csv(interUp,file = "intersect_res_1.5.csv")
write.csv(interUp,file = "intersect_res_2.csv")


##when import file
interUp <- read.csv("figures/intersect_res_top.csv",row.names = 1)
interUp$gene <- row.names(interUp)
interUp2 <- interUp[,c(2,8,14)]
listGene <- rownames(interUp)
custom_labels <- c("SF", "FF", "FFPE")
colnames(interUp2) <- custom_labels
pair <- ggpairs(interUp2, title = "Pairwise Plot of log₂ Fold Change for 132 Intersected Genes Across Three Tissues")
ggsave("figures/Pair.png", plot = pair, width = 10, height = 6, dpi = 600)

#plot all genes from 3 tissues
uSF_FF <- union(row.names(resPanCK_SF_up),row.names(resPanCK_FF_up))
uSF_FF_FFPE <- union(row.names(resPanCK_FFPE_up),uSF_FF)

SF <-  resPanCKSF[row.names(resPanCKSF) %in% uSF_FF_FFPE,]
FF <-  resPanCKFF[row.names(resPanCKFF) %in% uSF_FF_FFPE, ]
FFPE <-  resPanCKFFPE[row.names(resPanCKFFPE) %in% uSF_FF_FFPE, ]
all_inter <- intersect(intersect(row.names(SF),row.names(FF)),row.names(FFPE)) #Union Top 300
all_inter <- intersect(intersect(row.names(resPanCKSF),row.names(resPanCKFF)),row.names(resPanCKFFPE)) #All intersect
SF1 <-  resPanCKSF[row.names(resPanCKSF) %in% all_inter,]
FF1 <-  resPanCKFF[row.names(resPanCKFF) %in% all_inter, ]
FFPE1 <-  resPanCKFFPE[row.names(resPanCKFFPE) %in% all_inter, ]
interUpAll <- DataFrame("SF"=SF1[,2],"FF"=FF1[,2],"FFPE"=FFPE1[,2]) 
interUpAll <- as.data.frame(interUpAll)
pairAll <- ggpairs(interUpAll,title = "Pairwise Plot of log₂ Fold Change for Intersected Genes Across Three Tissues")
ggsave("figures/PairAll.png", plot = pairAll, width = 10, height = 6, dpi = 600)
interUpAll$gene <- row.names(FFPE1)
long_inter <- interUpAll %>%
  pivot_longer(
    cols = -gene,
    names_to = "sample",
    values_to = "expression"
  )
ggpairs(long_inter,columns =3,  aes(color = sample,alpha = 0.5),title = "Pairwise Plot of log₂ Fold Change for 11,652 Intersected Genes Across Three Tissues")

#plot by expression (count)
norm_countFFPE <- counts(ddsFFPE2)
norm_countsFF <- counts(ddsFF2)
norm_countsSF <- counts(ddsSF2)

EP <- uSF_FF_FFPE #300
EP <- listGene #132
EP <- all_inter #all gene intersect
daFFPE <- as.data.frame(norm_countFFPE[row.names(norm_countFFPE) %in% EP,])
daFFPE$medianCD45 <- log10(apply(daFFPE[, c(1, 4, 7)], 1, median))+1
daFFPE$medianPanCK <- log10(apply(daFFPE[, c(2, 5, 8)], 1, median))+1
daFFPE$medianPanCK_CD45 <- log10(apply(daFFPE[, c(3, 6, 9)], 1, median))+1
# daFFPE$medianCD45 <- apply(daFFPE[, c(1, 4, 7)], 1, median)
# daFFPE$medianPanCK <- apply(daFFPE[, c(2, 5, 8)], 1, median)
# daFFPE$medianPanCK_CD45 <- apply(daFFPE[, c(3, 6, 9)], 1, median)
# dfFFPE <- daFFPE[,13:15]
dfFFPE <- daFFPE[,13:14]
# colnames(dfFFPE) <- c("CD45+","PanCK+","PanCK-/CD45-")
colnames(dfFFPE) <- c("PanCK+","PanCK-/CD45-")
dfFFPE$Sample <- "FFPE"


daFF <- as.data.frame(norm_countsFF[row.names(norm_countsFF) %in% EP,])
daFF$medianCD45 <- log10(apply(daFF[, c(2, 5, 8)], 1, median))+1
daFF$medianPanCK <- log10(apply(daFF[, c(1, 4, 7)], 1, median))+1
daFF$medianPanCK_CD45 <- log10(apply(daFF[, c(3, 6, 9)], 1, median))+1
# daFF$medianCD45 <- apply(daFF[, c(2, 5, 8)], 1, median)
# daFF$medianPanCK <- apply(daFF[, c(1, 4, 7)], 1, median)
# daFF$medianPanCK_CD45 <- apply(daFF[, c(3, 6, 9)], 1, median)

dfFF <- daFF[,13:14]
colnames(dfFF) <- c("PanCK+","PanCK-/CD45-")
dfFF$Sample <- "FF"

daSF <- as.data.frame(norm_countsSF[row.names(norm_countsSF) %in% EP,])
daSF$medianCD45 <- log10(apply(daSF[, c(2, 5, 8)], 1, median))+1
daSF$medianPanCK <- log10(apply(daSF[, c(1, 4, 7)], 1, median))+1
daSF$medianPanCK_CD45 <- log10(apply(daSF[, c(3, 6, 9)], 1, median))+1
# daSF$medianCD45 <- apply(daSF[, c(2, 5, 8)], 1, median)
# daSF$medianPanCK <- apply(daSF[, c(1, 4, 7)], 1, median)
# daSF$medianPanCK_CD45 <- apply(daSF[, c(3, 6, 9)], 1, median)
dfSF <- daSF[,13:14]
colnames(dfSF) <- c("PanCK+","PanCK-/CD45-")
dfSF$Sample <- "SF"
reshape_sample_df <- function(df_sample, value_name = "Expression") {
                              df_long <- df_sample %>%
                                tibble::rownames_to_column("gene") %>%
                                dplyr::select(-Sample) %>%
                                tidyr::pivot_longer(
                                  cols = -gene,
                                  names_to = "cellType",
                                  values_to = value_name
                                )
                              return(as.data.frame(df_long))
}
df_SF   <- reshape_sample_df(dfSF, value_name = "SF")
df_FF   <- reshape_sample_df(dfFF, value_name = "FF")
df_FFPE <- reshape_sample_df(dfFFPE, value_name = "FFPE")
df_all <- reduce(
  list(df_SF, df_FF, df_FFPE),
  full_join,
  by = c("gene", "cellType")
)

All_pair <- ggpairs(df_all, columns = 3:5, aes(color = cellType, alpha = 0.5),lower = list(continuous = wrap("points", size = 1)),
                  upper = list(continuous = wrap("cor", size = 4)),
                  title = "Pairwise Comparison of log₁₀ Expression for Shared 132 Genes Across Three Tissues") +
                  theme(
                    axis.text.x = element_text(angle = 45, size = 10),
                    axis.text.y = element_text(size = 10),
                    plot.title = element_text(hjust = 0.5, face = "bold", size = 14)
                  )
All_pair <- ggpairs(
              df_all,
              columns = 3:5,
              mapping = aes(color = cellType, fill = cellType),
              lower = list(continuous = wrap("points", size = 1.5, alpha = 0.6, stroke = 0.3, shape = 21)),
              upper = list(continuous = wrap("cor", size = 4)),
              diag = list(continuous = wrap("densityDiag", alpha = 0.5, color = "black")),  # black border line
              title = "Pairwise Comparison of log₁₀ Expression for Shared 132 Genes Across Three Tissues"
            ) +
              scale_color_manual(values = c("forestgreen", "cornflowerblue")) +  # dot outlines
              scale_fill_manual(values = c("forestgreen", "cornflowerblue")) +   # dot and density fill
              theme(
                axis.text.x = element_text(angle = 45, size = 10),
                axis.text.y = element_text(size = 10),
                plot.title = element_text(hjust = 0.5, face = "bold", size = 14)
              )
ggsave("figures/ggPairAll.png",All_pair, width = 10, height = 6, dpi = 600)
ggsave("figures/ggPair300.png",All_pair, width = 10, height = 6, dpi = 600)
ggsave("figures/ggPair132.png",All_pair, width = 10, height = 6, dpi = 600)
